# Supplementary material for: Is there a link between aging and microbiome diversity in exceptional mammalian longevity?
Source: PeerJ. 2018 Jan 8;6:e4174. doi: 10.7717/peerj.4174 (PMC5764031; doi:10.7717/peerj.4174)
Supplement: Table S1 — Bacteria abundances, determined using QIIME and Greengenes for each sample are displayed. Classifications are resolved to genus level where possible. [file peerj-06-4174-s009.xlsx]

## Sheet: Supplemental Table 1
#OTU ID	MMY387	MMY589	MMY781	MMY808	MMY840	MMY860	MMY864	MMY883	MMY887	MMY930	MMY932	MMY937	MMY943	MMY946	MMY987	MMY990	MMY1028	MMY144	MMY272	MMY329	MMY332	MMY540	MMY729	MMY730	MMY731	MMY942	MMY19	MMY21	MMY52	MMY391	MMY519	MMY524	MMY780	MMY863	MMY893	MMY894	MMY51	MMY230	MMY388	MMY732	MMY810	MMY841	MMY865	MMY231	MMY573	MMY233	MMY247	MMY736	MMY18
Unassigned;Other;Other;Other;Other;Other	0.000104918	1.60255e-05	0.00194125	0.000689567	0.000331034	0.00195414	0.000886034	0.000913611	0.0002947	2.43469e-05	1.06433e-05	0.000971896	0.0010744	0.000344119	0	0.00307031	1.33597e-05	0.00232927	0.0159574	5.75374e-05	0.0363636	0.0070922	0.00557943	0.000275186	0.00558659	0.00327897	0	0.0118343	0.00861719	0.00159837	4.12193e-05	5.81824e-05	0.0324178	0.000348045	0.00176545	0.000368523	0.00292083	0.00158741	0.000254358	0.00163132	0.00632911	6.75554e-05	0.000225146	0.00118413	0	0.00183625	0.000540333	0	0.00739547
k__Bacteria;p__;c__;o__;f__;g__	0	0	0	0	0	0	0	0	0	0	0	0	0	0	0	0	0	0	0	0	0	0	0	0	0	0	0	0	0	0	0	0	0	0	0	0	0	0.000331699	0	0	0	0	0	0	0	0	0	0	0
k__Bacteria;p__AC1;c__;o__;f__;g__	0.000429209	0	0	0	0	0	0	0	0	0	0	0	0	0	0	0	0	0	0	0	0	0	0	0	0	0	0	0	0	4.84355e-05	0	0	0	0	0	0	0	0	0	0	0	0	0	0	0	0	0	0	0
k__Bacteria;p__AC1;c__HDBW-WB69;o__;f__;g__	4.76899e-05	0	0	0	0	0	0	0	0	0	0	0	0	0	0	0	0	0	0	0	0	0	0	0	0	0	0	0	0	0	0	0	0	0	0	0	0	0	0	0	0	0	0	0	0	0	0	0	0
k__Bacteria;p__AD3;c__ABS-6;o__;f__;g__	0	0	0	0	0	0	0	0	0	0	0	0	6.71501e-05	0	0	0	0	0	0	0	0	0	0	0	0	0	0	0	0	0	0	0	0	0	0	0	0	0	0	0	0	0	0	0	0	3.99186e-05	0	0	0
k__Bacteria;p__Acidobacteria;c__;o__;f__;g__	0	0	0	0	0	0	0	0	0	0	0	0	0	0	0	0	0	0	0	0	0	0	0	0	0	0	0	0	0	0	0	0	0	0	0	0	0	0	0	0	0.00632911	0	0	0	0	0.000678616	0	0	0
k__Bacteria;p__Acidobacteria;c__AT-s2-57;o__;f__;g__	0	0	0	0	1.83908e-05	0	0	0	0	0	0	0.000161983	0	0	4.06405e-05	0	0	0	0	0	0	0	0	0	0	0	0	0	0	0	0	0	0	1.93358e-05	0	0	1.60485e-05	0	0	0	0	0	0	0	0	0	0	0	0
k__Bacteria;p__Acidobacteria;c__AT-s54;o__;f__;g__	1.9076e-05	0	0	0	0	0	0	0	0	0	0	0	0	0	0	0	0	0	0	0	0	0	0	0	0	0	0	0	0	0	0	0	0	0	0	0	0	0	0	0	0	0	0	0	0	0	0	0	0
k__Bacteria;p__Acidobacteria;c__Acidobacteria-5;o__;f__;g__	0	0	0	0	0	0	0.000110754	0	0	0	0	0	0	0	0	0	0	0	0.00531915	0	0	0	0	0	0	0	0	0	0	0	0	0	0	0	0	3.68523e-05	0	2.36928e-05	0	0	0.00316456	0	0	0	0	0	0	0	0
k__Bacteria;p__Acidobacteria;c__Acidobacteria-6;o__BPC015;f__;g__	1.9076e-05	0	0	0	0	0	0	0.000456806	0	0	0	0	0	0	0.000487686	0.000413974	0	0	0	0	0	0.0177305	0	0	0	0	0	0	0.00223033	0	0	0	0	2.90037e-05	0	0	0	0	0	0	0.00632911	0	0	0	0	1.99593e-05	0	0	0
k__Bacteria;p__Acidobacteria;c__Acidobacteria-6;o__CCU21;f__;g__	0	0	0	0.000178777	0	0	0	0	0	0	0	0	0	8.82356e-06	0	5.74964e-05	0	0.00027006	0	0	0	0	0	0	0	0	0	0	0	0	0	0	0	9.66791e-06	0	0	0.000786378	0.000331699	0	0	0	0	0	0	0	1.99593e-05	0	0	0
k__Bacteria;p__Acidobacteria;c__Acidobacteria-6;o__iii1-15;Other;Other	0	0	0	0	0	0	0	0	0	0	0	0	0	0	0	0	0	0	0	0	0	0	0	0	0	0	0	0	0	0	0	0	0	0	0	0	0	0	0	0	0	0	0	0	0	0	0	0	3.04028e-05
k__Bacteria;p__Acidobacteria;c__Acidobacteria-6;o__iii1-15;f__;g__	3.81519e-05	0	0.00217236	0	5.51724e-05	0	0	0.00124743	0.000142269	7.30407e-05	0	0.00234875	0.00194735	0.000450001	0.000650248	0.0062786	0	0.00226176	0.0159574	0.000309264	0	0.0390071	0.00173071	6.11524e-06	0	0	0	0	0.0172344	0	0	0.000174547	0.000738166	0	0.00261214	3.68523e-05	0.00150856	0.00281944	7.82641e-05	0.00163132	0.0158228	6.75554e-05	0	0.00118413	0	0.000818331	0.000331172	0.0344828	0.0140233
k__Bacteria;p__Acidobacteria;c__Acidobacteria-6;o__iii1-15;f__RB40;g__	9.53798e-06	0	0	0	0	0	0	0.000122986	0	0	0	0	0	0.00015	0	0.00132242	0	0.000438848	0	0	0.0363636	0	0	0	0	0	0	0	0.00932685	0	0	0	0	0	0.00196361	1.22841e-05	0.000385165	4.73855e-05	0	0	0.00949367	0	0	0	0	0	8.71505e-05	0	0.00389915
k__Bacteria;p__Acidobacteria;c__Acidobacteria-6;o__iii1-15;f__mb2424;g__	0	8.01276e-06	0	0	0	2.60552e-05	0	0	0.000345511	0	0	0	0	8.82356e-05	8.1281e-05	0.0031048	0	0	0	0	0	0	0	0	0	0	0	0	0.0204785	2.42178e-05	0	0	0	0	0.00106287	0.000319387	0.000369116	0	0	0	0	0	0	0	0	0	0	0	0.00839876
k__Bacteria;p__Acidobacteria;c__Acidobacteriia;o__Acidobacteriales;f__Acidobacteriaceae;g__	0	0	0.000785746	0.000574639	0	0.000911933	0	0	2.03242e-05	0	0	0	0	0	0	0.000137991	0	0	0	0	0	0	0.000677761	1.22305e-05	0	0	0	0	0.000304136	0	0	0	0.000123028	0	0	0	0	0	0.000107613	0	0	2.25185e-05	3.21636e-05	0	0	1.99593e-05	0	0	0
k__Bacteria;p__Acidobacteria;c__Acidobacteriia;o__Acidobacteriales;f__Acidobacteriaceae;g__Edaphobacter	0	0	0	0	0	0	0.00077528	0	0	0	0	0	0	0	0	0	0	0	0	0	0	0	0	0	0	0	0	0	0	0	0	0	0	0	0	0	0	0	0	0	0	0	0	0	0	0	0	0	0
k__Bacteria;p__Acidobacteria;c__Acidobacteriia;o__Acidobacteriales;f__Koribacteraceae;g__	0	0	0	0.00112374	0	0.00106826	0	0	0	0	0	0.000971896	0	0	0	8.04949e-05	0	0	0	0	0	0	0	0.000281301	0	0	0	0	0	0	4.12193e-05	0	0.000153785	0	0.000648532	0	0.000176534	0	0	0	0	0	0	0	0	0.000159674	0	0	0
k__Bacteria;p__Acidobacteria;c__Acidobacteriia;o__Acidobacteriales;f__Koribacteraceae;g__Candidatus Koribacter	0	0	0	0	0	0	0	0	0	0	0	0	0	0	0	0	0	0	0	0	0	0	0	0	0	0	0	0	0	0	0	0	0	0	0	0	0	0	0	0	0	0	0	0	0	3.99186e-05	0	0	0
k__Bacteria;p__Acidobacteria;c__BPC102;o__B110;f__;g__	0	0	0	0	0	0	0	0	0	0	0	0	0	0	0	0	0	0.00027006	0	0	0	0	0	0	0	0	0	0	0	0	0	0	0	0	0	0	0	0	0	0	0	0	0	0.000592066	0	0	0	0	0
k__Bacteria;p__Acidobacteria;c__BPC102;o__MVS-40;f__;g__	0	0	0	0	0	0	0	0	0	0	0	0	0	0	0	0	0	0	0	0	0	0	0	0	0	0	0	0	0	0	0	0	0	0	0	0	0	0.000734475	0	0	0	0	0	0	0	0	0	0	0
k__Bacteria;p__Acidobacteria;c__DA052;o__Ellin6513;f__;g__	0	1.60255e-05	0	0	0	0.000885878	0	0	0	0	0	0	0	0	0	0	0	0	0	0	0.0181818	0	0	0	0	0	0	0	0	0	0	0	0.000184542	0	0	0	3.20971e-05	0	0	0	0	0	0	0	0	0	0	0	0.00283506
k__Bacteria;p__Acidobacteria;c__EC1113;o__;f__;g__	0	0	0	0	0	0	0	0	9.14588e-05	0	0	0	0	0	0	0	0	0	0	0	0	0	0	0	0	0	0	0	0	0	0	0	0	0	0	0	0	0	0	0	0	0	0	0	0	0	0	0	0
k__Bacteria;p__Acidobacteria;c__OS-K;o__;f__;g__	0	0	0	0	0	0	0	0	0	0	0	0	0	0	0	0	0	0	0	0	0	0	0	0	0	0	0	0	0	0	0	0	0	0	0	0	0	0.000710783	0	0	0	0	0	0	0	0	0	0	0
k__Bacteria;p__Acidobacteria;c__PAUC37f;o__;f__;g__	0	0	0	0	0	0	0	0	1.01621e-05	0	0	0	0	0	0	0	0	0.000405091	0	2.87687e-05	0	0.0035461	0.00432073	0	0	0	0	0	0.00212895	0	0	0	0	0	0	0	0	0	0	0	0	0	0	0	0	0	0	0	0
k__Bacteria;p__Acidobacteria;c__RB25;o__;f__;g__	0	0	0	3.83093e-05	3.67816e-05	0	0	0	0	0	0	0	0	0.00012353	0	0	0	0	0	0	0	0.0141844	0	0	0	0	0	0	0	0	0	0	0	0	0.000324266	0	0	0	0	0	0	0	0	0	0	0	0	0	0
k__Bacteria;p__Acidobacteria;c__S035;o__;f__;g__	0	0	0	0	0	0	0	0	0	0	0	0	0	7.05884e-05	0	0.000149491	0	6.75151e-05	0.00531915	0	0	0	0	0	0	0	0	0	0	0	0	0	0	0	0.000216177	0	0	0	0	0	0	0	0	0	0	0	0	0	0
k__Bacteria;p__Acidobacteria;c__Solibacteres;o__Solibacterales;f__;g__	0.000639045	0	0	0	0	0.00156331	0.000110754	0.000773056	5.08104e-05	0	5.32164e-06	0	0	2.64707e-05	0	0.00180539	0	0	0.0159574	5.75374e-05	0	0	0	0	0	0	0	0	0.00395377	0	0	0	0	0	0.000450369	0	0.000946863	0	0.000596764	0	0.0126582	0.000202666	0	0	0	0.000119756	0	0.0344828	0
k__Bacteria;p__Acidobacteria;c__Solibacteres;o__Solibacterales;f__PAUC26f;g__	0	0	0	0	0	0	0	0	0	0	0	0	0	0	0	0	0	0	0	0	0	0	0	0	0	0	0	0	0	0	0	0	0	0	0.000684561	0	0	0	0	0	0	0	0	0	0	0	0	0	0
k__Bacteria;p__Acidobacteria;c__Solibacteres;o__Solibacterales;f__Solibacteraceae;g__	0	0	0	0	0	0.00101615	0	0	0	0	0	0	0	0	0	0	0	0	0.0106383	0	0	0	0	0	0	0	0	0	0	0	0	0	0	0	0	0	0	0	0	0	0	0	0	0	0	0	0	0	0
k__Bacteria;p__Acidobacteria;c__Solibacteres;o__Solibacterales;f__Solibacteraceae;g__Candidatus Solibacter	0	0	0	0	0	0.000104221	0	0	0	0	0	0	0	4.41178e-05	0	0	0	0	0	0	0	0	0	0	0	0	0	0	0	0	0	0	0	0	0.000288236	0	0	0	0	0	0	0	0	0	0	0	0.000104581	0	0
k__Bacteria;p__Acidobacteria;c__Solibacteres;o__Solibacterales;f__[Bryobacteraceae];g__	0	0	0	0	0	0	0	0	0	0	0	0	0	0	0	0	0	0.00131654	0	0	0	0	0	0	0	0	0	0	0	0	0	0	0	0	0	0	0	0	0	0	0	0	0	0	0	0	0	0	0
k__Bacteria;p__Acidobacteria;c__Sva0725;o__Sva0725;f__;g__	0	0	4.62203e-05	0	0	0	0.000221508	0	0.000182918	0	0	0	0	9.70591e-05	0	0.000977438	0	0.000472606	0	0.000151036	0	0.0070922	0	0.000379145	0	0	0	0	0	0	6.18289e-05	0.000135759	0.000246055	0	0.00127905	3.68523e-05	0.000914766	0.000450162	7.82641e-05	0	0.00632911	0	0	0	0	0	1.74301e-05	0	0.006643
k__Bacteria;p__Acidobacteria;c__[Chloracidobacteria];o__;f__;g__	0	0	0	0	0	0	0	0	0	0	0	0	0	0	0	0	0	0.001114	0	0	0	0	0	0	0	0	0	0	0	0	0	0	0	0	0	0	0	0	0	0	0	0	0	0.00236827	0	0	0	0	0
k__Bacteria;p__Acidobacteria;c__[Chloracidobacteria];o__11-24;f__;g__	0	0	0	0	0	0	0.0012183	0.000175694	0	1.21734e-05	0	0	0	0	0	0.000816449	0	0	0	0	0	0	0	0	0	0.000776598	0	0	0.000101379	2.42178e-05	0	0	0	0	0.000558458	0	0	0	0	0	0	0	0	0	0	0	0	0	0.00186217
k__Bacteria;p__Acidobacteria;c__[Chloracidobacteria];o__DS-100;f__;g__	0	0	0	0	0	0	0	0	0	2.43469e-05	0	0	0	8.82356e-06	0	0	0	0	0	0	0	0	0	0	0	0	0	0	0	0	0	0	0	0	0.000198162	0	0	0	0	0	0	0	0	0	0	0	0	0	0
k__Bacteria;p__Acidobacteria;c__[Chloracidobacteria];o__PK29;f__;g__	0	0	0	0	0	0	0	0.000228403	0	0	0	0	0	0.000158824	0	0.000574964	0	0.000236303	0	1.43843e-05	0	0	0	0	0	0	0	0	0.00243309	0	0	0	0	0	0.000180148	0	0	0	0	0	0	0	0	0.0017762	0	3.99186e-05	1.74301e-05	0	0
k__Bacteria;p__Acidobacteria;c__[Chloracidobacteria];o__RB41;f__;g__	1.9076e-05	0	0	0	0	0	0.00254735	0	7.11346e-05	0	0	0	0.000671501	3.52942e-05	0.000568967	0.00032198	0	0	0	0.000107883	0	0	9.6823e-05	0	0	0.000258866	0	0	0.00263585	4.84355e-05	0	0	0	0	0.00075662	4.91364e-05	0.000417262	0.000213235	0	0	0.00316456	2.25185e-05	0	0	0	0	0	0	0.0022498
k__Bacteria;p__Acidobacteria;c__[Chloracidobacteria];o__RB41;f__Ellin6075;g__	1.9076e-05	0	0.000485313	0	0	0	0	0	3.04863e-05	8.52141e-05	0	0	0.000604351	0.000220589	0	0.00354178	0	0.000877696	0.0319149	0.000258918	0	0.0035461	0.000580938	0.00012842	0	0.000448701	0	0	0.00547445	0	0.000103048	0.000135759	0	0	0.000540443	0.000245682	0.000369116	9.4771e-05	0	0	0.00632911	0	0	0.00118413	0	0	5.22903e-05	0	0.00428679
k__Bacteria;p__Acidobacteria;c__iii1-8;o__DS-18;f__;g__	0.00141162	0	0	0	0	0	0.000553771	0	0	0	0	0	0	2.64707e-05	0	0.000229986	0	0	0	0	0	0	0	0	0	0	0	0	0.00081103	0.00043592	0	0	0	0	0.00041434	0	0	0	0	0	0	0	0	0	0	0	0	0	0
k__Bacteria;p__Actinobacteria;c__Acidimicrobiia;o__Acidimicrobiales;f__;g__	0.000858418	4.00638e-05	2.31102e-05	8.93883e-05	9.1954e-05	0.000442939	0	0.000456806	0.000121945	2.43469e-05	1.06433e-05	0	0	5.29413e-05	0	0.00173639	2.67194e-05	0.00148533	0	5.03452e-05	0	0.0141844	0.00288048	6.72676e-05	0	3.45155e-05	0	0.0118343	0.00912409	0.000702315	0	0.000135759	9.22708e-05	1.93358e-05	0	6.14205e-05	0.000449359	0.00116094	9.78301e-06	0	0.00316456	0	1.60818e-05	0.0017762	0.0377358	0.000578819	6.97204e-05	0	0.002189
k__Bacteria;p__Actinobacteria;c__Acidimicrobiia;o__Acidimicrobiales;f__AKIW874;g__	0	0	0	0	0	0	0	0	0	0	0	0	0	0	0	0	0	0	0	0	0	0	0	0	0	0	0	0	0	0	0	0	0.000153785	0	0	0	0	0	0	0	0	0	0	0	0	0	0	0.0344828	0
k__Bacteria;p__Actinobacteria;c__Acidimicrobiia;o__Acidimicrobiales;f__C111;g__	0.000333829	0	0	7.66186e-05	0	0	0	0	1.01621e-05	0	0	0	0	0	0	0.000425473	0	0.000337576	0	0	0	0	0	0	0	0	0	0	0	0	0	1.93941e-05	0	0	3.60295e-05	0	0	0.00068709	0	0	0.00316456	0	0	0	0	0	0	0	0
k__Bacteria;p__Actinobacteria;c__Acidimicrobiia;o__Acidimicrobiales;f__EB1017;g__	0	0	0	0.000127698	0	0	0	0.000509514	2.03242e-05	1.21734e-05	0	0	0	0	0	0.000137991	0	0	0	0	0	0	0	0	0	0	0	0	0	0	0	0	0	0	0.00232391	2.45682e-05	0.000593796	0	0	0	0	0	0	0	0	0	0	0	0.00242462
k__Bacteria;p__Actinobacteria;c__Acidimicrobiia;o__Acidimicrobiales;f__Iamiaceae;g__Iamia	0	0	0	0	0	0	0	0	0	0	0	0	0	0	0	0.000770451	0	0	0	0	0	0	0	0	0	0	0	0	0	0	0	0.000116365	0	0	0.000108089	0	0	0	0	0	0	0	0	0	0	0	0	0	0
k__Bacteria;p__Actinobacteria;c__Acidimicrobiia;o__Acidimicrobiales;f__Microthrixaceae;g__	0	0	0	0	0	0	0	0	0	0	0	0	0	8.82356e-05	0	0.000218486	0	0.000877696	0	0	0	0	0	0	0	0	0	0	0	0	0	0	0	0	0	0	4.81456e-05	7.10783e-05	0	0	0	0	0	0	0	0	0	0	0
k__Bacteria;p__Actinobacteria;c__Acidimicrobiia;o__Acidimicrobiales;f__OCS155;g__	0.000305215	8.81403e-05	0.000138661	7.66186e-05	7.35632e-05	0.00526316	0.000332263	0.000878472	0.000121945	2.43469e-05	7.4503e-05	8.09913e-05	0.000537201	0.00024706	4.06405e-05	8.04949e-05	1.33597e-05	0.002228	0	5.03452e-05	0	0	9.6823e-05	0.000177342	0.0111732	8.62887e-05	0	0.0216963	0.00233171	0.00174368	0.000267925	9.69706e-05	0.000861194	7.73433e-05	5.40443e-05	0.000319387	0.000128388	0.00236928	9.78301e-05	0.00326264	0	0.000360295	3.21636e-05	0.0035524	0.0377358	0.000199593	0.000122011	0	0.00543449
k__Bacteria;p__Actinobacteria;c__Acidimicrobiia;o__Acidimicrobiales;f__TK06;g__	1.9076e-05	0	0	0	0	0.00200625	0	3.51389e-05	0	1.21734e-05	1.06433e-05	0	6.71501e-05	7.05884e-05	0	0.00016099	0	0	0	7.19217e-06	0.0181818	0	1.21029e-05	6.11524e-06	0	0	0	0	0	0.000557009	0.000103048	1.93941e-05	6.15139e-05	0	0.000198162	2.45682e-05	0.000144437	2.36928e-05	0.000146745	0	0	9.00739e-05	1.60818e-05	0.000592066	0	0	0	0	0
k__Bacteria;p__Actinobacteria;c__Acidimicrobiia;o__Acidimicrobiales;f__ZA3409c;g__	2.86139e-05	8.01276e-06	0	0	3.67816e-05	0.000104221	0.000332263	0.00093118	3.04863e-05	0	1.59649e-05	0.00364461	0	5.29413e-05	8.1281e-05	0.000942941	1.33597e-05	0	0	0.000194189	0	0	1.21029e-05	1.22305e-05	0.00558659	0	0.0166667	0.00986193	0	0.00360845	0.000103048	3.87883e-05	3.07569e-05	1.93358e-05	0.000702576	2.45682e-05	0.0010913	4.73855e-05	0.000273924	0	0	9.00739e-05	0	0.000592066	0	0.000319349	0	0	7.60069e-06
k__Bacteria;p__Actinobacteria;c__Acidimicrobiia;o__Acidimicrobiales;f__koll13;g__	0.000438747	0	0	0	0	0	0	0	2.03242e-05	0	0	0	0	0	0	0.000333479	0	0	0	0	0	0	0	0	0	0	0	0	0	0	0	0	0	0	0	0	0	0	0	0	0	0	0	0	0	0	0	0	0
k__Bacteria;p__Actinobacteria;c__Acidimicrobiia;o__Acidimicrobiales;f__wb1_P06;g__	9.53798e-06	0	0.000138661	0	0	0	0	0.000456806	0	0	0	0	0	0	0	0.000137991	0	0	0	0	0	0	0	0.000672676	0	0	0	0.00197239	0	0	0	3.87883e-05	0	0	0.000126103	0	0	0.000165849	0	0	0	0	0	0	0	0	0	0	0
k__Bacteria;p__Actinobacteria;c__Actinobacteria;o__Actinomycetales;Other;Other	0	0	9.24407e-05	0	1.83908e-05	0	0.000110754	0	0	0	0	0	0	0	0	0	0	0	0	2.15765e-05	0	0	0	0	0	0	0	0	0	0	0	1.93941e-05	0	0	0	0	3.20971e-05	0.000616012	5.86981e-05	0	0	0	0	0	0	0	0	0	1.52014e-05
k__Bacteria;p__Actinobacteria;c__Actinobacteria;o__Actinomycetales;f__;g__	9.53798e-06	0	2.31102e-05	5.1079e-05	3.67816e-05	0.000625326	0	0	0	1.21734e-05	5.32164e-06	0.00129586	0	0.000229412	0	0.000149491	0	0.00013503	0	6.47296e-05	0	0	0	6.11524e-06	0	0.000276124	0	0	0.00081103	0.000121089	0	0.00023273	0.00107649	1.93358e-05	1.80148e-05	0	0.000176534	0.000473855	0.000136962	0	0	2.25185e-05	6.43273e-05	0	0	0.00357271	0	0	8.36076e-05
k__Bacteria;p__Actinobacteria;c__Actinobacteria;o__Actinomycetales;f__ACK-M1;g__	0	0	0	0	0	0.000156331	0	0	0	0	0	0	0	0	0	0	0	0	0	0	0	0	0	0	0	0	0	0	0	0	0	0	0	0	0	0	0	0	0	0	0	0	0	0	0	0.000439104	0	0	0
k__Bacteria;p__Actinobacteria;c__Actinobacteria;o__Actinomycetales;f__Actinomycetaceae;g__	0	0	0	0	0	0	0	0	0	0	0	0	0	0	0	0	0	0	0	0	0	0	0	0	0	0	0	0	0	0	0	0	0	0	0	0	0	0	5.86981e-05	0	0	0	0	0	0	0	0	0	0
k__Bacteria;p__Actinobacteria;c__Actinobacteria;o__Actinomycetales;f__Actinomycetaceae;g__Actinomyces	0	0	2.31102e-05	6.38488e-05	3.67816e-05	0.000338718	0	1.75694e-05	0	0	0	0	0	0	0.000203202	0	0	0	0	0	0	0	0.000762481	0	0	6.9031e-05	0.00833333	0	0	0.000411702	2.06096e-05	3.87883e-05	0	0	3.60295e-05	0	0	7.10783e-05	0.000176094	0	0	0	0	0	0	0.000159674	0	0	0.00192297
k__Bacteria;p__Actinobacteria;c__Actinobacteria;o__Actinomycetales;f__Actinomycetaceae;g__Arcanobacterium	0	0	0	0	0	0	0	0	0	0	0	0	0	0	0	0	0	0	0	0	0	0	0	0	0	0	0	0	0	0	0	0	0	0	0	0	0	0	0	0	0	0	0	0	0	0.000319349	0	0	0
k__Bacteria;p__Actinobacteria;c__Actinobacteria;o__Actinomycetales;f__Actinomycetaceae;g__Mobiluncus	0	0	0	0	0	0	0	0	0	0	0	0	0	0	0	0	0	0	0	0	0	0	0	0	0	0	0	0	0	0	0	0	0	0	0	0	0	0	0	0	0	0	0	0	0	0.00203585	0	0	0
k__Bacteria;p__Actinobacteria;c__Actinobacteria;o__Actinomycetales;f__Actinomycetaceae;g__N09	0	0	0	0	0	0	0	0	0	0	0	0	0	0	0	0	0	0	0	0	0	0	0	3.66914e-05	0	0	0	0	0	0	0	0	0	0	0	0	0	0	9.78301e-06	0	0	0	0	0	0	0	0	0	0
k__Bacteria;p__Actinobacteria;c__Actinobacteria;o__Actinomycetales;f__Actinomycetaceae;g__Varibaculum	0	0	0	0	0	0	0	0	0	0	0	0	0	0	0	0	0	0	0	0	0	0	0	0	0	0	0	0	0	0	0	0	0	0	0	0	0	0	0	0	0	0	0	0	0	0.00580815	1.74301e-05	0	0
k__Bacteria;p__Actinobacteria;c__Actinobacteria;o__Actinomycetales;f__Actinopolysporaceae;g__Actinopolyspora	0	0	0	0	0	0	0	0	0	0	0	0	0	0	0	0	0	0	0	0	0	0	0	0	0	0	0	0	0	0	0	0	0	0	0	0	0	0	9.78301e-06	0	0	0	0	0	0	0	0	0	0
k__Bacteria;p__Actinobacteria;c__Actinobacteria;o__Actinomycetales;f__Actinosynnemataceae;g__	0	0	0	0	0	0	0.000110754	0	0	0	0	0	0	0	0	0	0	0	0	0	0	0	0	0	0	0	0	0	0	0	0	0	0	0	0	0	1.60485e-05	0	0	0	0	0	0	0	0	0	0	0	0
k__Bacteria;p__Actinobacteria;c__Actinobacteria;o__Actinomycetales;f__Actinosynnemataceae;g__Kutzneria	0	0	0	0	0	0	0	0	0	0	0	0	0	0	0	0	0	0	0	0	0	0	0	0	0	0	0	0	0	0	0	0	0	0	0	0	0	0	0	0	0	0	0	0	0	0	0	0	0
k__Bacteria;p__Actinobacteria;c__Actinobacteria;o__Actinomycetales;f__Actinosynnemataceae;g__Saccharothrix	0	0	0	0	0	0	0	5.27083e-05	0	0	0	0	0	0	0	0	0	0	0	0	0	0	0	0	0	0	0	0	0	0	0	0	0	0	0	0	0	0	0	0	0	0	0	0	0	0	0	0	0
k__Bacteria;p__Actinobacteria;c__Actinobacteria;o__Actinomycetales;f__Beutenbergiaceae;Other	0	0	0	0	0	0	0	0	0	0	0	0	0	0	0	0	0	0	0	0	0	0	0	0	0	0	0	0	0	0	0	0	0	0	0	0	0	0	0	0	0	0	0	0	0	0	0	0	0
k__Bacteria;p__Actinobacteria;c__Actinobacteria;o__Actinomycetales;f__Bogoriellaceae;g__Georgenia	0	0	0	0	0	0	0	0	0	0	0	0	0	0	0	0	0	0	0	0	0	0	0	0	0	0	0	0	0	0	0	0	0	0	0	0	0	0	0	0	0	0	0	0	0	0	3.48602e-05	0	0
k__Bacteria;p__Actinobacteria;c__Actinobacteria;o__Actinomycetales;f__Brevibacteriaceae;g__Brevibacterium	0	0	9.24407e-05	0.00575916	0.000110345	0.000130276	0	0.000368958	1.01621e-05	0	3.72515e-05	0.000566939	0.0014773	3.52942e-05	0.00304804	0.00127642	0	0	0	0.000676064	0	0	0.00158548	3.05762e-05	0	0.000327897	0	0.00394477	0.00223033	0.000169524	0.000164877	3.87883e-05	0.00132255	1.93358e-05	0.000576473	0.000651058	0	0	0.000459802	0	0	2.25185e-05	9.64909e-05	0	0	0.00309369	0	0	0.00310868
k__Bacteria;p__Actinobacteria;c__Actinobacteria;o__Actinomycetales;f__Cellulomonadaceae;g__Cellulomonas	0	0	0	0	0	0	0	0	0	0	0	0	0	0	0	0	0	0	0	0	0	0	0	0	0	0	0	0	0	0	8.24385e-05	0	0	0	0	0	0	7.10783e-05	0	0	0	0	0	0	0	0.000518941	0	0	3.04028e-05
k__Bacteria;p__Actinobacteria;c__Actinobacteria;o__Actinomycetales;f__Cellulomonadaceae;g__Demequina	0	0	0	0	0	0	0	0	0	0	0	0.000161983	0	0	0	0	0	0	0	0	0	0	0	0	0	0	0	0	0	0	0	0	0	0	0	0	0	0	0	0	0	0	0	0	0	0	0	0	0
k__Bacteria;p__Actinobacteria;c__Actinobacteria;o__Actinomycetales;f__Cellulomonadaceae;g__Oerskovia	0	0	0	0	0	0	0	0	0	0	0	0.000404957	0	0	0	0	0	0	0	0	0	0	0	0	0	0	0	0	0	0	0	0	0.000246055	0	0	6.14205e-05	0	0	0	0	0	0	0	0	0	5.98778e-05	0	0	0
k__Bacteria;p__Actinobacteria;c__Actinobacteria;o__Actinomycetales;f__Corynebacteriaceae;g__Corynebacterium	0.0123231	2.40383e-05	0.552287	0.193002	0.0250115	0.638953	0.18795	0.018852	0.0328947	0.00113213	0.000361872	0.00518345	0.216962	0.010553	0.0233683	0.0621076	0.000667985	0.836816	0	0.562888	0	0.0212766	0.0185416	0.0304722	0.0502793	0.102563	0.00833333	0.106509	0.017133	0.0501792	0.0276375	0.00120244	0.655584	0.00291971	0.00706179	0.0112031	0.118326	0.00184803	0.0182649	0.399674	0.00632911	0.012205	0.00628799	0.514506	0	0.119616	0.0298752	0	0.0578717
k__Bacteria;p__Actinobacteria;c__Actinobacteria;o__Actinomycetales;f__Dermabacteraceae;Other	0	0	0	8.93883e-05	0	0	0	0	0	0	0	0	0	0	0	1.14993e-05	0	0	0	0	0	0	9.6823e-05	0	0	0	0	0	0	0	0	0	0	0	0	0	0	0	9.78301e-06	0	0	0	1.60818e-05	0	0	0.00027943	0	0	0
k__Bacteria;p__Actinobacteria;c__Actinobacteria;o__Actinomycetales;f__Dermabacteraceae;g__Brachybacterium	0	0	0.000138661	0.00255395	3.67816e-05	0	0	0.000210833	0	0	1.06433e-05	0	0.0001343	8.82356e-06	0.00146306	0.000666958	0	0.00013503	0	0.000115075	0	0	0.00390923	0.000116189	0	0	0	0	0.000405515	4.84355e-05	0	0	0.000584382	0	9.00739e-05	0.000245682	1.60485e-05	0	0.000371754	0	0	0	3.21636e-05	0	0	0.000459064	1.74301e-05	0	0
k__Bacteria;p__Actinobacteria;c__Actinobacteria;o__Actinomycetales;f__Dermacoccaceae;g__Dermacoccus	0	0	0	0	1.83908e-05	0	0	0	0	0	0	0	0	0	0	6.89957e-05	0	0	0	7.19217e-06	0	0	0.00180333	0	0	0	0	0	0.000101379	0	0.000226706	0	9.22708e-05	0	0	0	0.000401213	0	0	0	0	0	0	0	0	5.98778e-05	0	0	0
k__Bacteria;p__Actinobacteria;c__Actinobacteria;o__Actinomycetales;f__Dietziaceae;Other	0	0	0	3.83093e-05	0	0	0	1.75694e-05	0	0	0	0	0	8.82356e-06	0	0	0	0	0	0	0	0	0	0	0	0	0	0	0	0	0	0	0	0	0	0	0	0	5.86981e-05	0	0	0	0	0	0	0	0	0	0
k__Bacteria;p__Actinobacteria;c__Actinobacteria;o__Actinomycetales;f__Dietziaceae;g__Dietzia	0	0	4.62203e-05	0.000727876	3.67816e-05	0	0	0.000105417	0	0	0	0	0	0.000141177	0.000203202	0	0	0	0	0	0	0	0.000532526	3.05762e-05	0	6.9031e-05	0	0	0.000202758	0	4.12193e-05	9.69706e-05	0.000215298	0	0	0	0	0	0.000127179	0	0	0	0	0	0	3.99186e-05	0	0	0
k__Bacteria;p__Actinobacteria;c__Actinobacteria;o__Actinomycetales;f__Frankiaceae;g__	0	0	2.31102e-05	0	0.00022069	0	0	0	0	0	0	0	6.71501e-05	7.9412e-05	0	0	0	0	0	7.19217e-06	0	0	0.00163389	0	0	8.62887e-05	0	0	0	0	0.000123658	0	0	0	7.20591e-05	1.22841e-05	6.41941e-05	0	8.80471e-05	0	0	0	0	0	0	0	0	0	0.00010641
k__Bacteria;p__Actinobacteria;c__Actinobacteria;o__Actinomycetales;f__Geodermatophilaceae;Other	0	0	0	0	0	0.000442939	0	0	0	0	5.32164e-06	0	0.000335751	4.41178e-05	0	0.000540466	0	0	0	7.19217e-06	0	0	0	0	0	0	0	0	0	0.00043592	0	5.81824e-05	0.000184542	0	0	0	0.000176534	0	4.89151e-05	0	0	0	0	0	0	5.98778e-05	5.22903e-05	0	0
k__Bacteria;p__Actinobacteria;c__Actinobacteria;o__Actinomycetales;f__Geodermatophilaceae;g__	0	0	0	0	0	7.81657e-05	0	5.27083e-05	0	0	0	0	0	8.82356e-06	0	0	0	0	0	7.19217e-06	0	0	0.00108926	0	0	5.17732e-05	0	0	0	0.00135619	0	0	0.000645895	0	0	0	0.000529602	2.36928e-05	0	0	0	0	0	0	0	0	1.74301e-05	0	0
k__Bacteria;p__Actinobacteria;c__Actinobacteria;o__Actinomycetales;f__Geodermatophilaceae;g__Geodermatophilus	0	0	0	0	0	0	0	0	0	0	0	0	0	0	0	0	0	0.000101273	0	0	0	0	0	0	0	0	0	0	0	7.26533e-05	0	0	0	0	0	0	0	0	0	0	0	0	0	0	0	0	0	0	0
k__Bacteria;p__Actinobacteria;c__Actinobacteria;o__Actinomycetales;f__Geodermatophilaceae;g__Modestobacter	0	0	0	0	0	2.60552e-05	0	0	0	0	0	0	0	3.52942e-05	0	0.000218486	0	0	0	0	0	0	0	0	0	0	0	0	0	0	0	0	0	0	0	0	0	0	7.82641e-05	0	0	0	0	0	0	0	0.000174301	0	0
k__Bacteria;p__Actinobacteria;c__Actinobacteria;o__Actinomycetales;f__Glycomycetaceae;g__Glycomyces	0	0	0	0	0	0	0	0	0	0	0	0	0	0	0	0	0	0	0	0	0	0	0	0	0	0	0	0	0	0	0	0	0	0	0	0	0	0	0	0	0	0	0	0	0	0	8.71505e-05	0	0
k__Bacteria;p__Actinobacteria;c__Actinobacteria;o__Actinomycetales;f__Gordoniaceae;g__Gordonia	0	0	0	1.27698e-05	0.000404598	0	0	0.000351389	0	0	1.59649e-05	0	0	3.52942e-05	0	0.00016099	0	0	0	0	0	0	0	6.11524e-06	0	0	0	0.00197239	0	0.000242178	0.000144267	9.69706e-05	0.000123028	0	0	0	0	2.36928e-05	1.9566e-05	0	0	4.50369e-05	0	0	0	0.000299389	0.000174301	0	0
k__Bacteria;p__Actinobacteria;c__Actinobacteria;o__Actinomycetales;f__Intrasporangiaceae;Other	0	0	0.000115551	0.000166007	1.83908e-05	0.00101615	0	0	9.14588e-05	7.30407e-05	0	0	0.000470051	0.000105883	0.000162562	0.00016099	0	0	0	1.43843e-05	0	0	0.00033888	0	0	6.9031e-05	0	0	0.000304136	0	0	0	0.000676652	0	0.00041434	0	1.60485e-05	0	0.000342405	0	0	0	0	0	0	0.000199593	1.74301e-05	0	0
k__Bacteria;p__Actinobacteria;c__Actinobacteria;o__Actinomycetales;f__Intrasporangiaceae;g__	0	0	0	7.66186e-05	3.67816e-05	0	0	0	0	0	0	0	0	2.64707e-05	0.00101601	3.44978e-05	0	0	0	0	0	0	0.00116188	0	0	0	0	0	0	0	2.06096e-05	0	0.000307569	0	0.000126103	0	1.60485e-05	0	0	0	0	0	0	0	0	0.000299389	0	0	0
k__Bacteria;p__Actinobacteria;c__Actinobacteria;o__Actinomycetales;f__Intrasporangiaceae;g__Janibacter	0	0	0	0	0	0	0	0	0	0	0	0	0	0	0	0	0	0	0	0	0	0	0	0	0	0	0	0	0	0	0	0	0	0	1.80148e-05	0	0	0	0	0	0	0	0	0	0	0	0	0	0
k__Bacteria;p__Actinobacteria;c__Actinobacteria;o__Actinomycetales;f__Intrasporangiaceae;g__Knoellia	0	0	0	0	0	0	0	0	0	0	0	0	0	0	0	0	0	0	0	0	0	0	8.47201e-05	0	0	0	0	0	0	0	0	0	0	0	0	0	0	0	0	0	0	0	0	0	0	0	0	0	0
k__Bacteria;p__Actinobacteria;c__Actinobacteria;o__Actinomycetales;f__Intrasporangiaceae;g__Phycicoccus	0	0	0	1.27698e-05	9.1954e-05	2.60552e-05	0	0	0.000152431	0	0	0	0	0.000238236	0	0.0016099	0	0	0	4.3153e-05	0	0	0	0	0	0	0	0	0	0.000508573	0	7.75765e-05	0	0	0	0	1.60485e-05	0	8.80471e-05	0	0	0	0	0	0	0	0	0	0
k__Bacteria;p__Actinobacteria;c__Actinobacteria;o__Actinomycetales;f__Intrasporangiaceae;g__Serinicoccus	0	0	0	0	0	0	0	0	0	0	0	0	0	0	0	2.29986e-05	0	0	0	0	0	0	0	0	0	0	0	0	0	0	0	0	0	0	0	0	0	0.00026062	2.9349e-05	0	0	0	0	0	0	0	0	0	0
k__Bacteria;p__Actinobacteria;c__Actinobacteria;o__Actinomycetales;f__Intrasporangiaceae;g__Terracoccus	0	0	0	0	1.83908e-05	0	0	0	0	0	0	0	0	0	0.000284483	0.000149491	0	0.000168788	0	0	0	0	0	0	0	0	0	0	0	0	0	0	0	0	0	0	0	0	0	0	0	0	0	0	0	0	0	0	0
k__Bacteria;p__Actinobacteria;c__Actinobacteria;o__Actinomycetales;f__Kineosporiaceae;Other	0	0	0	0	0	0	0	0	0	0	0	0	0	0	0	0	0	0	0	0.000201381	0	0	0	0	0	0	0	0	0	0	0	0	0	0	0	0	0.000272825	0	0	0	0	0	0	0	0	9.97964e-05	0	0	0
k__Bacteria;p__Actinobacteria;c__Actinobacteria;o__Actinomycetales;f__Kineosporiaceae;g__	0	0	0	0	0	0	0	0	0	0	0	0	0	1.76471e-05	0	0.00016099	0	0	0	0	0	0	2.42057e-05	0	0	3.45155e-05	0	0	0	0	0	0	0	0	0	0	0	0	0	0	0	0	0	0	0	0	0	0	0
k__Bacteria;p__Actinobacteria;c__Actinobacteria;o__Actinomycetales;f__Kineosporiaceae;g__Kineococcus	0	0	0	0	3.67816e-05	0	0.000110754	0	0	0	0	0	0	0	0	0.00016099	0	0	0	5.75374e-05	0	0	0.000532526	0	0	0	0	0.00197239	0	0	0.000123658	0	3.07569e-05	0	0	0	0.000128388	0	0	0	0	0	0	0	0	0	1.74301e-05	0	0
k__Bacteria;p__Actinobacteria;c__Actinobacteria;o__Actinomycetales;f__Microbacteriaceae;Other	0.00019076	0	9.24407e-05	0	0	0	0	0	0	0	0	0	0	3.52942e-05	0.000406405	0	0	3.37576e-05	0	7.19217e-06	0	0	0.000665658	0	0	0	0	0	0.0019262	9.68711e-05	4.12193e-05	0	0.000553625	0	0	0	0.000176534	0	9.78301e-06	0	0	0	0	0	0	0.000778412	3.48602e-05	0	0
k__Bacteria;p__Actinobacteria;c__Actinobacteria;o__Actinomycetales;f__Microbacteriaceae;g__	0	0	0.00103996	0	7.35632e-05	0	0.000221508	0	0	0	5.32164e-06	0	0	0.000300001	0.000162562	0.000379476	0	0	0	0.000172612	0	0	2.42057e-05	2.44609e-05	0	0	0	0	0	0	0	0	0.00236828	0	0	0	1.60485e-05	0	9.78301e-05	0	0	0	8.04091e-05	0.000592066	0	1.99593e-05	3.48602e-05	0	0
k__Bacteria;p__Actinobacteria;c__Actinobacteria;o__Actinomycetales;f__Microbacteriaceae;g__Agromyces	0	0	0	0	0	0	0	0	0	0	0	0	0	0	0	0	0	0	0	0	0	0	0	0	0	0	0	0	0	0	0	0	0	0	0.000630517	0	0	0	0	0	0	0	0	0	0	0	0	0	0
k__Bacteria;p__Actinobacteria;c__Actinobacteria;o__Actinomycetales;f__Microbacteriaceae;g__Candidatus Aquiluna	0	0	0	0	0	0	0	0	0	0	0	0	0	0	0	0	0	0	0	0	0	0	0	0.000195688	0	0	0	0	0	0	0	0	0	0	0	0	0	0	2.9349e-05	0	0	0	0	0	0	0	0	0	0
k__Bacteria;p__Actinobacteria;c__Actinobacteria;o__Actinomycetales;f__Microbacteriaceae;g__Cryocola	0	0	0	0	0	0.000416884	0	0	0	0	0	8.09913e-05	0	6.17649e-05	0	1.14993e-05	0	0	0	0	0	0	0.000217852	9.17285e-05	0	0	0	0	0	2.42178e-05	0	0	6.15139e-05	0	0	7.37046e-05	0.000208631	0	7.82641e-05	0	0	0	0	0	0	0	0	0	0
k__Bacteria;p__Actinobacteria;c__Actinobacteria;o__Actinomycetales;f__Microbacteriaceae;g__Curtobacterium	0	0	0	0	0.000128736	0.000286608	0	0.000210833	0	0	0	0.00170082	0	8.82356e-05	0	0	0	0	0	7.91139e-05	0	0	0.000459909	0	0	8.62887e-05	0	0	0	0.000169524	6.18289e-05	0	0.000276812	0	0	0	0.000128388	0	6.84811e-05	0	0	0	0	0	0	1.99593e-05	3.48602e-05	0	0
k__Bacteria;p__Actinobacteria;c__Actinobacteria;o__Actinomycetales;f__Microbacteriaceae;g__Frigoribacterium	0	0	0.000207991	0	0.000165517	0.000807712	0	0.000228403	0	0	1.06433e-05	8.09913e-05	0	8.82356e-05	8.1281e-05	0.000103493	2.67194e-05	3.37576e-05	0	0.000251726	0	0	0.000786687	0.000177342	0	0	0	0	0	9.68711e-05	0.000103048	0	6.15139e-05	0	0	0.000122841	0.00138017	0	7.82641e-05	0.00163132	0	0	6.43273e-05	0	0	0.000379226	0	0	0
k__Bacteria;p__Actinobacteria;c__Actinobacteria;o__Actinomycetales;f__Microbacteriaceae;g__Leucobacter	0	0	0	0	0	0.0015112	0	0	0	0	0	0	0	0	0	0	0	0	0	7.91139e-05	0	0	0	0	0	0	0	0	0	0	0	0	0.000830437	0	0	0	6.41941e-05	0	0	0	0	0	0	0	0	0	0	0	0
k__Bacteria;p__Actinobacteria;c__Actinobacteria;o__Actinomycetales;f__Microbacteriaceae;g__Microbacterium	9.53798e-06	0	0	0	3.67816e-05	5.21105e-05	0	0	0	0	0	0	0	0	0	0.000172489	0	0	0	0	0	0	0	1.83457e-05	0	0	0	0	0	0	0	0	0.000184542	0	0	0	0	0	0	0	0	0	0	0	0	0	0	0	4.56041e-05
k__Bacteria;p__Actinobacteria;c__Actinobacteria;o__Actinomycetales;f__Microbacteriaceae;g__Pseudoclavibacter	0	0	0	0	0	0	0	0	0	0	0	0	0	0	0	0	0	0	0	0	0	0	0	0	0	0	0	0	0	0	0	0	0	0	0	0	0	0	5.86981e-05	0	0	0	0	0	0	5.98778e-05	0	0	0
k__Bacteria;p__Actinobacteria;c__Actinobacteria;o__Actinomycetales;f__Microbacteriaceae;g__Rathayibacter	0	0	0	0	1.83908e-05	0	0	0	0	0	0	8.09913e-05	0	1.76471e-05	0	0.000149491	0	0	0	7.91139e-05	0	0	0.000121029	0	0	0	0	0	0	0	8.24385e-05	0	0.000276812	9.66791e-06	0	0	0.000882669	0	0	0	0	0	3.21636e-05	0	0	0.000578819	3.48602e-05	0	0
k__Bacteria;p__Actinobacteria;c__Actinobacteria;o__Actinomycetales;f__Micrococcaceae;Other	0	0	0	0	0	0	0	0	0	0	0	0	0	0	0	1.14993e-05	0	0	0	0	0	0	0	6.11524e-06	0	0	0	0	0	0	0	3.87883e-05	0	0	0	0	0	0	0	0	0	0	0	0	0	0	0	0	0
k__Bacteria;p__Actinobacteria;c__Actinobacteria;o__Actinomycetales;f__Micrococcaceae;g__	0	0	0.000323542	0.000114928	0.000110345	0.000130276	0.000110754	8.78472e-05	0	0	5.32164e-06	0.000404957	0.0016116	0.000229412	0	0.000103493	0	0.00013503	0	5.75374e-05	0	0	0.000411498	0.000110074	0	1.72577e-05	0	0	0.00658962	4.84355e-05	0	1.93941e-05	0.00375235	0	0.00138714	0.000110557	0.00011234	0	0.000596764	0	0	0	1.60818e-05	0	0	0.000159674	1.74301e-05	0	0.000418038
k__Bacteria;p__Actinobacteria;c__Actinobacteria;o__Actinomycetales;f__Micrococcaceae;g__Arthrobacter	0	0	0	3.83093e-05	0	0.000807712	0	0	2.03242e-05	0	0	8.09913e-05	0	0	0.000162562	0	0	0	0	0.000115075	0	0	0	0	0	0	0	0	0	0.000266395	0.000206096	0	6.15139e-05	0	0	4.91364e-05	3.20971e-05	0	0	0	0	0	0	0	0	0	8.71505e-05	0	0
k__Bacteria;p__Actinobacteria;c__Actinobacteria;o__Actinomycetales;f__Micrococcaceae;g__Kocuria	0	0	0.000184881	0	0	0.00127671	0	0	0	0	0	0	0	0	0.000162562	0	0	0	0	0	0	0	0.00105295	0	0	0	0	0	0.000506894	2.42178e-05	4.12193e-05	0	0.000338326	0	0	2.45682e-05	3.20971e-05	0	0.000303273	0	0	0	0	0	0	0.000179634	0.000418323	0	0
k__Bacteria;p__Actinobacteria;c__Actinobacteria;o__Actinomycetales;f__Micrococcaceae;g__Microbispora	9.53798e-06	0	0	0	0	0	0	0	0	0	0	0	0	0	0	0	0	0.000303818	0	7.19217e-06	0	0	0.000121029	0	0	0	0	0	0	0.000145307	0	0.000116365	0	0	0.000162133	1.22841e-05	0.000272825	0	0	0	0	0	0	0	0	0	0.000191731	0	0
k__Bacteria;p__Actinobacteria;c__Actinobacteria;o__Actinomycetales;f__Micrococcaceae;g__Micrococcus	0	0	0.000184881	0.000344784	9.1954e-05	0	0	0	0	0	0	0.000971896	0.000335751	0.000105883	0.000447045	1.14993e-05	0	0.00013503	0	0.000237342	0	0	0.00297731	0	0	1.72577e-05	0	0	0.00587997	7.26533e-05	0.000206096	0	0.00079968	0	1.80148e-05	3.68523e-05	0	0.000450162	0.00118374	0	0	0	0	0	0	0.00966029	0	0	6.08055e-05
k__Bacteria;p__Actinobacteria;c__Actinobacteria;o__Actinomycetales;f__Micrococcaceae;g__Nesterenkonia	0	0	0	0	0	0	0	0	0	0	0	0	0	0	0	0	0	0	0	0	0	0	0	0	0	0	0	0	0	0	0	0	0	0	0	0	0	0	0	0	0	0	0	0	0	0	0	0	0
k__Bacteria;p__Actinobacteria;c__Actinobacteria;o__Actinomycetales;f__Micrococcaceae;g__Rothia	0	0	0	0	5.51724e-05	0	0.000332263	0	0	0	0	0	0	0	0	0	0	0	0	0	0	0	0.000907716	4.89219e-05	0	0	0	0	0.000405515	9.68711e-05	0.000288535	0	0	0	1.80148e-05	0	0	9.4771e-05	0.000117396	0	0	0	0	0	0	0.00103788	0	0	0.00411197
k__Bacteria;p__Actinobacteria;c__Actinobacteria;o__Actinomycetales;f__Micromonosporaceae;Other	0.000247987	0	0	0	0	0	0.0012183	0	0	0	0	0	0	0	0	0	0	0	0	0	0	0	0	0	0	0	0	0	0	0	0	0	0	0	0	0	0	0.00042647	0	0	0	0	0	0	0	0	0	0	0
k__Bacteria;p__Actinobacteria;c__Actinobacteria;o__Actinomycetales;f__Micromonosporaceae;g__	0	0	0	0	0	0.00049505	0	0	0	0	0	0	0	0	0	4.59971e-05	0	0	0	0	0	0	0	0	0	0	0	0	0.00263585	0	0	0	0	0	0.000486399	0	3.20971e-05	4.73855e-05	0	0	0	0	0	0	0	1.99593e-05	0	0	0
k__Bacteria;p__Actinobacteria;c__Actinobacteria;o__Actinomycetales;f__Micromonosporaceae;g__Actinoplanes	0	0	0	0	0	0	0	0	0	0	0	0	0	0	0	5.74964e-05	0	0	0	0	0	0	0	0	0	0	0	0	0	0	0	0	0	0	0.000504414	0	0	0	0	0	0	0	0	0	0	0	0	0	0
k__Bacteria;p__Actinobacteria;c__Actinobacteria;o__Actinomycetales;f__Micromonosporaceae;g__Catellatospora	0	0	0	0	0	0	0	0	0	0	0	0	0	0	0	0	0	0	0	0	0	0	0	0	0	0	0	0	0	0	0	0	0	0	0	0	0	0	0	0	0	0	0	0	0	0	0	0	0
k__Bacteria;p__Actinobacteria;c__Actinobacteria;o__Actinomycetales;f__Micromonosporaceae;g__Pilimelia	0	0	0	0	0	0	0	0	0	0	0	0	0	0	0	0	0	0	0	0	0	0	0	0	0	0	0	0	0	0	0	9.69706e-05	0	0	0	0	0	0	0	0	0	0	0	0	0	0	0	0	0
k__Bacteria;p__Actinobacteria;c__Actinobacteria;o__Actinomycetales;f__Micromonosporaceae;g__Virgisporangium	0	0	0	0	0	0	0	0	0	0	0	0	0	0	0	0	0	0	0	0	0	0	0	0	0	0	0	0	0	0	0	0	0	0	0	0	0	4.73855e-05	0	0	0	0	0	0	0	0.000578819	0	0	0
k__Bacteria;p__Actinobacteria;c__Actinobacteria;o__Actinomycetales;f__Mycobacteriaceae;g__Mycobacterium	0.000305215	0	0.000323542	0.000102158	0.000496552	0.000937989	0	7.02778e-05	1.01621e-05	0	0	0.000404957	0.000940102	0.000326472	0	0.00079345	0	0.000438848	0	7.19217e-05	0	0.0035461	0.0025416	0.000220148	0	0	0	0	0.00121655	0.00123511	8.24385e-05	0	0.000984222	4.83395e-05	0.00154927	1.22841e-05	0.00104315	2.36928e-05	0.000352188	0	0	0	6.43273e-05	0.00118413	0	3.99186e-05	0.000156871	0	0
k__Bacteria;p__Actinobacteria;c__Actinobacteria;o__Actinomycetales;f__Nakamurellaceae;g__	0	0	0	0	0.000128736	0	0	0	0	0	0	0	0.00020145	6.17649e-05	0	0.000459971	0	0	0	2.87687e-05	0	0	3.63086e-05	0	0	0.000293382	0	0	0	0	0	0	0.000215298	0	0	1.22841e-05	0.000417262	0	0	0	0	0	1.60818e-05	0	0	0	1.74301e-05	0	0
k__Bacteria;p__Actinobacteria;c__Actinobacteria;o__Actinomycetales;f__Nocardiaceae;Other	0	0	0	0.000472481	1.83908e-05	0	0	0	0	0	0	0	0	0	0	0	0	0	0	2.15765e-05	0	0	0	6.11524e-06	0	0	0	0	0	0	0	0	0	0	0	0	0	0	0	0	0	0	0	0	0	0	0	0	0
k__Bacteria;p__Actinobacteria;c__Actinobacteria;o__Actinomycetales;f__Nocardiaceae;g__	0	0	0	0	0.000183908	0	0	0	0	0	0	0	0	0	0	0	0	0	0	0	0	0	0.000157337	0	0	1.72577e-05	0	0	0	0	0	0	0	0	0	0	0	0	0	0	0	0	0	0	0	0	0	0	0
k__Bacteria;p__Actinobacteria;c__Actinobacteria;o__Actinomycetales;f__Nocardiaceae;g__Nocardia	0	0	0	8.93883e-05	0	0	0	0	0	0	0	0	0	2.64707e-05	0	0	0	0	0	0	0	0	0	0	0	0	0	0	0	7.26533e-05	4.12193e-05	0	0	0	0	0	0.000128388	0	0	0	0	0	3.21636e-05	0	0	0	0	0	0
k__Bacteria;p__Actinobacteria;c__Actinobacteria;o__Actinomycetales;f__Nocardiaceae;g__Rhodococcus	0	0	0.000346652	0.000140467	0.000386207	0.000234497	0	0.000122986	1.01621e-05	0	5.32164e-06	0.000323965	0.0001343	4.41178e-05	0.000487686	0.000172489	0	0	0	0	0	0	0.00117398	2.44609e-05	0	3.45155e-05	0	0.00197239	0.000608273	0.00065388	0.000206096	1.93941e-05	0.0015686	2.90037e-05	5.40443e-05	0	0.00118759	0	0.000166311	0	0	0	0.000112573	0	0	0.000139715	0	0	0
k__Bacteria;p__Actinobacteria;c__Actinobacteria;o__Actinomycetales;f__Nocardioidaceae;g__	0	0	0.000207991	0.000689567	0.00022069	2.60552e-05	0	8.78472e-05	0.000172755	0	0	0.0018628	0	0.000529413	0.000162562	0.00101194	0	0.00114776	0	4.3153e-05	0	0	0.00154917	0	0	0.000276124	0	0.00394477	0.00253447	9.68711e-05	0.000123658	5.81824e-05	0.00150709	1.93358e-05	0.000720591	2.45682e-05	0.000353068	4.73855e-05	0.000704377	0	0	0	0	0.000592066	0	0.000958046	1.74301e-05	0.103448	0.000600455
k__Bacteria;p__Actinobacteria;c__Actinobacteria;o__Actinomycetales;f__Nocardioidaceae;g__Actinopolymorpha	0	0	0	0	0	0	0	0	0	0	0	0	0	0	0	0	0	0	0	0	0	0	0	0	0	0	0	0	0	0	0	0	0	0	0	0	0	0	0	0	0	0	0	0	0	0.000898168	3.48602e-05	0	0
k__Bacteria;p__Actinobacteria;c__Actinobacteria;o__Actinomycetales;f__Nocardioidaceae;g__Aeromicrobium	0	0	0.000508424	0	1.83908e-05	0.000104221	0	0	0	0	0	0.00153884	0	0	4.06405e-05	0	0	0	0	0	0	0	0.00206959	4.28066e-05	0	0	0	0	0.000101379	0	0	0	0.000123028	0	0	0	0.000224679	0	0.000185877	0	0.00316456	0	4.82455e-05	0	0	0	0	0	2.28021e-05
k__Bacteria;p__Actinobacteria;c__Actinobacteria;o__Actinomycetales;f__Nocardioidaceae;g__Friedmanniella	0	0	0	0	0	0	0	0	0	0	0	0	0	0	0	0	0	0	0	0	0	0	0	0	0	0	0	0	0	0	0	0	0	0	0	0	0	0	0	0	0	0	0	0	0	0	0	0	0
k__Bacteria;p__Actinobacteria;c__Actinobacteria;o__Actinomycetales;f__Nocardioidaceae;g__Kribbella	0	0	0	0	0	0.000182387	0.000110754	0	0	0	0	0	0	0	4.06405e-05	0	0	0	0	0	0	0	0	0	0	0.0012253	0	0	0	0	0	1.93941e-05	3.07569e-05	9.66791e-06	0	0	0	0	2.9349e-05	0	0	0	0	0	0	0	3.48602e-05	0	0
k__Bacteria;p__Actinobacteria;c__Actinobacteria;o__Actinomycetales;f__Nocardioidaceae;g__Nocardioides	0	0	0	7.66186e-05	0	0	0	0	0	0	0	8.09913e-05	0.00020145	7.9412e-05	4.06405e-05	0	0	0	0	6.47296e-05	0	0	0.000786687	2.44609e-05	0	0.000362413	0	0	0	0	0	0	3.07569e-05	0	1.80148e-05	0	8.02427e-05	0	5.86981e-05	0	0	2.25185e-05	0	0	0	0	0.000122011	0	0
k__Bacteria;p__Actinobacteria;c__Actinobacteria;o__Actinomycetales;f__Nocardioidaceae;g__Propionicimonas	0	0	0	0	0	0	0	0	0	0	0	0	0	0	0	0	0	0	0	0	0	0	0	0	0	0	0	0	0	0	0	0	0	0	0	0	0	0	0	0	0	0	0	0	0	0	0	0	0
k__Bacteria;p__Actinobacteria;c__Actinobacteria;o__Actinomycetales;f__Nocardiopsaceae;Other	0	0	0	0	0	0.000468994	0	0	0	0	0	0	0	0	0	0	0	0	0	0	0	0	0	0	0	0	0	0	0	0	0	0	0	0	0	0	0	0	9.78301e-06	0	0	0	0	0	0	0	0	0	0
k__Bacteria;p__Actinobacteria;c__Actinobacteria;o__Actinomycetales;f__Nocardiopsaceae;g__Nocardiopsis	0	0	0	0	0	0	0	0	0	0	0	0	0	0	0	0	0	0	0	0	0	0	0	0	0	0	0	0	0	0	0	0	0	0	0	0	1.60485e-05	0	2.9349e-05	0	0	0	0	0	0	0	0	0	0
k__Bacteria;p__Actinobacteria;c__Actinobacteria;o__Actinomycetales;f__Nocardiopsaceae;g__Prauseria	0	0	0	0	1.83908e-05	0	0	0	0	0	0	0	0	8.82356e-06	0	0	0	0	0	2.87687e-05	0	0	0	0	0	0	0	0	0	0	0	0	0	0	0	2.45682e-05	3.20971e-05	0	4.89151e-05	0	0	0	0	0	0	0	1.74301e-05	0	0
k__Bacteria;p__Actinobacteria;c__Actinobacteria;o__Actinomycetales;f__Nocardiopsaceae;g__Thermobifida	0	0	0.000161771	0	0	0	0	0	0	0	0	0	0	0	0	0	0	0	0	0	0	0	0	0	0	0	0	0	0	0	0	0	0	0	0	0	0	0	0	0	0	0	0	0	0	0	0	0	0
k__Bacteria;p__Actinobacteria;c__Actinobacteria;o__Actinomycetales;f__Promicromonosporaceae;g__Promicromonospora	0	0	0	0	1.83908e-05	0	0	0	0	0	0	0	0	0	0	0	0	0	0	0	0	0	0	0	0	0	0	0	0	0	0	0	0	0	0	0	0.000240728	0	0	0	0	0	0	0	0	0	0.000209161	0	0
k__Bacteria;p__Actinobacteria;c__Actinobacteria;o__Actinomycetales;f__Promicromonosporaceae;g__Xylanimicrobium	0	0	0	0	0	0	0	0	0	0	0	0	0	0	0	0	0	0	0	0	0	0	0	0	0	0	0	0	0	0	0	0	0	0	0	0	0	0	0.000146745	0	0	0	0	0	0	0	0	0	0
k__Bacteria;p__Actinobacteria;c__Actinobacteria;o__Actinomycetales;f__Propionibacteriaceae;g__	0	0	0	0	0	0	0	0	0	0	0	0	0	0	0	0	0	0	0	0	0	0	0	0	0	0	0	0	0	0	0	0	0	0	0	0	0	0	0	0	0	0	0	0	0	0	0	0	0
k__Bacteria;p__Actinobacteria;c__Actinobacteria;o__Actinomycetales;f__Propionibacteriaceae;g__Propionibacterium	0.000114456	0	6.93305e-05	0	0	0	0	0.000368958	1.01621e-05	0	0	0.000404957	0.00020145	1.76471e-05	0	0.00101194	0	0	0	0	0	0	0.000145234	0	0	0	0	0	0	9.68711e-05	0	0.000387883	0	0	0.000468384	0	1.60485e-05	7.10783e-05	1.9566e-05	0	0	0	0	0	0	0	0	0	0.00129972
k__Bacteria;p__Actinobacteria;c__Actinobacteria;o__Actinomycetales;f__Pseudonocardiaceae;Other	0	0	0	0	0	2.60552e-05	0.000110754	0	0	0	0	0	0	3.52942e-05	0	2.29986e-05	0	0	0	2.15765e-05	0	0	0	0	0	0	0	0	0	0	0	0	0	0	0	0	8.02427e-05	0	0	0	0	0	0	0	0	0	0	0	0
k__Bacteria;p__Actinobacteria;c__Actinobacteria;o__Actinomycetales;f__Pseudonocardiaceae;g__	0	0	0	2.55395e-05	1.83908e-05	0	0.00143981	0	1.01621e-05	0	5.32164e-06	0	0	2.64707e-05	0.000325124	0.000379476	0	0	0	7.91139e-05	0	0	0.00088351	0	0	0.000241608	0	0	0	0	6.18289e-05	5.81824e-05	0.000461354	0	0	6.14205e-05	0.000529602	0	0	0	0	4.50369e-05	0	0.00118413	0	1.99593e-05	0.000174301	0	0
k__Bacteria;p__Actinobacteria;c__Actinobacteria;o__Actinomycetales;f__Pseudonocardiaceae;g__Actinomycetospora	9.53798e-06	0	0.00127106	0.000753416	0.0016	0.00252736	0.000664525	0.000245972	8.12967e-05	0	3.19298e-05	0.00737021	0.00020145	0.00027353	0.000365764	0.00560015	1.33597e-05	0.000438848	0	0.000920598	0	0	0.00164599	1.83457e-05	0	0.0012253	0	0	0	0.00249443	0.00105109	0.00302548	0.00326023	3.86716e-05	0.000504414	0.000184262	0.0093242	0	0.000635896	0	0	2.25185e-05	1.60818e-05	0.000592066	0	0.000459064	0.00177787	0	0
k__Bacteria;p__Actinobacteria;c__Actinobacteria;o__Actinomycetales;f__Pseudonocardiaceae;g__Jiangella	0	0	0	0	0	0	0	0	0	0	0	0	0	0	0	0	0	0	0	0	0	0	0	0	0	0	0	0	0	0	0	0	0	0	0	0	0	0	5.86981e-05	0	0	0	0	0	0	0	0	0	0
k__Bacteria;p__Actinobacteria;c__Actinobacteria;o__Actinomycetales;f__Pseudonocardiaceae;g__Pseudonocardia	0	0	0.000600864	0.000395863	0.000386207	0.00119854	0.00077528	0.000298681	1.01621e-05	1.21734e-05	5.32164e-06	0.00307767	0.000335751	6.17649e-05	0	0.00330029	0	0.000877696	0	0.000596951	0	0	0.00249319	0.000201803	0	0.00127707	0	0	0.000101379	0.000266395	0.000288535	0.000523641	0.000861194	0	9.00739e-05	0	0.00449359	0	0.001037	0.00163132	0	0	0	0.000592066	0	0.00147699	0.00156871	0	0.000714465
k__Bacteria;p__Actinobacteria;c__Actinobacteria;o__Actinomycetales;f__Pseudonocardiaceae;g__Saccharomonospora	0	0	0	0	0	0	0	0	0	0	0	0	0	0	0	0	0	0	0	0	0	0	0	0	0	0	0	0	0	0	0	0	0	9.66791e-06	0	0	1.60485e-05	0	0	0	0	0	0	0	0	0	0	0	0
k__Bacteria;p__Actinobacteria;c__Actinobacteria;o__Actinomycetales;f__Pseudonocardiaceae;g__Saccharopolyspora	0	0	0.000207991	3.83093e-05	5.51724e-05	2.60552e-05	0	0.000245972	0	0	5.32164e-06	0	0	0.000185295	0	0.000275983	0	0	0	0.000115075	0	0	0.000193646	0	0	0	0	0	0	0	0.000350364	0	0.000153785	0	7.20591e-05	0.00041766	9.62912e-05	0	0.000430453	0	0	0	3.21636e-05	0	0	0	0	0	0
k__Bacteria;p__Actinobacteria;c__Actinobacteria;o__Actinomycetales;f__Pseudonocardiaceae;g__Thermobispora	0	0	0	0	0	0	0	0	0	0	0	0	0	0	0	0	0	0	0	0	0	0	0	0	0	0	0	0	0	0	0	0	0	0	0	0	0	0	0	0	0	0	0	0	0	0	0	0	0
k__Bacteria;p__Actinobacteria;c__Actinobacteria;o__Actinomycetales;f__Pseudonocardiaceae;g__Thermocrispum	0	0	0	0	0	0	0	0	0	0	0	0	0	0	0	0	0	0	0	0	0	0	0	0	0	0	0	0	0	0	0	0	0	0	0	0	0	0	2.9349e-05	0	0	0	0	0	0	0	0	0	0
k__Bacteria;p__Actinobacteria;c__Actinobacteria;o__Actinomycetales;f__Ruaniaceae;Other	0	0	0	0	0	0	0	0	0	0	0	0	0	0	0	0	0	0	0	0	0	0	0	0	0	0	0	0	0	0	0	0	0	0	0	0	0	0	0	0	0	0	0	0	0	0	0	0	0
k__Bacteria;p__Actinobacteria;c__Actinobacteria;o__Actinomycetales;f__Sanguibacteraceae;g__Sanguibacter	0	0	0	0	0	0	0	0	0	0	5.32164e-06	0	0	0	0	0	0	0	0	0	0	0	0	0	0	0	0	0	0	0	0	0	0	0	0	0	0	0	0	0	0	0	1.60818e-05	0	0	1.99593e-05	0	0	0
k__Bacteria;p__Actinobacteria;c__Actinobacteria;o__Actinomycetales;f__Sporichthyaceae;g__	0	0	0.000623974	0	9.1954e-05	0	0.000886034	0.00031625	2.03242e-05	0	0	0	0	1.76471e-05	0	0.00031048	0	0	0	0.000388377	0	0	0.00101664	0	0	0.000138062	0	0	0	0.000121089	0	0	0.000430597	0	5.40443e-05	0	0	0	0.00483281	0	0.00316456	0	0	0	0	5.98778e-05	1.74301e-05	0	0.0010793
k__Bacteria;p__Actinobacteria;c__Actinobacteria;o__Actinomycetales;f__Streptomycetaceae;Other	0	0	0	0	1.83908e-05	0	0	0	0	0	0	0	0	0	0	0	0	0	0	0	0	0	0	0	0	0	0	0	0	0	0	0	0.000153785	9.66791e-06	0	0	0	0	0	0	0	0	0	0	0	0	0	0	0
k__Bacteria;p__Actinobacteria;c__Actinobacteria;o__Actinomycetales;f__Streptomycetaceae;g__Streptomyces	2.86139e-05	0	0.000254212	2.55395e-05	0.000386207	0	0.00166131	0.000263542	0	0	0	0	0.0017459	9.70591e-05	0.000121921	0.00187438	0	0	0	0.000115075	0	0	0	0	0	0.00037967	0	0	0	7.26533e-05	0.000164877	3.87883e-05	0.00150709	5.80074e-05	0.000882724	0	0.000176534	0	0.000469585	0	0	0	0.000144736	0	0	0	0.000296312	0	0
k__Bacteria;p__Actinobacteria;c__Actinobacteria;o__Actinomycetales;f__Streptosporangiaceae;Other	0	0	0	0	0	0	0	0	0	0	0	0	0.000402901	0	0	0	0	0	0	0	0	0	0	0	0	0	0	0	0	0	0	0	0	0	0	0	0	0	0.000156528	0	0	0	0	0	0	0	0	0	0
k__Bacteria;p__Actinobacteria;c__Actinobacteria;o__Actinomycetales;f__Streptosporangiaceae;g__	0	0	0.000207991	0	0	0	0	0	0	0	0	0	0	0	0	0	0	0	0	0	0	0	0	0	0	0	0	0	0	0	0	0	0	0	0	0	0	0	0	0	0	0	0	0	0	0	0	0	0
k__Bacteria;p__Actinobacteria;c__Actinobacteria;o__Actinomycetales;f__Streptosporangiaceae;g__Streptosporangium	0	0	0	0	1.83908e-05	0	0.000110754	0	1.01621e-05	0	0	0	6.71501e-05	0	0	0	0	0	0	0	0	0	0	0	0	8.62887e-05	0	0	0	0	0	0	0	0	0	0	0	0	0	0	0	0	0	0	0	0	0	0	0
k__Bacteria;p__Actinobacteria;c__Actinobacteria;o__Actinomycetales;f__Thermomonosporaceae;Other	0	0	0	7.66186e-05	0	0	0	0	0	0	0	0	0	0	0	0	0	0	0	0	0	0	0	0	0	0	0	0	0	0	0	0	0	0	0	0	0	0	0	0	0	0	0	0	0	0	0	0	0
k__Bacteria;p__Actinobacteria;c__Actinobacteria;o__Actinomycetales;f__Thermomonosporaceae;g__Actinoallomurus	0	0	0	0	0	0	0	0.000333819	0	0	0	0	0	0	0	0.000103493	0	0	0	0	0	0	0	0	0	0	0	0	0	0	0	0	0	0	5.40443e-05	0	0	0	0	0	0	0	0	0	0	0	0	0	0
k__Bacteria;p__Actinobacteria;c__Actinobacteria;o__Actinomycetales;f__Thermomonosporaceae;g__Actinomadura	0	0	0	0	0	0	0	0	0	0	0	0	0	0	0	0	0	0	0	0	0	0	0	0	0	0	0	0	0	0	4.12193e-05	0	0	0	0	0	0	0	0	0	0	0	0	0	0	0	0	0	0
k__Bacteria;p__Actinobacteria;c__Actinobacteria;o__Actinomycetales;f__Tsukamurellaceae;g__Tsukamurella	0	0	0.000161771	0	0	0	0	0	0	0	0	0	0	0	0	0	0	0	0	0	0	0	0	0	0	0	0	0	0	7.26533e-05	0	0	0	0	0	0	0	0	0	0	0	0	0	0	0	0	0	0	0
k__Bacteria;p__Actinobacteria;c__Actinobacteria;o__Actinomycetales;f__Williamsiaceae;g__Williamsia	0	0	0.000184881	0	0.000202299	0.000312663	0.000664525	0.000158125	0	0	0	0	0	3.52942e-05	0	0	0	0	0	7.19217e-05	0	0	0.00122239	6.11524e-05	0	0.000327897	0	0	0	9.68711e-05	0.000267925	0	0.000276812	0	0	0	0	0	0	0	0	0	1.60818e-05	0	0	7.98371e-05	3.48602e-05	0	0.00116291
k__Bacteria;p__Actinobacteria;c__Actinobacteria;o__Actinomycetales;f__Yaniellaceae;g__Yaniella	0	0	0	0	0	0	0	0	0	0	0	0	0	0	0	0	0	0	0	0	0	0	0.00116188	0	0	0	0	0	0	0	0	0	0	0	0	0	0	0	0	0	0	0	0	0	0	0	0	0	0
k__Bacteria;p__Actinobacteria;c__Actinobacteria;o__Bifidobacteriales;f__Bifidobacteriaceae;Other	4.76899e-05	0	0	0	0	0	0	0	0	0	0	8.09913e-05	0	0	0	0	0	0	0	0	0	0	0	6.11524e-06	0	0	0	0	0	0	2.06096e-05	0	0.000184542	0	0	0	0	0	0	0	0	0	0	0	0	0.0910742	0	0	0
k__Bacteria;p__Actinobacteria;c__Actinobacteria;o__Bifidobacteriales;f__Bifidobacteriaceae;g__Bifidobacterium	7.63038e-05	0	0	0	0	0	0	0	0	0	0	0	0	0	0	2.29986e-05	0	0	0	7.19217e-06	0	0	0.000459909	0	0	0	0	0	0	0	0	0	0	0	0	2.45682e-05	0	0	0	0	0	0	0	0	0	0.000618738	0	0	0
k__Bacteria;p__Actinobacteria;c__Actinobacteria;o__Bifidobacteriales;f__Bifidobacteriaceae;g__Scardovia	0	0	0	0	0	0	0	0	0	0	0	0	0	0	0	0	0	0	0	0	0	0	0	0	0	0	0	0	0	0	0	0	0	0	0	0	0	0	0	0	0	0	0	0	0	0	0	0	0
k__Bacteria;p__Actinobacteria;c__Actinobacteria;o__Micrococcales;f__;g__	0	0	0	0	0	0	0.000221508	0	0	0	0	0	0	2.64707e-05	0	0.000183988	0	0.000236303	0	0	0	0	0	0	0	0	0	0	0	0	0	0	0	0	0	0	0	2.36928e-05	0	0	0.00316456	0	0	0	0	0	0	0	0
k__Bacteria;p__Actinobacteria;c__Actinobacteria;o__WCHB1-81;f__At425_EubF1;g__	0	0	0	0	0	0	0	0	0	0	0	0	0	0	0	0	0	0	0	0	0	0	0	0	0	0	0	0	0	0	0	0	0	0	0	0	0.000706135	0	0	0	0	0	0	0	0	0	0	0	0
k__Bacteria;p__Actinobacteria;c__Coriobacteriia;o__Coriobacteriales;f__Coriobacteriaceae;g__	0	0	0	0.000114928	0	0	0	1.75694e-05	0	0	0	0	0	0	8.1281e-05	0	0	0	0	0	0	0	0.00100454	0	0	0	0	0	0	0	0	0	3.07569e-05	0	0	4.91364e-05	3.20971e-05	0	9.78301e-05	0	0	0	3.21636e-05	0	0	0.000997964	0	0	0
k__Bacteria;p__Actinobacteria;c__Coriobacteriia;o__Coriobacteriales;f__Coriobacteriaceae;g__Adlercreutzia	0	0	0	0	0	0	0	0	0	0	0	0	0	0	0	0	0	0	0	0	0	0	0	0	0	0	0	0	0	0	0	0	0	0	0	7.37046e-05	0	0	0	0	0	0	0	0	0	0	0	0	0
k__Bacteria;p__Actinobacteria;c__Coriobacteriia;o__Coriobacteriales;f__Coriobacteriaceae;g__Atopobium	0	0	0	7.66186e-05	0	0.00109432	0	0	0	0	0	0	0.000537201	0	0	0	0	0	0	0	0	0	1.21029e-05	0	0	0	0	0	0	0	0	0	0.000615139	0	0	0	1.60485e-05	0	0.000136962	0	0	0	0	0.000592066	0	1.99593e-05	0	0	0
k__Bacteria;p__Actinobacteria;c__Coriobacteriia;o__Coriobacteriales;f__Coriobacteriaceae;g__Collinsella	0	0	0	0	0	0	0	0	0	0	0	0	0	0	0	0	0	0	0	0	0	0	0	0	0	0	0	0	0	0	4.12193e-05	0	0	0	0	0	0	0	0	0	0	0	0	0	0	0	0	0	0
k__Bacteria;p__Actinobacteria;c__Coriobacteriia;o__Coriobacteriales;f__Coriobacteriaceae;g__Slackia	0	0	0	0	0	0	0	0	0	0	0	0	0	0	0	0	0	0	0	0	0	0	0	0	0	0.000241608	0	0	0	0	0	0	0	0	0	0	0	0	5.86981e-05	0	0	0	0	0	0	0.000419145	0	0	0
k__Bacteria;p__Actinobacteria;c__MB-A2-108;o__0319-7L14;f__;g__	0.000486437	0	0	0.000217086	0	0	0	0	0	0	0	0	0.000268601	8.82356e-05	0.000325124	0.000287482	0	0	0	0	0	0	0.000290469	0	0	0	0	0	0.00121655	0.00021796	0	0	0	0	0	0	0.000320971	0	0	0	0	0	0	0	0	0	0	0	0
k__Bacteria;p__Actinobacteria;c__Nitriliruptoria;o__Euzebyales;f__Euzebyaceae;g__Euzebya	0	0	0.000115551	0	0	0	0	0	0	0	0	0	0	0	8.1281e-05	0	0	0	0	0	0	0	0	0	0	0	0	0	0	0	0	0	0	0	0	0	0.000320971	0	0	0	0	0	0	0	0	0	0	0	0
k__Bacteria;p__Actinobacteria;c__Nitriliruptoria;o__Nitriliruptorales;f__Nitriliruptoraceae;g__	0	0	0	0	0	0	0.000110754	0	0	0	0	0	0	0	0	0	0	0	0	9.34983e-05	0	0	0	0	0	0	0	0	0	0.000145307	0	0	0	0	0	0	0	0	0	0	0	0	1.60818e-05	0	0	0.000119756	0	0	0
k__Bacteria;p__Actinobacteria;c__OPB41;o__;f__;g__	0	0	0	0	0	0	0	0	0	0	0	0	0	0	0	0	0	0	0	0	0	0	0	0	0	0	0	0	0	0	0	0	9.22708e-05	0	0	0	0	0	0	0	0	0	0	0	0	0	0	0	0
k__Bacteria;p__Actinobacteria;c__Rubrobacteria;o__Rubrobacterales;f__Rubrobacteraceae;g__	0	0	0	0.000893883	0	0	0	3.51389e-05	0	0	0	0	0	0	0	0.00032198	0	0	0	0	0	0.0035461	0	0	0	0	0	0	0	0	0	5.81824e-05	0	0	0	0	0	0	0	0	0	0	0	0	0	0	0	0	0
k__Bacteria;p__Actinobacteria;c__Rubrobacteria;o__Rubrobacterales;f__Rubrobacteraceae;g__Rubrobacter	0	0	0.00152527	0.000727876	0.00023908	0.00161542	0.000221508	0	0	1.21734e-05	1.59649e-05	0.00113388	0	0	0.000325124	0.00171339	0	0	0	0.00072641	0	0	0.00303782	0.000110074	0	0.00284753	0	0.00197239	0.000304136	0.000121089	6.18289e-05	0	0.00522868	2.90037e-05	0	4.91364e-05	3.20971e-05	0	0	0	0	0	3.21636e-05	0.00118413	0	0.00415153	8.71505e-05	0	0.00199898
k__Bacteria;p__Actinobacteria;c__Thermoleophilia;o__;f__;g__	0	0	0	0	0	0	0	0	0	0	0	0	0	0	0	0	0	0	0	0	0	0	0	0	0	0	0	0	0	0	0	0	0	0	0.000522428	0	0.000128388	0	0	0	0	0	0	0	0	0	0	0	0
k__Bacteria;p__Actinobacteria;c__Thermoleophilia;o__Gaiellales;f__;g__	0.00019076	0	0	0.000306474	0	2.60552e-05	0	0	0	0	0	0	0	0	0	0	0	0	0	0	0	0	0	0	0	0	0	0.00197239	0	0	0	0	0	0	0	0	0	0	0	0	0	0	0	0	0	0	0	0	0
k__Bacteria;p__Actinobacteria;c__Thermoleophilia;o__Gaiellales;f__Gaiellaceae;g__	0	0	0	0.00121313	5.51724e-05	0	0.000996788	0.000509514	1.01621e-05	0	5.32164e-06	0	0.00167875	0.00012353	0.000162562	0.000862446	4.00791e-05	0.001114	0	4.3153e-05	0	0	1.21029e-05	0	0	1.72577e-05	0	0	0.0095296	0	0	0.000116365	0.000738166	1.93358e-05	5.40443e-05	1.22841e-05	0.000995009	4.73855e-05	0	0	0	2.25185e-05	0	0	0	0.000578819	0.000104581	0.0344828	0.00904482
k__Bacteria;p__Actinobacteria;c__Thermoleophilia;o__Solirubrobacterales;Other;Other	0	0	0	0	0	0	0	0	0	0	0	0	0	0	0	0	0	0	0	0	0	0	0	0	0	0	0	0	0	0	0	0	0	0	0	3.68523e-05	0	0	0	0	0	0	0	0	0	0	0	0	0
k__Bacteria;p__Actinobacteria;c__Thermoleophilia;o__Solirubrobacterales;f__;g__	0	0	0.000531534	0.000178777	0.000257471	0	0.00232584	0	3.04863e-05	2.43469e-05	0	0	0.000537201	0.000211765	0	0.000367977	0	0.000472606	0	2.15765e-05	0	0.0106383	3.63086e-05	0.000244609	0	0.000103546	0	0	0.0033455	4.84355e-05	0	0	0.00039984	9.66791e-06	0.000720591	0	0.000304922	4.73855e-05	5.86981e-05	0	0	0	0	0	0	0.000598778	0	0	0.00243222
k__Bacteria;p__Actinobacteria;c__Thermoleophilia;o__Solirubrobacterales;f__Conexibacteraceae;g__	0	0	9.24407e-05	0	0.000110345	0	0	0.000158125	0	0	0	0	0.00020145	8.82356e-05	0	0.000459971	0	0	0	0	0	0	0.000423601	0	0	0	0	0	0	0	0	0	3.07569e-05	2.90037e-05	0.000108089	0	4.81456e-05	0	0.000136962	0	0	0	0	0	0	9.97964e-05	0	0	0
k__Bacteria;p__Actinobacteria;c__Thermoleophilia;o__Solirubrobacterales;f__Conexibacteraceae;g__Conexibacter	0	0	0	0	0	0	0	0	0	0	0	0	0	8.82356e-06	0.000121921	0	0	0	0	0	0	0	0	0	0	0	0	0	0	0	0	0	0	0	0	0	0.000465407	0	0	0	0	0	0	0	0	0	0	0	0
k__Bacteria;p__Actinobacteria;c__Thermoleophilia;o__Solirubrobacterales;f__Patulibacteraceae;g__	0	0	0	0	3.67816e-05	0	0	0	0.000132107	0	0	0	0	8.82356e-06	0	0	0	0	0	2.15765e-05	0	0	0	0	0	0.000172577	0	0	0.00638686	0	0	0	0	9.66791e-06	0	0	0	0	2.9349e-05	0	0	0	0	0	0	9.97964e-05	6.97204e-05	0	0.000494045
k__Bacteria;p__Actinobacteria;c__Thermoleophilia;o__Solirubrobacterales;f__Patulibacteraceae;g__Patulibacter	0	0	0	0	3.67816e-05	0	0	0	0	0	0	0.000161983	0	0	0	0	0	0	0	0	0	0	0	0	0	0	0	0	0	0	0	0	0	0	0	0	0	0	0	0	0	0	4.82455e-05	0	0	0	0	0	0
k__Bacteria;p__Actinobacteria;c__Thermoleophilia;o__Solirubrobacterales;f__Solirubrobacteraceae;g__	9.53798e-06	0	0	0	3.67816e-05	0.000182387	0.000332263	0.000702778	0	1.21734e-05	0	0	0	6.17649e-05	0	0.000356478	0	0	0	2.87687e-05	0	0	0	0	0	0.000569506	0	0	0.00263585	4.84355e-05	0	0	0.000153785	0	3.60295e-05	2.45682e-05	0	9.4771e-05	0.000107613	0	0	0	0	0	0	3.99186e-05	3.48602e-05	0.0689655	0
k__Bacteria;p__AncK6;c__;o__;f__;g__	0	0	0	0	0	0	0	0	0	0	0	0	0	0	0	0	0	0	0	0	0	0	0	0	0	0	0	0	0	0	0	0	0	9.66791e-06	0	0	0.000337019	0	0	0.00163132	0	0	0	0	0	0	0	0	0
k__Bacteria;p__Armatimonadetes;c__0319-6E2;o__;f__;g__	0	0	0	0	0	0	0	0	0	0	0	0	0	3.52942e-05	0	0	0	0	0	0	0	0	0	0	0	0	0	0	0	0	0	0	0	0	0.000360295	0	0	0	0	0	0	0	0	0	0	0	0	0	0.00500125
k__Bacteria;p__Armatimonadetes;c__Armatimonadia;o__Armatimonadales;f__Armatimonadaceae;g__	0	0	0	0	0	0	0	0	0	0	0	0	0	0	0	0	0	0	0	1.43843e-05	0	0	0	0	0	0	0	0	0	0	0	0	0	0	0	0	0	0	0	0	0	0	0	0	0	0	0	0	0
k__Bacteria;p__Armatimonadetes;c__Armatimonadia;o__FW68;f__;g__	0	0	0	0	0	0	0	0	0	0	0	0	0	0	0	0	0	0	0	0	0	0	0	0	0	0	0	0	0	0	0	0	0	0	0	0	0	0	0	0	0	0	0	0	0	0	0	0	0
k__Bacteria;p__Armatimonadetes;c__Chthonomonadetes;o__Chthonomonadales;f__Chthonomonadaceae;g__	0	0	0	0	0	0	0	0	0	0	0	0	0	0	0	0	0	0	0	0.000107883	0	0	0	0	0	0.000138062	0	0	0	0	0	0	0	0	0	0	0	0	0	0	0	0	0	0	0	0	0	0	0
k__Bacteria;p__Armatimonadetes;c__Chthonomonadetes;o__SJA-22;f__;g__	0	0	0	0	0	0	0	0	0	0	0	0	0	0	0	0	0	0	0	0	0	0	0	0	0	0	0	0	0	0	0	0	0	0	0	0	6.41941e-05	0	0	0	0	0	0	0	0	0	0	0	0
k__Bacteria;p__Armatimonadetes;c__SJA-176;o__RB046;f__;g__	0	0	0	0	0	0	0	0	0	0	0	0	0	0	0	0	0	0	0	0	0	0	0	0	0	0	0	0	0	0	0	0	0	0	0	0	0	0	0	0	0	0	0	0	0	0	0	0	0
k__Bacteria;p__Armatimonadetes;c__[Fimbriimonadia];o__[Fimbriimonadales];f__[Fimbriimonadaceae];g__	1.9076e-05	0	0	0	0	0	0	0	0	0	0	0	0	0	0	0	0	0	0	0	0	0	0	0	0	0	0	0	0	0	0	0	0	0	0.000648532	0	0	0	0	0	0	0	0	0	0	0	0	0	0
k__Bacteria;p__Armatimonadetes;c__[Fimbriimonadia];o__[Fimbriimonadales];f__[Fimbriimonadaceae];g__Fimbriimonas	0	0	6.93305e-05	0	0	0	0	0	0	0	0	0	0	0	0	0.00032198	0	0	0	0	0	0	0	0	0	0	0	0	0	0	0	5.81824e-05	0	0	0	0	0	0	0	0	0	0	0	0	0	0	0	0	0
k__Bacteria;p__BRC1;c__PRR-11;o__;f__;g__	0	0	0	0	0	0	0	0	0	0	0	0	0	0	0	0	0	0	0	0	0	0	0	0	0	0	0	0	0.00081103	0	0	0	0	0	0	0	0	0	0	0	0	0	0	0	0	0	0	0	0
k__Bacteria;p__Bacteroidetes;c__Bacteroidia;o__Bacteroidales;f__;g__	0.000200298	0	0	0	0	0.000312663	0	0	0	0	0	0	0	0	0	0	0	0	0	0.000143843	0	0	0	0	0	0	0	0.00197239	0	0	0	0	0	9.66791e-06	0	0	0	0.00120833	0	0	0	0	0	0	0	0	1.74301e-05	0	0
k__Bacteria;p__Bacteroidetes;c__Bacteroidia;o__Bacteroidales;f__Bacteroidaceae;g__Bacteroides	0	0	0	0	0	0.000208442	0	0	0	0	0	0	0	0	0	0	0	0	0	0	0	0	0.00157337	0	0	0	0	0	0	0	0	0	0	0	0	0	0	0	0	0	0	0	0	0	0	0	0	0	0
k__Bacteria;p__Bacteroidetes;c__Bacteroidia;o__Bacteroidales;f__Porphyromonadaceae;g__Paludibacter	0	0	0	0	0	0	0	0	0	0	0	0	0	0	0	0	0	0	0	0	0	0	0	0	0	0	0	0	0	0.00021796	0	0	0	0	0.000144118	0	0	0	0	0	0	0	0	0	0	0	0	0	0
k__Bacteria;p__Bacteroidetes;c__Bacteroidia;o__Bacteroidales;f__Porphyromonadaceae;g__Parabacteroides	0	0	0	0	0	0	0	0	0	0	0	0	0	0	0	0	0	0	0	0	0	0	0	0	0	0	0	0	0	0	0	0	0	0	0	0	0	0	0	0	0	0	0	0	0	0.000199593	0	0	0
k__Bacteria;p__Bacteroidetes;c__Bacteroidia;o__Bacteroidales;f__Porphyromonadaceae;g__Porphyromonas	0	0	0.000115551	0	0	0	0	0	6.09725e-05	1.21734e-05	0	0.00202478	0	0	0	0.000126492	0	0.000168788	0	0	0	0	0	0	0	0.000172577	0	0	0	0	0	0	0.000153785	0	0	0	0	7.10783e-05	9.78301e-05	0	0	0	0	0.0017762	0	0.00604766	0	0	0
k__Bacteria;p__Bacteroidetes;c__Bacteroidia;o__Bacteroidales;f__Prevotellaceae;g__Prevotella	0	0	0.00166393	0.000127698	3.67816e-05	0.00117249	0.000996788	0	0.000315025	3.65203e-05	0	0.00210577	0.000470051	0	0.000528326	0.000137991	0	0	0	0.000287687	0	0	0.00388502	0.000183457	0	0.000172577	0	0	0	0.000411702	0.000309144	0	0.0013533	9.66791e-06	0.000180148	0.00020883	6.41941e-05	0.000758168	0.000166311	0	0	0	0	0.0171699	0	0.0473035	5.22903e-05	0	0
k__Bacteria;p__Bacteroidetes;c__Bacteroidia;o__Bacteroidales;f__Rikenellaceae;g__	0	0	0	0	0	0	0	0	2.03242e-05	0	0	0	0	0	0	0	0	0	0	0	0	0	9.6823e-05	0	0	0	0	0	0	0	6.18289e-05	0	0.000184542	0	0	0	0	0	0	0	0	0	0	0	0	0	0	0	0.000425639
k__Bacteria;p__Bacteroidetes;c__Bacteroidia;o__Bacteroidales;f__VC21_Bac22;g__	0	0	0	0	0	0	0	0	0	0	0	0	0	0	0	0	0	0	0	0	0	0	0	0	0	0	0	0	0	0	0	0	0.000184542	0	0	0	0	0	0	0	0	0	0	0	0	0	0	0	0
k__Bacteria;p__Bacteroidetes;c__Bacteroidia;o__Bacteroidales;f__[Barnesiellaceae];g__	0	0	0	0	0	0	0	0	0	0	0	0	0	0	0	0	0	0	0	0	0	0	0	0	0	0	0	0	0	0	0	0	0	0	0	0	0	0	0	0	0	0	0	0	0	5.98778e-05	0	0	0
k__Bacteria;p__Bacteroidetes;c__Bacteroidia;o__Bacteroidales;f__[Paraprevotellaceae];g__[Prevotella]	0	0	0.000346652	0.000204316	3.67816e-05	0.00320479	0.000221508	0	0.000142269	1.21734e-05	0	0	0	0	0.000447045	0	0	0	0	0	0	0	0.00204539	0.000250725	0	5.17732e-05	0	0	0	0.000242178	0	0	0.000984222	0	0	0.000184262	1.60485e-05	0	0	0	0	0	0	0.0171699	0	0.00229532	0	0	0
k__Bacteria;p__Bacteroidetes;c__Cytophagia;o__Cytophagales;f__Cyclobacteriaceae;g__	0	0	0	0	0	0	0	0	0	0	0	0	0	0	0	0	0	0	0	0	0	0	0	0	0	0	0	0	0	0	4.12193e-05	0	0.000153785	0	0	0	0	0	0	0	0	0	0	0	0	0	0	0	0
k__Bacteria;p__Bacteroidetes;c__Cytophagia;o__Cytophagales;f__Cytophagaceae;g__	3.81519e-05	0	0	0.000178777	0	0	0	0.000228403	0.00019308	1.21734e-05	0	0.00137685	0	0.000555884	0.000121921	0.00170189	0	0.000911454	0	0	0.0363636	0.0106383	0.000459909	0	0	0	0	0	0.00405515	2.42178e-05	0	0.000193941	0	0	0.00214376	0	0.000561699	0.000165849	0	0	0.00949367	0	0	0.000592066	0	3.99186e-05	0	0	0.0228249
k__Bacteria;p__Bacteroidetes;c__Cytophagia;o__Cytophagales;f__Cytophagaceae;g__Adhaeribacter	0	0	0	0	0	0	0	0	0	0	0	0	0	0.00015	0.000162562	0.00112693	0	0.000168788	0	0	0	0	0	0	0	0.000345155	0	0	0	0	0	0	0	0	0	0.000331671	0	0	0	0	0	0	0	0	0	0	0	0	0.00481124
k__Bacteria;p__Bacteroidetes;c__Cytophagia;o__Cytophagales;f__Cytophagaceae;g__Dyadobacter	0	0	0	0	0	0.00166754	0	0	0	1.21734e-05	0	0	0	0	0.000487686	0	0	0	0	0	0	0	0.000363086	0	0	0	0	0	0	0	4.12193e-05	0	0	0	0	0	0	0	0	0	0	0	0	0	0	0	0	0	0.00267544
k__Bacteria;p__Bacteroidetes;c__Cytophagia;o__Cytophagales;f__Cytophagaceae;g__Hymenobacter	9.53798e-06	0	0.00506113	0.000306474	5.51724e-05	0.000234497	0.00564847	0	0	0	0	0	0	3.52942e-05	0.00081281	0.000528967	0	0.000607636	0	4.3153e-05	0	0	0.00206959	0	0	0.00462508	0	0	0.00354826	0.000290613	0	7.75765e-05	0.000707409	0	0.00106287	6.14205e-05	4.81456e-05	0	0.00256315	0	0	0	0	0	0	0.000858249	0	0	0
k__Bacteria;p__Bacteroidetes;c__Cytophagia;o__Cytophagales;f__Cytophagaceae;g__Pontibacter	0	0	0	0	0	0	0	0	0	0	0	0	0	0	0	0	0	0	0	0	0	0	0.000302572	0	0	0	0	0	0	4.84355e-05	0	0	0	0	0	0	0	0	0	0	0	0	0	0	0	0	0	0	0
k__Bacteria;p__Bacteroidetes;c__Cytophagia;o__Cytophagales;f__Cytophagaceae;g__Rhodocytophaga	0	0	0	0	0	0	0	0	0	0	0	0	0	0.00024706	0	0.000436972	0	0	0	0	0	0	0	0	0	0	0	0	0	0	0	0	0	0	0	0	0	0	0	0	0	0	0	0	0	0	0	0	0
k__Bacteria;p__Bacteroidetes;c__Cytophagia;o__Cytophagales;f__Cytophagaceae;g__Rudanella	0	0	0.000369763	0	0	0	0	0	0	0	0	0	0	0	0	0	0	0	0	0	0	0	0	0	0	6.9031e-05	0	0	0	0	0	0	0	0	0	0	0	0	0	0	0	0	0	0	0	0	0	0	0
k__Bacteria;p__Bacteroidetes;c__Cytophagia;o__Cytophagales;f__Cytophagaceae;g__Spirosoma	0	0	0.00152527	0	0	0	0.00177207	0	0	3.65203e-05	0	0	0	0	0	0	0	0	0	6.47296e-05	0	0	0.00150076	0	0	0	0	0	0	0	0	0	0.000615139	1.93358e-05	0.000738606	0	0	0	0.000234792	0	0	0	4.82455e-05	0	0	0.00027943	0	0	0
k__Bacteria;p__Bacteroidetes;c__Cytophagia;o__Cytophagales;f__Flammeovirgaceae;g__	3.81519e-05	1.60255e-05	0.000231102	0	0	7.81657e-05	0	1.75694e-05	0	0	1.06433e-05	0	0	7.05884e-05	0.000203202	0	0	0	0	7.19217e-06	0	0	0	1.22305e-05	0	1.72577e-05	0	0	0	0.000169524	2.06096e-05	0	0.000153785	9.66791e-06	0	1.22841e-05	1.60485e-05	0	0	0.00163132	0.00316456	0	0	0	0	0.00437108	0	0	2.28021e-05
k__Bacteria;p__Bacteroidetes;c__Cytophagia;o__Cytophagales;f__Flammeovirgaceae;g__Roseivirga	0	8.01276e-06	0	0	0	0	0	0	0	0	0	0	0	1.76471e-05	0	0	0	0	0	0	0	0	0	0	0	0	0	0	0	0	0	0	0	0	0	0	0	0	0	0	0	2.25185e-05	0	0	0	0	0	0	0
k__Bacteria;p__Bacteroidetes;c__Cytophagia;o__Cytophagales;f__[Amoebophilaceae];g__Candidatus Cardinium	0	0	0	0	0	0	0	0	0	0	0	0	0	0.000176471	0	0	0	0	0	0	0	0	0	0	0	0	0	0	0	0	0	0	0	0	0	0	0	0	0	0	0	0	0	0	0	0	0	0	0
k__Bacteria;p__Bacteroidetes;c__Flavobacteriia;o__Flavobacteriales;f__;g__	1.9076e-05	4.80765e-05	4.62203e-05	2.55395e-05	5.51724e-05	7.81657e-05	0.000221508	1.75694e-05	0.000182918	7.30407e-05	2.66082e-05	0	0	7.9412e-05	0.000121921	1.14993e-05	1.33597e-05	0.000101273	0	7.19217e-06	0	0	1.21029e-05	2.44609e-05	0.0167598	0.00176029	0.00833333	0.00788955	0.000405515	0.00167103	0	3.87883e-05	0	6.76754e-05	1.80148e-05	4.91364e-05	0.00011234	0.000521241	4.89151e-05	0.00326264	0.00632911	0.000112592	0	0.000592066	0.0188679	1.99593e-05	5.22903e-05	0	3.80035e-05
k__Bacteria;p__Bacteroidetes;c__Flavobacteriia;o__Flavobacteriales;f__Cryomorphaceae;Other	0	0	0	0	0	0	0	0	0	0	0	0	0	0	0	0.000356478	0	0	0	0	0	0	0	0	0	0	0	0	0	0	0	0	0	0	0	0	0	0	0	0	0	0	0	0	0	0	0	0	0
k__Bacteria;p__Bacteroidetes;c__Flavobacteriia;o__Flavobacteriales;f__Cryomorphaceae;g__	0.000314753	8.01276e-06	2.31102e-05	0	0	2.60552e-05	0.00177207	0.000685208	6.09725e-05	0	5.32164e-06	0.000323965	6.71501e-05	0.000141177	0	0	0	0.000506363	0	3.59609e-05	0.0181818	0	0	6.11524e-06	0	0.000345155	0.00833333	0.00788955	0.000101379	0.00111402	6.18289e-05	0	6.15139e-05	0	0	0	0	0.000189542	0	0	0	0.000112592	3.21636e-05	0.000592066	0	0	0	0	0.00197618
k__Bacteria;p__Bacteroidetes;c__Flavobacteriia;o__Flavobacteriales;f__Cryomorphaceae;g__Crocinitomix	0	0	0	0	0	0	0	0	0	0	0	0	0	0	0	0	0	0	0	0	0	0	0	0	0	0	0	0	0	0.000532791	0	0	0	0	0	0	0	0	2.9349e-05	0	0	0	0	0	0	0	0	0	0.00295667
k__Bacteria;p__Bacteroidetes;c__Flavobacteriia;o__Flavobacteriales;f__Cryomorphaceae;g__Fluviicola	1.9076e-05	0	2.31102e-05	1.27698e-05	1.83908e-05	0	0	0	0	1.21734e-05	5.32164e-06	0	0	1.76471e-05	0	0	0	0	0	0.000122267	0	0	1.21029e-05	0	0	1.72577e-05	0	0.00394477	0	0.000896057	0	0	9.22708e-05	0	1.80148e-05	0	0	0.000473855	0	0	0	2.25185e-05	0	0	0	0	0	0	1.52014e-05
k__Bacteria;p__Bacteroidetes;c__Flavobacteriia;o__Flavobacteriales;f__Cryomorphaceae;g__Owenweeksia	0	0	0	0	0	0	0.000221508	0	0	0	0	0	0	0	0	0	0	0	0	0	0	0	0	6.11524e-06	0	0	0	0	0	0	0	0	0	0	0	0	0	0	0	0	0	0	0	0	0	1.99593e-05	0	0	0
k__Bacteria;p__Bacteroidetes;c__Flavobacteriia;o__Flavobacteriales;f__Flavobacteriaceae;g__	0.000791652	0.000128204	0.000462203	0.00126421	5.51724e-05	0.000130276	0.00443017	0.000491944	4.06483e-05	0.000146081	4.78948e-05	0.000323965	0.00248456	9.70591e-05	0.00434853	0.000804949	4.00791e-05	0	0.00531915	3.59609e-05	0	0	0.000617247	4.89219e-05	0.00558659	0.00414186	0.0333333	0.0236686	0.0137875	0.00293035	0.000288535	0.000213335	0.00141482	7.73433e-05	0.000990812	0.00135125	4.81456e-05	0.00189542	0.000626113	0.00815661	0.00632911	4.50369e-05	3.21636e-05	0.000592066	0.0188679	0.000359267	0.000209161	0	0.0100177
k__Bacteria;p__Bacteroidetes;c__Flavobacteriia;o__Flavobacteriales;f__Flavobacteriaceae;g__Aequorivita	0	0	0	0	0	0	0	0	0	0	0	0	0	0	0	0	0	0	0	0	0	0	0	0	0	0	0	0	0	0	0	0	9.22708e-05	9.66791e-06	0	0	0	0	0	0	0	0	0	0	0	0	0	0	0
k__Bacteria;p__Bacteroidetes;c__Flavobacteriia;o__Flavobacteriales;f__Flavobacteriaceae;g__Capnocytophaga	0	0	0	0	0	0	0.00077528	0	0	0	0	0	0	0	0	0	0	0	0	0	0	0	0.000411498	0	0	0.00239883	0	0	0	0	0	0	0	0	0	0	0	0	0	0	0	0	0	0	0	0	0	0	0
k__Bacteria;p__Bacteroidetes;c__Flavobacteriia;o__Flavobacteriales;f__Flavobacteriaceae;g__Flavobacterium	1.9076e-05	2.40383e-05	0.000670195	0.0012259	1.83908e-05	5.21105e-05	0	0.00175694	7.11346e-05	1.21734e-05	1.06433e-05	0	0	9.70591e-05	0.000975372	1.14993e-05	1.33597e-05	0	0	7.19217e-06	0.0727273	0.0070922	0.00192436	1.83457e-05	0	0.000638537	0	0.00394477	0.00628548	0.000193742	0	0.000252124	0.000645895	4.83395e-05	0.000342281	0.000933592	0.000128388	7.10783e-05	2.9349e-05	0.00163132	0.00632911	0	0	0	0	0.000638697	5.22903e-05	0	7.60069e-06
k__Bacteria;p__Bacteroidetes;c__Flavobacteriia;o__Flavobacteriales;f__Flavobacteriaceae;g__Gelidibacter	0	0	0	0	0	0	0	0	0	0	0	0	0	0	0	0	0	0	0	0	0	0	0	0	0	0	0	0	0	0	0	0	0	0	0	0	0	0	0	0	0	0	0	0	0	0	0	0	0
k__Bacteria;p__Bacteroidetes;c__Flavobacteriia;o__Flavobacteriales;f__Flavobacteriaceae;g__Gillisia	0	0	0	0	0	0	0	0	5.08104e-05	0	0	0	0	0	0	0	0	0	0	0	0	0	0	0	0	0	0	0	0	0	0	0	0	0	0	0	0	0	0	0	0	0	0	0	0	0	0	0	0
k__Bacteria;p__Bacteroidetes;c__Flavobacteriia;o__Flavobacteriales;f__Flavobacteriaceae;g__Gramella	0	0	0	0	0	0	0	0	0.000233728	0	0	0	0.000671501	8.82356e-06	0	0.000218486	0	0	0	0.000122267	0	0.0035461	0	0	0	0.000552248	0.025	0	0.000506894	0	0.000164877	0	0	0	0.000162133	0	0	0	0	0	0	0	0	0	0	0	0	0	0
k__Bacteria;p__Bacteroidetes;c__Flavobacteriia;o__Flavobacteriales;f__Flavobacteriaceae;g__Mesonia	9.53798e-06	0	0	0	0	0	0	0	0	0	0	0	0	8.82356e-06	0	0	0	0	0	0	0	0	0	0	0	0.000431444	0	0	0	0	0	0	0	0	0	1.22841e-05	0	0	0	0	0	0	0	0	0	0	0	0	0
k__Bacteria;p__Bacteroidetes;c__Flavobacteriia;o__Flavobacteriales;f__Flavobacteriaceae;g__Myroides	0	8.01276e-06	0	0.00514621	0	0	0	0.0006325	0	0	0	0	0.000268601	8.82356e-06	0.00239779	0.000264483	0	0	0	0	0	0	0	6.11524e-06	0	0	0	0	0	0	0	0	0.000738166	0	0.00230589	0.00125298	0	0	0	0	0	0	0	0	0	0.000498982	0	0	0
k__Bacteria;p__Bacteroidetes;c__Flavobacteriia;o__Flavobacteriales;f__Flavobacteriaceae;g__Robiginitalea	0.000591355	0	0	0	0	0	0	0	0	0	0	0	0	0	0	0	0	0	0	0	0	0.0035461	0	0	0	0	0	0	0	0	0	0	0	0	0	0	0	0	0	0	0	0	0	0	0	0	0	0	0
k__Bacteria;p__Bacteroidetes;c__Flavobacteriia;o__Flavobacteriales;f__Flavobacteriaceae;g__Salegentibacter	0	0	0	0	0	0	0	0	0	0	0	0	0	0	0	0	0	0	0	0	0	0	0	0	0	0	0	0	0	0	0	0	0	0	0	0	0	0	0	0	0	0	0	0	0	0	0	0	0
k__Bacteria;p__Bacteroidetes;c__Flavobacteriia;o__Flavobacteriales;f__Flavobacteriaceae;g__Tenacibaculum	0	0	0	0	0	0	0	0	0	0	0	0	0	0	0	0	1.33597e-05	0	0	0	0	0	1.21029e-05	0	0	0	0	0	0	0	0	0	0	0	0	0	0	0	0	0	0	0	0	0	0	0	0	0	0
k__Bacteria;p__Bacteroidetes;c__Flavobacteriia;o__Flavobacteriales;f__NS9;g__	5.72279e-05	2.40383e-05	0.00127106	2.55395e-05	1.83908e-05	0.000156331	0	3.51389e-05	3.04863e-05	3.65203e-05	2.66082e-05	0.00113388	6.71501e-05	1.76471e-05	0.000243843	1.14993e-05	6.67985e-05	0	0	2.87687e-05	0	0.0070922	0	3.05762e-05	0	0	0.0166667	0	0.000912409	0.00201007	0	5.81824e-05	0	0.000106347	1.80148e-05	3.68523e-05	8.02427e-05	0.0013031	3.91321e-05	0	0.00316456	0.000247703	1.60818e-05	0.00118413	0	7.98371e-05	1.74301e-05	0	3.80035e-05
k__Bacteria;p__Bacteroidetes;c__Flavobacteriia;o__Flavobacteriales;f__[Weeksellaceae];g__	0	0	0	1.27698e-05	0	0.000104221	0	0	0	0	0	0	0.000402901	0	0.000406405	0	0	0	0	0	0	0	0	0	0	0	0	0	0	0.00021796	0	0	0	9.66791e-06	0	0	0	0	4.89151e-05	0	0	0	0	0	0	0.000119756	0	0	0
k__Bacteria;p__Bacteroidetes;c__Flavobacteriia;o__Flavobacteriales;f__[Weeksellaceae];g__Chryseobacterium	0	0	0.000716415	0.0160005	1.83908e-05	0.0025013	0.00664525	0.00163396	0	0	5.32164e-06	0	0.00261886	0.000141177	0.0138178	0.00238035	0	0	0.00531915	0.000143843	0	0	0.000278366	0.00012842	0	0.0132885	0	0	0.000912409	0.000290613	0.000123658	0	0.000215298	0	0.00428752	0.00230941	1.60485e-05	0.000118464	7.82641e-05	0	0.00632911	0	0	0	0	0.00361263	0.000104581	0	0.00157334
k__Bacteria;p__Bacteroidetes;c__Flavobacteriia;o__Flavobacteriales;f__[Weeksellaceae];g__Cloacibacterium	0	0	0.000323542	0.000638488	1.83908e-05	0.000234497	0	0	1.01621e-05	0	0	0	0	0	0	0	0	0	0	0	0	0	0	0	0	0	0	0	0.0019262	0.000557009	0.000309144	0	0.000153785	1.93358e-05	0	0	0	0	0.000322839	0	0	0	0	0	0	5.98778e-05	0	0	0
k__Bacteria;p__Bacteroidetes;c__Flavobacteriia;o__Flavobacteriales;f__[Weeksellaceae];g__Elizabethkingia	0	0	0	0.0109054	0	0	0.00143981	0.0031625	0	0	0	0	0.00194735	0.000291177	0.0143055	0.00140291	0	0	0	0	0	0	0	0	0	0.000120804	0	0	0.00081103	0	0	0	0	0	0.00497208	0.00230941	0	0	0.000117396	0	0	0	0	0	0	0.00133727	0	0	0
k__Bacteria;p__Bacteroidetes;c__Flavobacteriia;o__Flavobacteriales;f__[Weeksellaceae];g__Wautersiella	0	0	0	0.05574	0	0	0.000553771	0.0109458	0	0	1.06433e-05	0	0.00194735	0.00091765	0.0405186	0.0113153	0	3.37576e-05	0	0	0	0	0.000290469	0	0.00558659	0.00207093	0	0.00197239	0	9.68711e-05	0	1.93941e-05	6.15139e-05	0	0.0129887	0.0100853	0	2.36928e-05	0	0	0	2.25185e-05	0	0.000592066	0	0.00978005	0	0	0
k__Bacteria;p__Bacteroidetes;c__Flavobacteriia;o__Flavobacteriales;f__[Weeksellaceae];g__Weeksella	0	0	0	0	0	0	0	0	0	0	0	0	0	0	0	0	0	0	0	0	0	0	0	0	0	0	0	0	0	0	0	0	0	0	0	0	0	0	0	0	0	0	0	0	0	0.00055886	0	0	0
k__Bacteria;p__Bacteroidetes;c__Sphingobacteriia;o__Sphingobacteriales;Other;Other	0	0	0	0	0	0	0	0	0	0	0	0	0	0	0	0	0	0	0	0	0	0	0	0	0	0	0	0	0	0	0	5.81824e-05	0	0	0	0	0	0	0	0	0	0	0	0	0	0	0	0	0
k__Bacteria;p__Bacteroidetes;c__Sphingobacteriia;o__Sphingobacteriales;f__;g__	0	0	0	0	0	0.000729547	0	0.000808194	8.12967e-05	0	0	0	0	0.000167648	0	0.00190888	0	0	0	0	0.0363636	0	0	0	0	0	0.00833333	0	0.0150041	0	0.000144267	3.87883e-05	6.15139e-05	0	0.00041434	0	0.000641941	4.73855e-05	0	0	0.00632911	0	0	0	0	0	0	0.0344828	0
k__Bacteria;p__Bacteroidetes;c__Sphingobacteriia;o__Sphingobacteriales;f__Sphingobacteriaceae;g__	0	0	0.000369763	0.000689567	0	0.000156331	0.000443017	0.0006325	0	0	0	0	0.00141015	1.76471e-05	0	0.000655459	0	0.00185667	0	0	0	0	0.0156732	1.83457e-05	0	0.000207093	0	0	0	0	8.24385e-05	0	0.00144558	9.66791e-06	0	0.000159693	0	0	0	0	0.151899	0	0	0	0	1.99593e-05	6.97204e-05	0	0.00608815
k__Bacteria;p__Bacteroidetes;c__Sphingobacteriia;o__Sphingobacteriales;f__Sphingobacteriaceae;g__Parapedobacter	0	0	0	0	0	0	0	0	0	0	0	0	0	0	0	0	0	0	0	0	0	0	0	0	0	0	0	0	0	0	6.18289e-05	0	0	0	0	0	0	0	0	0	0	0	0	0	0	0	0	0	0
k__Bacteria;p__Bacteroidetes;c__Sphingobacteriia;o__Sphingobacteriales;f__Sphingobacteriaceae;g__Pedobacter	0	0	9.24407e-05	0.000280935	0	0.000312663	0.000332263	0.000263542	0	0	0	0	0	0	0.000487686	0.000229986	0	0	0.0159574	4.3153e-05	0	0	0.00186384	9.78438e-05	0	0.00091466	0	0	0	0.000726533	8.24385e-05	0	0.000276812	0	0	0	4.81456e-05	4.73855e-05	0	0	0.0253165	0	0	0	0	0	6.97204e-05	0	1.52014e-05
k__Bacteria;p__Bacteroidetes;c__Sphingobacteriia;o__Sphingobacteriales;f__Sphingobacteriaceae;g__Sphingobacterium	9.53798e-06	0	0	0.0157068	0	0.000468994	0.00542696	0.00404097	0	0	5.32164e-06	0	0.00564061	0.000291177	0.0191417	0.00266783	0	0	0	0	0	0	0.00693495	0	0	0.0094745	0	0	0.000405515	0.000121089	8.24385e-05	0	0.000430597	9.66791e-06	0.00635921	0.00404147	3.20971e-05	7.10783e-05	0	0	0	0	0	0	0	0.00287414	0	0	0.000167215
k__Bacteria;p__Bacteroidetes;c__[Rhodothermi];o__[Rhodothermales];f__Rhodothermaceae;g__	0	0	0	0	0	0	0.000110754	0.000456806	0.000254052	0	0	0	0.000671501	8.82356e-06	4.06405e-05	0.000574964	0	0	0	0	0	0	0	1.22305e-05	0	1.72577e-05	0	0	0.00152068	0.000605444	0	7.75765e-05	0.000430597	0	0	0	4.81456e-05	0	2.9349e-05	0.00163132	0	0	0	0	0	0	0	0	0.00181656
k__Bacteria;p__Bacteroidetes;c__[Rhodothermi];o__[Rhodothermales];f__Rhodothermaceae;g__Rubricoccus	0	0	0	0	0	0	0	0	0	0	0	0	0.00114155	0	0	0	0	0	0	0	0	0	0.000193646	4.28066e-05	0	0	0	0	0	0	0	0	0	0	0	0	0	0	0	0	0	0	0	0	0	0	0	0	0
k__Bacteria;p__Bacteroidetes;c__[Rhodothermi];o__[Rhodothermales];f__[Balneolaceae];g__Balneola	0	0	0	0	0	0	0	0	0	0	0	0	0	0	0	0	0	0	0	0	0	0	0	0	0	0	0	0	0	2.42178e-05	0	0	0	0	0	0	0	0	0	0	0	0	0	0	0	0	0	0	0
k__Bacteria;p__Bacteroidetes;c__[Rhodothermi];o__[Rhodothermales];f__[Balneolaceae];g__KSA1	0	0	0	0	0	0	0	0	0	0	0	0	0	0	0	0	0	0	0	0	0	0	0	0	0	0	0	0	0	0	0	0	0	0	0	9.82729e-05	0	0	0	0	0	0	0	0	0	0	0	0	0
k__Bacteria;p__Bacteroidetes;c__[Saprospirae];o__[Saprospirales];f__;g__	0	0	0	0	0	0	0	0	0	0	0	0	0	0	0	0	0	0.000641394	0	0	0	0	0	0	0	0	0	0	0	0	0	0	0	0	0	0.00041766	0	0	0	0	0	2.25185e-05	0	0	0	0	0	0	0
k__Bacteria;p__Bacteroidetes;c__[Saprospirae];o__[Saprospirales];f__Chitinophagaceae;g__	9.53798e-06	8.01276e-06	0.000762635	0.000970502	0.000128736	0.00127671	0.000221508	5.27083e-05	6.09725e-05	3.65203e-05	5.32164e-06	0	0	0.000114706	0.000609607	0.00364527	4.00791e-05	0.000202545	0.0159574	4.3153e-05	0	0.0035461	0.00428442	5.50371e-05	0	0	0	0	0.0126723	0.00118667	0.000206096	0	3.07569e-05	1.93358e-05	0.000468384	7.37046e-05	0.00365907	0.00125572	0.000117396	0	0.0253165	0	0	0	0	0.000339308	0.000453183	0	0.00319989
k__Bacteria;p__Bacteroidetes;c__[Saprospirae];o__[Saprospirales];f__Chitinophagaceae;g__Chitinophaga	0	0	0	3.83093e-05	0	0	0	0	0.000132107	0	0	0	0	0	0	0	0	0	0	0	0	0	0	0	0	0	0	0	0	0	0	0	0	0	0	0	0.000802427	0	0	0	0	0	0	0	0	0	0	0	0
k__Bacteria;p__Bacteroidetes;c__[Saprospirae];o__[Saprospirales];f__Chitinophagaceae;g__Flavihumibacter	0	0	0.000346652	0	0	0	0	0	0	0	0	0	0	0	0	0.00104643	0	0	0	0	0	0.0035461	0	0	0	0	0	0	0	0	0	0	0	0	0	0	0	0	0	0	0	0	0	0	0	0	0	0	0
k__Bacteria;p__Bacteroidetes;c__[Saprospirae];o__[Saprospirales];f__Chitinophagaceae;g__Flavisolibacter	0	0	0.000508424	0	0	0	0	0	0	0	0	0	0	0	0.000121921	0.0015524	0	0	0	0	0	0	0	1.83457e-05	0	0	0	0	0.00466342	0.000484355	0	0.000135759	0	0	0	0	0	0	0	0	0	0	0	0	0	0.000239511	0	0	0
k__Bacteria;p__Bacteroidetes;c__[Saprospirae];o__[Saprospirales];f__Chitinophagaceae;g__Niabella	0	0	0	0	0	0	0	0	0	0	0	0	0	0	0	0	0	0	0	0	0	0	0	0	0	0	0	0	0	0	0	0	0	0	0	0	0	0	0	0	0	0	0	0	0	0	0	0	0
k__Bacteria;p__Bacteroidetes;c__[Saprospirae];o__[Saprospirales];f__Chitinophagaceae;g__Segetibacter	0	0	0	0	0.000128736	0	0	0	0	0	0	0	0	0	0	0	0	0	0	0	0	0	0	0	0	0	0	0	0	0	0	0	0	0	0	0	0	0	0.000283707	0	0	0	0	0	0	0.000179634	0	0	0
k__Bacteria;p__Bacteroidetes;c__[Saprospirae];o__[Saprospirales];f__Saprospiraceae;g__	1.9076e-05	0	0.000554644	0.0005491	0	0	0	3.51389e-05	0	7.30407e-05	1.06433e-05	0	0.00127585	0.000264707	0	0.000931441	0	0	0	4.3153e-05	0	0	0	6.11524e-05	0	1.72577e-05	0	0	0.00567721	0.00021796	0	7.75765e-05	0	0	0.00180148	0.000356239	0.000465407	0.00139787	3.91321e-05	0	0	2.25185e-05	0	0	0	1.99593e-05	0	0	0.00911323
k__Bacteria;p__Bacteroidetes;c__[Saprospirae];o__[Saprospirales];f__Saprospiraceae;g__Saprospira	0	0	0	1.27698e-05	0	0	0.00155056	0	0	1.21734e-05	0	0	0	0	4.06405e-05	1.14993e-05	0	0	0	0	0	0	0	1.22305e-05	0	0	0	0	0	0	0	0	0	9.66791e-06	0.00075662	0	0	0	0	0	0	0	0	0	0	0	0	0	0
k__Bacteria;p__Caldithrix;c__Caldithrixae;o__Caldithrixales;f__Caldithrixaceae;g__	0	0	0.0013635	0	0	0	0	0	0	0	0	0	0	0	0	0	0	0	0	0	0	0	0	0	0	0	0	0	0	0	0	0	0	0	0	0	0	0	0	0	0	0	0	0	0	0	0	0	0
k__Bacteria;p__Chlamydiae;c__Chlamydiia;o__Chlamydiales;Other;Other	0	0	0	0	0	0	0	1.75694e-05	0	0	0	0	0	0	0	1.14993e-05	0	0	0	0	0	0	0	0	0	0	0	0	0	0	0	0	0	0	0	0	0	0	0	0	0	0	0	0	0	0	0	0	0
k__Bacteria;p__Chlamydiae;c__Chlamydiia;o__Chlamydiales;f__;g__	0	0	0	0	0	0	0	0	0	0	0	0	0	0	0	0	0	0	0	0	0	0	0	0	0	0	0	0	0	0	0	0	0	0	0	0	0	0	0	0	0	0	0	0	0	0	0	0	0
k__Bacteria;p__Chlamydiae;c__Chlamydiia;o__Chlamydiales;f__Chlamydiaceae;Other	0	0	0	0	0	0	0	0	0	0	0	0	0	0	0	0	0	0	0	0	0	0	0	1.83457e-05	0	0	0	0	0	0	0	0	0	0	0	0	0	0	0	0	0	0	0	0	0	0	0	0	7.60069e-06
k__Bacteria;p__Chlamydiae;c__Chlamydiia;o__Chlamydiales;f__Chlamydiaceae;g__	0	0	0	0	0	0	0	0	0	0	0	0	0	6.17649e-05	0	0	0	0	0	0	0	0	0	0	0	0	0	0	0	0	0	1.93941e-05	0	0	0	0	0	0	0	0	0	0	0	0	0	0	0.019208	0	0
k__Bacteria;p__Chlamydiae;c__Chlamydiia;o__Chlamydiales;f__Chlamydiaceae;g__Chlamydia	4.76899e-05	4.80765e-05	2.31102e-05	1.27698e-05	9.1954e-05	0.000104221	0.000886034	0	6.09725e-05	1.21734e-05	4.25731e-05	0.00550741	6.71501e-05	0.000282354	0	4.59971e-05	6.67985e-05	3.37576e-05	0.0212766	0.00284091	0	0	0.0650772	0.290296	0	0.00265769	0	0	0.000101379	0	0	0.00184244	6.15139e-05	5.80074e-05	0.0263916	6.14205e-05	3.20971e-05	7.10783e-05	0.000401104	0	0.00316456	2.25185e-05	0	0	0.0566038	0.000219552	0.0967894	0	0.0661336
k__Bacteria;p__Chlamydiae;c__Chlamydiia;o__Chlamydiales;f__Parachlamydiaceae;g__	0	0	0	0	5.51724e-05	0	0	0	0	0	0	0	0	0	0	0	0	0	0	0	0	0	0	0	0	0	0	0	0	0	0	0	0	0	0	0	0	0	0	0	0	0	0	0	0	0	0	0	0
k__Bacteria;p__Chlamydiae;c__Chlamydiia;o__Chlamydiales;f__Parachlamydiaceae;g__Candidatus Protochlamydia	0	0	0	0	3.67816e-05	0	0	0	4.06483e-05	0	0	0	0	0.00012353	0	0	0	0	0	0	0	0	0	0	0	0	0	0	0	0	0	0	0	0	0	0	0	0	0	0	0	0	0	0	0	0.000199593	0	0	0
k__Bacteria;p__Chlamydiae;c__Chlamydiia;o__Chlamydiales;f__Rhabdochlamydiaceae;g__Candidatus Rhabdochlamydia	0	0	0	0	0	0	0	0	0	0	5.32164e-06	0	0	0	0	0	0	0	0	0	0	0	0	0	0	0	0	0	0	0	0	0	0	0	0	0	0	0	0	0	0	6.75554e-05	0	0	0	0	0	0	0
k__Bacteria;p__Chlorobi;c__;o__;f__;g__	0	0	0	0	0	0	0	0	0	0	0	0	0	0	0	0	0	0	0	0	0	0	0	0	0	0	0	0	0	0	0	0	0	0	0.000180148	0	0	0	0	0	0.00632911	0	0	0	0	0	0	0	0
k__Bacteria;p__Chlorobi;c__BSV26;o__PK329;f__;g__	0	0	0	0	0	0	0	0	0	0	0	0	0	0	0	0	0	0	0	0	0.0181818	0	0	0	0	0	0	0	0	0	0	0	0	0	5.40443e-05	0	0.000304922	0	0	0	0	0	0	0	0	0	0	0	0
k__Bacteria;p__Chlorobi;c__Ignavibacteria;o__Ignavibacteriales;f__Ignavibacteriaceae;g__	0.00019076	0	0	0	0	0	0	0	6.09725e-05	0	0	0	0	7.9412e-05	0	0	0	0	0	0	0	0	0	0	0	0	0	0	0	4.84355e-05	0	0	0	0	0.000666547	0	0	0	0	0	0	0	0	0	0	0	0	0	0.00269825
k__Bacteria;p__Chlorobi;c__SJA-28;o__;f__;g__	0	0	0	0	0	0	0	0	0	0	0	0	0	8.82356e-05	0	2.29986e-05	0	0	0	0	0	0.0035461	0.000181543	0	0	0	0	0	0	0.000242178	0	0	0	0	0	0	0	0	0	0	0	0	0	0	0	0	3.48602e-05	0	0
k__Bacteria;p__Chloroflexi;c__;o__;f__;g__	0	0	0	0	0	0	0	0.000281111	0	0	0	0	0	0	0	0	0	0	0	0	0	0	0	0	0	0	0	0	0	0	0	0	0	0	0	0	0	0	0	0	0	0	0	0	0	0	0	0	0
k__Bacteria;p__Chloroflexi;c__Anaerolineae;o__A31;f__S47;g__	0	0	0	0	0	0	0	0	0	0	0	0	0.000604351	0	0	0	0	0	0	0	0	0	0	0	0	0	0	0	0	0	0	0	0	0	0	0	0	0	0	0	0	0	0	0	0	0	0	0	0
k__Bacteria;p__Chloroflexi;c__Anaerolineae;o__Anaerolineales;f__Anaerolinaceae;g__Anaerolinea	0	0	0	0	0	0	0	0	0	0	0	0	0	0	0	0	0	0.000472606	0	0	0	0	0	0	0	0	0	0	0	0	0	0	0.000584382	0	0	0	0	0	0	0	0	0	0	0	0	0	0	0	0
k__Bacteria;p__Chloroflexi;c__Anaerolineae;o__Ardenscatenales;f__Ardenscatenaceae;g__Ardenscatena	0	0	0	0	0	0	0	0	0	0	0	0	0	0	0	9.19942e-05	0	0	0	0	0	0	0	0	0	0	0	0	0	0	0	0	0	0	0	0	0	0	0	0	0	0	0	0	0	0	0	0	0
k__Bacteria;p__Chloroflexi;c__Anaerolineae;o__CFB-26;f__;g__	1.9076e-05	0	0	0	0	0	0	7.02778e-05	0	0	0	8.09913e-05	0	0.000141177	0	0.00111543	0	0	0	0	0	0	0	0	0	0	0	0	0.00253447	0	0	0	0	0	1.80148e-05	0	0.00065799	0	0	0	0	0	0	0	0	0	0	0	0
k__Bacteria;p__Chloroflexi;c__Anaerolineae;o__Caldilineales;f__Caldilineaceae;g__	0	0	2.31102e-05	0	0	0	0	5.27083e-05	4.06483e-05	0	0	0	0.000604351	9.70591e-05	0	0.000643959	2.67194e-05	0	0	0	0	0	0	0	0	0	0	0	0.00263585	2.42178e-05	0	0.000155153	0	0	1.80148e-05	0	0	0	0	0	0	0	0	0	0	0	0.000104581	0	7.60069e-06
k__Bacteria;p__Chloroflexi;c__Anaerolineae;o__Caldilineales;f__Caldilineaceae;g__Caldilinea	0.000324291	0	0	0	0	0	0	0	0	0	0	0	0	0	0	0	0	0	0	0	0	0	0	0	0	0	0	0	0	0	0	0	0	0	0	0	0	0	5.86981e-05	0	0	0	0	0	0	0	0	0	0
k__Bacteria;p__Chloroflexi;c__Anaerolineae;o__DRC31;f__;g__	0.000734424	0	0	0	0	0	0	0	0	0	0	0	0	0	0	0	0	0	0	0	0	0	0	0	0	0	0	0	0	0	0	0	0	0	0.000702576	0	0	0	0	0	0	0	0	0	0	0	0	0	0
k__Bacteria;p__Chloroflexi;c__Anaerolineae;o__GCA004;f__;g__	0.00134486	0	0	0	0	0	0	0.000702778	0	1.21734e-05	0	0	0	0.000167648	0	0	0	0.00162036	0	0	0	0	0	0	0	0	0	0	0.0033455	0.000484355	0	0	0	0	0	0	0	0.00137418	0	0	0	0	0	0	0	0	0	0	0
k__Bacteria;p__Chloroflexi;c__Anaerolineae;o__H39;f__;g__	0	0	0	0	0	0	0	0	4.06483e-05	0	0	0	0	5.29413e-05	0	0	0	0	0	0	0	0	0	0	0	0	0	0	0.000101379	0	0	0	0	0	0	0	0	0	0	0	0	0	0	0	0	0	0	0	0
k__Bacteria;p__Chloroflexi;c__Anaerolineae;o__S0208;f__;g__	0	0	0	0	0	0	0	0.000245972	0	0	0	0	0	3.52942e-05	0	0.000540466	0	0.00202545	0	0	0	0	0	0	0	0	0	0	0.00993512	0	0	0	0	0	0.000198162	0	0	0	0	0	0	0	0	0.000592066	0	0	8.71505e-05	0	0
k__Bacteria;p__Chloroflexi;c__Anaerolineae;o__SB-34;f__;g__	0	0	0	0	0	0	0	0	0	0	0	0	0	0	0	0	0	0	0	0	0	0	0	0	0	0	0	0	0	0	0	0	0	0	0	0	0	4.73855e-05	0	0	0	0	0	0	0	0	0	0	0
k__Bacteria;p__Chloroflexi;c__Anaerolineae;o__SBR1031;f__A4b;g__	0	0	0	0	0	0	0	1.75694e-05	0.000142269	2.43469e-05	0	8.09913e-05	0.000335751	0.000132353	0	0.00461121	0	0	0	0	0	0	0	0	0	0	0	0	0.00942822	4.84355e-05	0	0.000174547	0.000338326	0	0.00108089	0	0.000449359	7.10783e-05	1.9566e-05	0	0	0	0	0	0	0	0.000139441	0	0.00476563
k__Bacteria;p__Chloroflexi;c__Anaerolineae;o__SBR1031;f__SHA-31;g__	0	0	0	0	0	0	0	0	2.03242e-05	0	0	0	0	0	0	6.89957e-05	0	0.000540121	0	0	0	0	0	0	0	0	0	0	0.000202758	0.000581226	0	9.69706e-05	0	0	0.000486399	0	0.000401213	0	0	0	0	0	0	0	0	0	0	0	0
k__Bacteria;p__Chloroflexi;c__Anaerolineae;o__SBR1031;f__SJA-101;g__	0	0	0	0	0	0	0	0	0	0	0	0	0	1.76471e-05	0	0.000816449	0	0.000607636	0	0	0	0	0	0	0	0	0	0	0.00608273	2.42178e-05	0	5.81824e-05	0	0	0.000720591	0	0	0	0	0	0	0	0	0	0	0	0	0	0
k__Bacteria;p__Chloroflexi;c__Anaerolineae;o__SBR1031;f__oc28;g__	0	0	0	0	0	0	0	0	0	0	0	0	0	0	0	0	0	0	0	0	0	0	0	0	0	0	0	0	0	0	0	0	0	0	0.000468384	0	0	0	0	0	0	0	0	0	0	0	0	0	0
k__Bacteria;p__Chloroflexi;c__Anaerolineae;o__SHA-20;f__;g__	0	0	0	0	0	0	0	0	0	0	0	0	0	0	0	0	0	0	0	0	0	0	0	0	0	0	0	0	0.00081103	0	0	0	0.000123028	0	0	0	0	0	0	0	0	0	0	0	0	0	0	0	0
k__Bacteria;p__Chloroflexi;c__Anaerolineae;o__SJA-15;f__;g__	5.72279e-05	0	0	0	0	0	0	0	0	0	0	0	0	0	0	0	0	0	0	0	0	0	0	0	0	0	0	0	0	0	0	0	0	0	0	0	0.00054565	0	0	0	0	0	0	0	0	0	0	0	0
k__Bacteria;p__Chloroflexi;c__Anaerolineae;o__envOPS12;f__;g__	0	0	0	0	0	0	0	0	0	0	0	0	0	0	0	0	0	0	0	0	0	0	0	0	0	0	0	0	0	0	0	0	0	0	0	0	0	0.000213235	0	0	0	0	0	0	0	0	0	0	0
k__Bacteria;p__Chloroflexi;c__Chloroflexi;o__AKIW781;f__;g__	0	0	0	0	0	0	0	0	0.000101621	0	0	0	0	0	0	0	0	0	0	0	0	0	0	0	0	0	0	0	0	0	0	0	0	0	5.40443e-05	0	0	0	0	0	0	0	0	0	0	0	0	0	0.000418038
k__Bacteria;p__Chloroflexi;c__Chloroflexi;o__Chloroflexales;Other;Other	0	0	0	0	0	0	0	0	0	0	0	0	0	0	0	0	0	6.75151e-05	0	0	0	0	0	0	0	0	0	0	0	0	0	0	0	0	0	0	0	0	0	0	0	0	0	0	0	0	0	0	0
k__Bacteria;p__Chloroflexi;c__Chloroflexi;o__[Roseiflexales];f__;g__	0	0	0	0	0	0	0	0	0	0	0	0	0	0	0	0.000275983	0	0.000202545	0	0	0	0	0	0	0	0	0	0	0.00628548	0	0	0	0	0	0	0	0	0	0	0	0	0	0	0	0	0	0	0	0
k__Bacteria;p__Chloroflexi;c__Dehalococcoidetes;o__Dehalococcoidales;f__;g__	0	0	0	0	0	0	0	0.000720347	0	0	0	0	0	0	0	0	0	0	0	0	0	0	0	0	0	0	0	0	0	0	0	0	0	0	0	0	0	7.10783e-05	0	0	0	0	0	0	0	0	0	0	0
k__Bacteria;p__Chloroflexi;c__Dehalococcoidetes;o__Dehalococcoidales;f__Dehalococcoidaceae;g__Dehalogenimonas	0	0	0	0	0	0	0	0	0	0	0	0	0	0	0	0	0	0	0	7.19217e-06	0	0	0	0	0	0	0	0	0	0	0	0	0	0	0	0	0	0.000592319	0	0	0	0	0	0	0	0	0	0	0
k__Bacteria;p__Chloroflexi;c__Ellin6529;o__;f__;g__	0	8.01276e-06	0	0	0	0	0.000110754	0.00093118	0.000101621	0	0	0	0.000402901	3.52942e-05	0	0.000724454	0	0	0	0	0	0	0	0	0	0	0	0	0.000709651	2.42178e-05	0	5.81824e-05	3.07569e-05	0	0.00111692	2.45682e-05	0	2.36928e-05	0	0	0	0	0	0	0	0	0	0	0.00544209
k__Bacteria;p__Chloroflexi;c__Gitt-GS-136;o__;f__;g__	0	0	0	0	0	0	0.000110754	0	0	0	0	0	0	0	0	0.000149491	0	0	0	2.15765e-05	0	0	0	0	0	0.000103546	0	0	0	0	6.18289e-05	0	0	0	0.000468384	0	0	0	9.78301e-05	0	0	0	0	0	0	1.99593e-05	0	0	0
k__Bacteria;p__Chloroflexi;c__Ktedonobacteria;o__Ktedonobacterales;f__Ktedonobacteraceae;g__	0	0	0	0	0	0	0	0	0	0	0	0	0	4.41178e-05	0	0	0	0	0	0	0	0	0	0	0	0	0	0	0	0	0	0	0	0	0	0	8.02427e-05	0	0	0	0	0	0	0	0	0	0	0	0
k__Bacteria;p__Chloroflexi;c__Ktedonobacteria;o__TK10;f__;g__	9.53798e-06	0	0	0	0	0	0	0	0	0	0	0	0	0	0	0	0	0	0	0	0	0	0	0	0	0	0	0	0	4.84355e-05	0	0	0	0	0	0	0	0	0	0	0	0	0	0	0	0	0	0	0
k__Bacteria;p__Chloroflexi;c__S085;o__;f__;g__	9.53798e-06	0	0	0	0	0	0.000110754	0.000386528	1.01621e-05	0	0	8.09913e-05	0	0.000176471	0	0.000919942	0	0.000303818	0	0	0	0	0	0	0	0	0	0	0.00263585	0.00121089	0	0.000135759	0	0	0.000252207	0.000282534	1.60485e-05	2.36928e-05	0	0	0	0	0	0	0	0	0	0	0
k__Bacteria;p__Chloroflexi;c__SAR202;o__;f__;g__	2.86139e-05	2.40383e-05	2.31102e-05	0.000102158	0.000128736	0.0012246	0.000110754	8.78472e-05	0.000101621	2.43469e-05	4.78948e-05	0.00105289	0.000738652	0.000105883	0.000121921	0.000505968	0	0.00114776	0	5.75374e-05	0	0.0035461	0.000544629	1.83457e-05	0.00558659	1.72577e-05	0.0416667	0.00197239	0.000202758	0.000629662	4.12193e-05	0.000155153	0.000215298	9.66791e-06	0.000108089	0	0.00129993	0.00265359	9.78301e-06	0	0.00316456	0.000157629	0	0.0035524	0	3.99186e-05	1.74301e-05	0	0.00631617
k__Bacteria;p__Chloroflexi;c__TK10;o__;f__;g__	0	0	0	0	0	0	0	0	0	0	0	0	0	6.17649e-05	0	0.000494469	0	0	0	0	0	0	0	0	0	0	0	0	0	0	0	5.81824e-05	0	0	0	0	0	0.000521241	0	0	0	0	0	0	0	0	0	0	0.00121611
k__Bacteria;p__Chloroflexi;c__TK10;o__AKYG885;Other;Other	0	0	0	0	0	0	0	0	0	0	0	0	0	0	0	0.000379476	0	0	0	0	0	0	0	0	0	0	0	0	0	0	0	0	0	0	0	0	0	0	0	0	0	0	0	0	0	0	0	0	0
k__Bacteria;p__Chloroflexi;c__TK10;o__AKYG885;f__5B-12;g__	0	0	0	0	0	0	0	0	0	0	0	0	0	0	0	0.000586463	0	0	0	0	0	0	0	0	0	0	0	0	0	0.000266395	0	0	0	0	0	0	0	0	0	0	0	0	0	0	0	0	0	0	0
k__Bacteria;p__Chloroflexi;c__TK10;o__AKYG885;f__Dolo_23;g__	0	0	0	0	0	0	0	0	5.08104e-05	0	0	0	0	0	0	0.000701456	0	0	0	0	0	0	0	0	0	0	0	0	0	0	0	0	0	0	0	0	0	0	0	0	0	0	0	0	0	0	0	0	0
k__Bacteria;p__Chloroflexi;c__TK10;o__B07_WMSP1;f__;g__	0	0	0	0	0	0	0	0	0	0	0	0	0	0	0	0	0	0	0	0	0	0	0	0	0	0	0	0	0	0	0	0	0	0	0	0	0	0	0	0	0	0	0	0	0	0	0	0	0
k__Bacteria;p__Chloroflexi;c__TK10;o__B07_WMSP1;f__FFCH4570;g__	0	0	0	0	1.83908e-05	0	0	0	0	0	0	0	0	0	0	0	0	0	0	0	0	0	0	0	0	0	0	0	0	0	0	0	0.000461354	0	0	0	0	0	0	0	0	0	0	0	0	0	0	0	0
k__Bacteria;p__Chloroflexi;c__TK17;o__;f__;g__	0	0	0	0	0	0	0	0	0	0	5.32164e-06	0	0	0	0	0	0	0	0	0	0	0	0	0	0	0	0	0	0	0.00043592	0	0	0	0	0	0	0	0	0	0	0	0	0	0	0	0	0	0	0
k__Bacteria;p__Chloroflexi;c__TK17;o__TK18;f__;g__	0	0	0	0	0	0	0	0	0	0	0	0.000890905	0	0	0	0	0	0	0	0	0	0	0	0	0	0	0	0	0	0	0	0	0	0	0	0	0	0	0	0	0	0	0	0	0	0	0	0	0
k__Bacteria;p__Chloroflexi;c__TK17;o__mle1-48;f__;g__	0	0	0	0	0	0	0	0	0	0	5.32164e-06	0	0	0	0	0	0	0	0	0	0	0	0	0	0	0	0	0	0.00375101	0	0	1.93941e-05	0.000153785	0	0	0	8.02427e-05	0	0	0	0	6.75554e-05	0	0	0	0	0	0	0
k__Bacteria;p__Chloroflexi;c__Thermomicrobia;o__;f__;g__	0	0	0	0	0	0	0	0	0	0	0	0	0	0	0.000121921	0	0	0	0	0	0	0	0	0	0	0	0	0	0	0	0	0	3.07569e-05	0	0	0	0	0	0	0	0	0	0	0	0	0	0	0	0
k__Bacteria;p__Chloroflexi;c__Thermomicrobia;o__AKYG1722;f__;g__	0	0	0	0	0	0	0	0	0	0	0	0	0	0	0	0.00118443	0	0.000371333	0	2.15765e-05	0	0	0	0	0	0	0	0	0	0	0	0	0	0	0	0	0	0	0	0	0	0	0	0	0	0.000419145	0	0	0.000121611
k__Bacteria;p__Chloroflexi;c__Thermomicrobia;o__JG30-KF-CM45;f__;g__	0	0	0	0	0	0	0	0	5.08104e-05	0	0	0	0	9.70591e-05	0	4.59971e-05	0	0.000675151	0	2.15765e-05	0	0	0	0	0	8.62887e-05	0	0	0	0	0	0	0.00039984	0	0.000126103	2.45682e-05	0.00043331	0	0.000234792	0	0	0	0	0	0	0.000479023	0.000191731	0	0
k__Bacteria;p__Chloroflexi;c__Thermomicrobia;o__Sphaerobacterales;f__;g__	0	0	0	0	0	0	0	0	0	0	0	0	0	0	0	0.000264483	0	0	0	0	0	0	0	0	0	0	0	0	0	0	0	0	0	0	0	0	0	0	0	0	0	0	0	0	0	0	0	0	0
k__Bacteria;p__Cyanobacteria;c__4C0d-2;o__MLE1-12;f__;g__	0	0	0	0	0	0	0	0	0	0	0	0	0	0	0	0	0	0	0	0	0	0	0	0	0	0	0	0	0.00131792	0	0	0	0	0	0	0	0.000385165	0	0	0	0	0	0	0	0	0	0	0	0
k__Bacteria;p__Cyanobacteria;c__4C0d-2;o__SM1D11;f__;g__	0	0	0	0	0	0	0	0	0	2.43469e-05	0	0	0	7.9412e-05	0	0	0	0	0	0	0	0	0	0	0	0	0	0	0.00456204	0	0	0	0	0	0	0	0	0	0	0	0	0	0	0	0	0	0	0	0
k__Bacteria;p__Cyanobacteria;c__4C0d-2;o__YS2;f__;g__	0	0	0	0	0	0	0	0	0	0	0	0	0	0	0	0	0	0	0	0	0	0	0	0	0	0	0	0	0	0	0	0	0	0	0	0	0	0	0	0	0	0	0	0	0	0.000119756	0	0	0
k__Bacteria;p__Cyanobacteria;c__ML635J-21;o__;f__;g__	0	0	0	0	0	0	0	0.000333819	0	0	0	0	0	0	0	0	0	0	0	0	0	0	0	0	0	0	0	0	0	0	0	7.75765e-05	0	0	0	0	0.000192582	0	0	0	0	0	0	0	0	9.97964e-05	0	0	0
k__Bacteria;p__Cyanobacteria;c__Nostocophycideae;o__Nostocales;f__Nostocaceae;Other	0	0	0	0	0	0	0	0	0	0	0	0	0	0	0	0	0	0	0	0	0	0	0	0	0	0	0	0	0	0	0	0	0.000123028	0	0	0	0	0	1.9566e-05	0	0	0	0	0	0	0	0	0	0
k__Bacteria;p__Cyanobacteria;c__Nostocophycideae;o__Nostocales;f__Nostocaceae;g__	0	0	0	0	0	0	0.00077528	0	0	0	0	0	0	0	0.000121921	0	0	0	0	0	0	0	0	0	0	0.000793856	0	0	0	0	0	1.93941e-05	0.000492111	0	0	0	0	0	0.00112505	0	0	0	0	0	0	0	0	0	0
k__Bacteria;p__Cyanobacteria;c__Nostocophycideae;o__Nostocales;f__Nostocaceae;g__Nostoc	0	0	0	0	0	0	0	0	0	0	0	0	0	2.64707e-05	4.06405e-05	0	0	0	0	0	0	0	0	0	0	0	0	0	0	0	0	0	0	0	0	0	0	0	0	0	0	0	0	0	0	0	0	0	0
k__Bacteria;p__Cyanobacteria;c__Nostocophycideae;o__Stigonematales;f__Rivulariaceae;g__Calothrix	0	0	0	0	0	0	0	0	0	0	0	0.00105289	0	0	0	0	0	0	0	7.19217e-05	0	0	0	0	0	0	0	0	0	0	0	0	0.00101498	0	0	0	0	0	2.9349e-05	0	0	0	0	0	0	0	0	0	0
k__Bacteria;p__Cyanobacteria;c__Oscillatoriophycideae;o__Chroococcales;Other;Other	0	0	0	0	0	0	0	0	0	0	0	0	0	0	0	0	0	0	0	0	0	0	0	0	0	0	0	0	0	0	0	0	0	0	0	0	0	0.000616012	0	0	0	0	0	0	0	0	0	0	0
k__Bacteria;p__Cyanobacteria;c__Oscillatoriophycideae;o__Chroococcales;f__;g__	0	0	0	0	0	0	0	0	0	0	0	0	0	8.82356e-06	0	0	0	0	0	0	0	0	0	0	0	0	0	0	0	0	0	3.87883e-05	0	0	0	0	0	0	0	0	0	0	0	0	0	0	0	0	0
k__Bacteria;p__Cyanobacteria;c__Oscillatoriophycideae;o__Chroococcales;f__Prochloraceae;g__Prochloron	0.00014307	0	0.000138661	0	1.83908e-05	0.00049505	0.000221508	0.000298681	0	0	0	0.00607435	0	3.52942e-05	0	0	0	0	0	7.91139e-05	0	0	0.000399395	0	0	0	0	0	0.00172344	0	4.12193e-05	7.75765e-05	0.000307569	0	0	0	1.60485e-05	0.00068709	2.9349e-05	0	0	0.000202666	1.60818e-05	0	0	0.000259471	0	0	0.000250823
k__Bacteria;p__Cyanobacteria;c__Oscillatoriophycideae;o__Chroococcales;f__Spirulinaceae;g__Spirulina	0	0	0	0	0	0	0	0	0	0	0	0	0	3.52942e-05	0	0	0	0	0	0	0	0	0	0	0	0	0	0	0	0	0	0	0	0	0	0	0	0	0	0	0	0	0	0	0	0	0	0	0
k__Bacteria;p__Cyanobacteria;c__Oscillatoriophycideae;o__Chroococcales;f__Xenococcaceae;g__	0	0	0.000207991	0.000561869	0.000165517	0	0.00498394	0.000386528	7.11346e-05	3.65203e-05	0	0.00291569	0	1.76471e-05	0	0.000620961	0	0	0.0106383	4.3153e-05	0	0	0	0.000122305	0	0.00778324	0	0	0	0.000169524	2.06096e-05	0.000290912	0.00430597	0	0.00661142	0	0.000625893	0	0.00266098	0	0	0	0	0	0	3.99186e-05	1.74301e-05	0	0
k__Bacteria;p__Cyanobacteria;c__Oscillatoriophycideae;o__Chroococcales;f__Xenococcaceae;g__Chroococcidiopsis	0	0	4.62203e-05	0	0	0	0.000443017	0	0	7.30407e-05	0	0.000485948	0	0	0	0	0	0	0	0	0	0	0	0	0	0.000258866	0	0	0	4.84355e-05	6.18289e-05	0	0	0	0	0	0	0	0.000185877	0	0	0	0	0	0	0	0	0	0
k__Bacteria;p__Cyanobacteria;c__Oscillatoriophycideae;o__Oscillatoriales;f__Phormidiaceae;Other	0	0	0	1.27698e-05	0	0	0	0	0	0	0	0	0	0	0	0.000873945	0	0	0	0	0	0	0	0	0	0	0	0	0	0	0	7.75765e-05	0	0	0	0	0.000240728	0	0	0	0	0	0	0	0	0	0	0	0
k__Bacteria;p__Cyanobacteria;c__Oscillatoriophycideae;o__Oscillatoriales;f__Phormidiaceae;g__Phormidium	0	0	0	0	1.83908e-05	0	0	0	0	0	0	0	0	0	0	0.00149491	0	0.00148533	0	0	0	0	0	6.11524e-06	0	0	0	0	0.00152068	0	0	0	0	0	0	0	0	0	2.9349e-05	0	0	0	0	0.000592066	0	0	0	0	0.00586013
k__Bacteria;p__Cyanobacteria;c__Oscillatoriophycideae;o__Oscillatoriales;f__Phormidiaceae;g__Planktothrix	0	0	0	0	0	0	0	0	0.000335349	0	0	0	0	0	0	0.000367977	0	0	0	0	0	0	0	0	0	0	0	0	0	0	0	0	0	0	0.000702576	0	0	0	0	0	0	0	0	0	0	0	0	0	0.00032683
k__Bacteria;p__Cyanobacteria;c__Synechococcophycideae;o__Pseudanabaenales;f__;g__	0	0	0	0	0	0	0	0	0	0	0	0	0	0	0	0	2.67194e-05	0	0	0	0	0	0	0	0	0	0	0	0	0	0	0	0	0	0	0	0	0	0	0	0	0	0	0	0	0	0	0	0
k__Bacteria;p__Cyanobacteria;c__Synechococcophycideae;o__Pseudanabaenales;f__Pseudanabaenaceae;g__	0	0	0	0	0	0	0	0	0	0	0	0	0	0	0	0	0	0	0	0	0	0	3.63086e-05	0	0	0	0	0	0	0	0	0	0	0	0	0	0	0	0	0	0	0	0	0	0	0	0	0	0
k__Bacteria;p__Cyanobacteria;c__Synechococcophycideae;o__Pseudanabaenales;f__Pseudanabaenaceae;g__Arthronema	0	0	0	0	0	0	0	0	0	0	0	0	0	0	0	0	0	0	0	0	0	0	0	0	0	0	0	0	0	0	0	0	0	0	0	0	0	0	0	0	0	0	0	0	0	0	0	0	0.00147453
k__Bacteria;p__Cyanobacteria;c__Synechococcophycideae;o__Synechococcales;f__Acaryochloridaceae;g__Acaryochloris	0	0	0	0	3.67816e-05	0	0	0	0	0	0	0	0	0	0	0	0	0	0	0	0	0	0	0	0	0	0	0	0	0	0	0	0	0	0	0	0	0	0	0	0	0	0	0	0	0	0	0	0
k__Bacteria;p__Cyanobacteria;c__Synechococcophycideae;o__Synechococcales;f__Synechococcaceae;Other	0	0	2.31102e-05	0	0	2.60552e-05	0	0	0	0	1.59649e-05	8.09913e-05	0	8.82356e-06	0	1.14993e-05	0	0	0	7.19217e-06	0	0	1.21029e-05	6.11524e-06	0	0	0	0	0	0	0	0	0	0	0	1.22841e-05	0	0	0	0	0	0	0	0	0	0	1.74301e-05	0	7.60069e-06
k__Bacteria;p__Cyanobacteria;c__Synechococcophycideae;o__Synechococcales;f__Synechococcaceae;g__Prochlorococcus	0.000133532	0.000152242	0.000369763	5.1079e-05	0.000147126	0.000833768	0.000221508	0.000650069	6.09725e-05	7.30407e-05	0.000218187	0.00226776	0.00302176	6.17649e-05	0.000609607	0.000919942	0.000106878	0	0.00531915	2.15765e-05	0	0.0141844	6.05144e-05	0.000110074	0.0111732	8.62887e-05	0.00833333	0.025641	0.000101379	0.00210695	8.24385e-05	0.000155153	0.00172239	0.000203026	0.000252207	0.000122841	0.000529602	9.4771e-05	6.84811e-05	0.0163132	0.00632911	0.000135111	1.60818e-05	0.00651273	0.0377358	0.000199593	8.71505e-05	0	0.00180896
k__Bacteria;p__Cyanobacteria;c__Synechococcophycideae;o__Synechococcales;f__Synechococcaceae;g__Synechococcus	0.000648583	0.000176281	0.00161771	0.000472481	0.000128736	0.000885878	0.000110754	0.00144069	0.000182918	8.52141e-05	7.4503e-05	0.0257552	0.00308891	0.000185295	0.00109729	0.000701456	8.01582e-05	0.000405091	0	4.3153e-05	0.0545455	0.0177305	0.000508321	0.000409721	0.0223464	0.00105272	0.0166667	0.0236686	0.00314274	0.0099535	0.00053585	0.000484853	0.00652047	9.66791e-05	0.00169339	0.000429944	8.02427e-05	0.000805554	0.000577198	0.0163132	0.00632911	4.50369e-05	1.60818e-05	0.00236827	0.0377358	0.00169654	0.000139441	0	0.00209779
k__Bacteria;p__Elusimicrobia;c__Elusimicrobia;o__Elusimicrobiales;f__;g__	0	0	0	0	0	0	0	0	0	0	0	0	0	0	0	0	0	0	0	0	0	0	0	0	0	0	0	0	0	0	0	0	0	0	0	0	0	0	0	0	0.00632911	0	0	0	0	0	0	0	0
k__Bacteria;p__Elusimicrobia;c__Elusimicrobia;o__FAC88;f__;g__	0	0	0	0	0	0	0	0	0	0	0	0	0	0	0	0.000137991	0	0	0	0	0	0	0	0	0	0	0	0	0	0	0	0	0	0	0.000270222	0	0	0	0	0	0	0	0	0	0	0	0	0	0
k__Bacteria;p__Elusimicrobia;c__Elusimicrobia;o__IIb;f__;g__	0	0	0	1.27698e-05	0	0	0	0	0	0	0	0	0	0	0	0.000413974	0	0	0	0	0	0.0035461	0	0	0	0	0	0	0	0	0	0	0	0	0	0	0	0	0	0	0	0	0	0	0	0.000299389	0	0	0
k__Bacteria;p__Elusimicrobia;c__Elusimicrobia;o__MVP-88;f__;g__	0	0	0	0	0	0	0	0	0	0	0	0	0	0	0	0	0	0	0	0	0	0	0	0	0	0	0	0	0	0	0	0	0	0	0	0	0	0	0	0	0	0	0	0	0	0	0	0	0
k__Bacteria;p__FBP;c__;o__;f__;g__	0	0	0.00314298	0	0	0	0.000443017	0	0	0	0	0	0	0	0	6.89957e-05	0	0	0	0	0	0	0.00130711	0	0	1.72577e-05	0	0	0	0	0	0	0.000215298	0	0	0	0	0	0	0	0	0	0	0	0	0.000259471	0	0	0
k__Bacteria;p__FCPU426;c__;o__;f__;g__	0	0	0	0	0	0	0	0	0	0	0	0	0	0	0	0.000747453	0	0	0	0	0	0	0	0	0	0	0	0	0	0	0	0	0	0	0	0	0	0	0	0	0	0	0	0	0	0	0	0	0
k__Bacteria;p__Fibrobacteres;c__Fibrobacteria;o__258ds10;f__;g__	0	0	0	0	0	0	0	0	0	0	0	0	0	0	0	0	0	0	0	0	0	0.0070922	0	0	0	0	0	0	0	0	0	0	0	0	0	0	0	0	0	0	0	0	0	0	0	0	0	0	0
k__Bacteria;p__Fibrobacteres;c__Fibrobacteria;o__Fibrobacterales;f__Fibrobacteraceae;g__Fibrobacter	0	0	0	0	0	0	0	0	0	0	0	0	0	0	0	0	0	0	0	0	0	0	0	0	0	0	0	0	0	0	0	0	0	0	0.000396325	0	0	0	0	0	0	0	0	0	0	0	0	0	0
k__Bacteria;p__Fibrobacteres;c__TG3;o__TG3-1;f__TSCOR003-O20;g__	0	0	0	0	0	0	0	0	0	0	0	0	0	6.17649e-05	0	0	0	0	0	0	0	0	0	0	0	0	0	0	0	0	0	0	0	0	0	0	9.62912e-05	0	0	0	0	0	0	0	0	0	0	0	0
k__Bacteria;p__Firmicutes;c__Bacilli;Other;Other;Other	0	0	0	0	0	0	0	0	0	0	0	0	0	2.64707e-05	0	0	0	0	0	0	0	0	0	0	0	0	0	0	0	0	0	0	0	0	0	0	0	0	0	0	0	0	0	0	0	0	0	0	0
k__Bacteria;p__Firmicutes;c__Bacilli;o__Bacillales;Other;Other	0	3.2051e-05	9.24407e-05	0.000587409	0.00329195	0	0	0.0006325	2.03242e-05	0	0.000127719	0	0	0.000723532	0	0.000896943	2.67194e-05	0	0	0.00023015	0	0	0.000278366	0	0	0.00015532	0	0.00591716	0	0.000460138	0.000886214	0.00023273	0.00415219	0.000744429	0.000540443	0.000393091	0.00195792	0	0.000841339	0	0	4.50369e-05	0.00207456	0	0	0	0.000819215	0	0
k__Bacteria;p__Firmicutes;c__Bacilli;o__Bacillales;f__;g__	0	4.80765e-05	9.24407e-05	0.000600179	0.000183908	0.000729547	0	0.00409368	0.000111783	0	6.91813e-05	0.0018628	0.00409616	0.000300001	0.00085345	0.0015409	2.67194e-05	0.00239679	0	0	0	0	0.00192436	7.94981e-05	0	0.000258866	0	0	0.00344688	0.000363266	0.000247316	0.000349094	0.000891951	6.76754e-05	0.00205368	9.82729e-05	0.003306	0	0.000655462	0.00489396	0	2.25185e-05	0.000482455	0	0	0	0.000174301	0	0
k__Bacteria;p__Firmicutes;c__Bacilli;o__Bacillales;f__Alicyclobacillaceae;g__Alicyclobacillus	0	0	0	0	0	2.60552e-05	0.00409791	0.00115958	0.000365835	4.86938e-05	0	0.00356362	0.00329036	0.000450001	0	0.00149491	4.00791e-05	0.00340951	0	0	0	0	0	6.11524e-06	0	0.00196738	0	0	0.0162206	0	0	7.75765e-05	0	0	0.00151324	0.00153551	0.00170114	0	8.80471e-05	0	0	0.000360295	0	0.00473653	0	0.00169654	0.000226591	0	0.0110286
k__Bacteria;p__Firmicutes;c__Bacilli;o__Bacillales;f__Bacillaceae;Other	9.53798e-06	0	0.000531534	0.000114928	0.000110345	7.81657e-05	0.000221508	0.00470861	1.01621e-05	0	5.32164e-06	0	0.0001343	0.000291177	0.000447045	0.00120742	6.67985e-05	0	0	7.19217e-06	0	0	3.63086e-05	0	0	0.000224351	0	0	0	9.68711e-05	8.24385e-05	1.93941e-05	0.0024298	4.83395e-05	0.000918753	7.37046e-05	8.02427e-05	0	0.000107613	0	0	0	0.000836255	0	0	0.000179634	1.74301e-05	0	4.56041e-05
k__Bacteria;p__Firmicutes;c__Bacilli;o__Bacillales;f__Bacillaceae;g__	0	0	0.0013635	0.000434172	0.000165517	0.0017457	0.00243659	0.0380378	1.01621e-05	2.43469e-05	4.78948e-05	8.09913e-05	0.00308891	0.00195883	0.000528326	0.00760102	1.33597e-05	0.000371333	0.00531915	0.000316456	0	0	0.00238427	0.000275186	0	0.00227802	0	0	0.000202758	0.000290613	0.00053585	0.000213335	0.0110725	0.000734761	0.00371104	0.000135125	0.000369116	2.36928e-05	0.000821773	0	0.00316456	4.50369e-05	0.00651314	0.000592066	0	0.000498982	0.000209161	0	0.000288826
k__Bacteria;p__Firmicutes;c__Bacilli;o__Bacillales;f__Bacillaceae;g__Anaerobacillus	0	0	6.93305e-05	0	0.000110345	0	0	1.75694e-05	0	0	0	0	6.71501e-05	5.29413e-05	0	2.29986e-05	0	0	0	2.87687e-05	0	0.0035461	3.63086e-05	6.11524e-06	0	1.72577e-05	0	0	0	9.68711e-05	4.12193e-05	0	0	0	0	1.22841e-05	0.00011234	0	0.000283707	0	0	0	6.43273e-05	0	0	1.99593e-05	8.71505e-05	0	7.60069e-06
k__Bacteria;p__Firmicutes;c__Bacilli;o__Bacillales;f__Bacillaceae;g__Bacillus	2.86139e-05	0.000104166	0.000485313	0.000817265	0.000165517	7.81657e-05	0.000996788	0.00488431	0.00019308	7.30407e-05	0.000117076	0.00696525	0.00637926	0.00091765	0	0.00374876	4.00791e-05	6.75151e-05	0.0106383	0.000316456	0	0	0.00376399	5.50371e-05	0	0.000362413	0	0	0.0014193	0.000193742	0.000247316	0.000155153	0.00187617	0.000203026	0.000972798	0.000442228	0.0049269	0.00118464	0.00101743	0.00326264	0.00316456	0.000135111	0.000980991	0	0	0.000139715	0.000400892	0	0.000805673
k__Bacteria;p__Firmicutes;c__Bacilli;o__Bacillales;f__Bacillaceae;g__Geobacillus	0	0	0	0	0	0	0	0	1.01621e-05	0	0	0.00299668	0	0	0	0	0	0	0	0	0	0	0	0	0	0	0	0	0.000912409	0	0	0	0	0	0	0	0.000128388	0	0	0	0	0	0	0	0	0	0	0	0
k__Bacteria;p__Firmicutes;c__Bacilli;o__Bacillales;f__Bacillaceae;g__Lentibacillus	0	4.00638e-05	0.00293499	0.000153237	0.00108506	0.00643564	0.00343338	0.0630216	0.000264214	0.000279989	0.000468304	0.00121487	0.00241741	0.0026206	0.000568967	0.00669258	0.000146957	6.75151e-05	0	0.00112917	0	0	0.0217852	0.000177342	0.0111732	0.00581586	0	0	0.00273723	7.26533e-05	0.000844995	0.000349094	0.0103958	0.00117948	0.00787246	0.000196546	0.0037714	0	0.0016729	0.00163132	0	0.000495406	0.0425364	0.0017762	0	0.000259471	0.000400892	0	0.00235621
k__Bacteria;p__Firmicutes;c__Bacilli;o__Bacillales;f__Bacillaceae;g__Marinococcus	0	0	0	0	0	0	0	0	0	0	0	0	0	0	0	0	0	0	0	0	0	0	0.000532526	0	0	0	0	0	0	0	0	0	0	0	0	0	0	0	0	0	0	0	0	0	0	0	0	0	0
k__Bacteria;p__Firmicutes;c__Bacilli;o__Bacillales;f__Bacillaceae;g__Natronobacillus	0	8.01276e-06	0.002727	0.000280935	0.000165517	0.00476811	0.00542696	0.120316	0.000182918	9.73876e-05	0.000207544	0.00113388	0.00980392	0.00396178	0.000772169	0.0201352	2.67194e-05	0.000337576	0.00531915	0.000596951	0	0	0.00802421	0.000244609	0	0.00305462	0	0	0.00233171	0.000557009	0.000638899	9.69706e-05	0.0285732	0.00166288	0.0139254	0.000651058	0.00138017	0	0.00186856	0	0	0.000270222	0.0138465	0.000592066	0	0.00147699	0.000313742	0	0.00256143
k__Bacteria;p__Firmicutes;c__Bacilli;o__Bacillales;f__Bacillaceae;g__Oceanobacillus	0	0	0	0	0	0	0	0	0	0	0	0	0	0	0	0	0	0	0	0	0	0	0	0	0	0	0	0	0	0	0	0	0	0	9.00739e-05	0	0	0	0	0	0	0	0	0	0	0	0	0	0
k__Bacteria;p__Firmicutes;c__Bacilli;o__Bacillales;f__Bacillaceae;g__Virgibacillus	0	8.01276e-06	0.000808856	0	0.000312644	0.000937989	0.000996788	0.00671153	0	2.43469e-05	1.59649e-05	8.09913e-05	0.00228311	0.000352942	0.000365764	0.00174789	0	0	0	0	0	0	6.05144e-05	6.11524e-06	0	0.000224351	0	0	0	4.84355e-05	0.000164877	3.87883e-05	0.00572079	0.000290037	0.00082868	0.000737046	0.0010913	0	0.000361971	0	0	0	0.00209064	0	0	0	0	0	0
k__Bacteria;p__Firmicutes;c__Bacilli;o__Bacillales;f__Listeriaceae;Other	0	0	0	0	0	0	0.000886034	0.000140556	0	0	0	0	0	0.00154412	0	0	0	0	0	0	0	0	0	0	0	0.000793856	0	0	0	0	0	0	0	0	0	0	0	0	0	0	0	0	0	0	0	0	0	0	0
k__Bacteria;p__Firmicutes;c__Bacilli;o__Bacillales;f__Listeriaceae;g__Brochothrix	0	0	0.000323542	5.1079e-05	1.83908e-05	0	0	0	0	0	0	0	0	8.82356e-06	0	2.29986e-05	0	0	0	0	0	0	0	0	0	0	0	0	0	0.000799186	6.18289e-05	0	6.15139e-05	0	0	0	0	0	0.00029349	0	0	0	0	0	0	0	0	0	0
k__Bacteria;p__Firmicutes;c__Bacilli;o__Bacillales;f__Paenibacillaceae;Other	0	0	0	0	0	0	0	0	0	0	0	0	0	0	0	0	0	0	0	0	0	0	0	0	0	0	0	0	0	0	0	0	0	0	0	0	0	0	0	0	0	0	0	0	0	0	0	0	0
k__Bacteria;p__Firmicutes;c__Bacilli;o__Bacillales;f__Paenibacillaceae;g__	0	0	0	0	1.83908e-05	0	0	0	3.04863e-05	0	0	0	0	0	0	0	0	0	0	0	0	0	0	0	0	0	0	0	0.00111517	0	0	0	0.000215298	0	0	0	0	0	0	0	0	0	0	0	0	0	0	0	0
k__Bacteria;p__Firmicutes;c__Bacilli;o__Bacillales;f__Paenibacillaceae;g__Ammoniphilus	0	0	0	0	0	0	0	0.000158125	0	0	0	0	0	1.76471e-05	0	0	1.33597e-05	0	0	0	0	0	0	0	0	0	0	0	0	0	0	3.87883e-05	0	0	0	0	0	0	0	0	0	0	0	0	0	3.99186e-05	0	0	0
k__Bacteria;p__Firmicutes;c__Bacilli;o__Bacillales;f__Paenibacillaceae;g__Brevibacillus	0.000343367	0	0	3.83093e-05	0	0	0.000110754	0	0	0	0	0	0	1.76471e-05	0	0	0	0	0	0	0	0	0	0.000110074	0	0	0	0	0	0.000193742	0	0	0	0	0	0	0	0.00158741	0	0	0	0	0	0	0	1.99593e-05	0	0	0
k__Bacteria;p__Firmicutes;c__Bacilli;o__Bacillales;f__Paenibacillaceae;g__Cohnella	0	0	0	0	0	0	0	0.000105417	0	0	0	0	0	0	0	0	0	0	0	0	0	0	0	0	0	0	0	0	0	0	0	0	0.000276812	0	1.80148e-05	0	0	0	0	0	0	0	0	0	0	0	0	0	0
k__Bacteria;p__Firmicutes;c__Bacilli;o__Bacillales;f__Paenibacillaceae;g__Paenibacillus	0	8.01276e-06	0	0.000306474	0.000165517	0	0	0.000228403	0	0	0	0	0.00127585	7.9412e-05	0	2.29986e-05	0	0	0	0.000158228	0	0	4.84115e-05	0	0	0.000362413	0	0	0.00223033	0	0.000103048	0	0.000184542	0	0.000702576	0	0.000208631	0	9.78301e-06	0	0.00316456	4.50369e-05	1.60818e-05	0	0	5.98778e-05	1.74301e-05	0	0.00290346
k__Bacteria;p__Firmicutes;c__Bacilli;o__Bacillales;f__Planococcaceae;Other	0	0	0	0.000191546	5.51724e-05	0	0	0	0	0	5.32164e-06	0.000647931	0	8.82356e-06	0	2.29986e-05	0	0	0	1.43843e-05	0	0	1.21029e-05	0	0	0	0	0	0	2.42178e-05	0	0	0	9.66791e-06	1.80148e-05	0	0.000176534	0	7.82641e-05	0	0	2.25185e-05	4.82455e-05	0	0	3.99186e-05	0.000104581	0	0
k__Bacteria;p__Firmicutes;c__Bacilli;o__Bacillales;f__Planococcaceae;g__	8.58418e-05	8.01276e-06	4.62203e-05	0.000178777	0.000147126	2.60552e-05	0	0.00152854	1.01621e-05	1.21734e-05	0	0.000161983	0.0012087	9.70591e-05	0.000121921	0.000873945	0	0	0	0.000208573	0.0363636	0	0.000520424	6.11524e-06	0	0	0	0	0	4.84355e-05	0.000164877	5.81824e-05	0.000246055	0	0.00117096	0	0.00231099	0	0.000205443	0	0	2.25185e-05	0.000112573	0	0	0	0.000122011	0	8.36076e-05
k__Bacteria;p__Firmicutes;c__Bacilli;o__Bacillales;f__Planococcaceae;g__Lysinibacillus	0	0	0	0	0	0	0	0	0	0	0	0.000161983	0	0	0	0	0	0	0	0	0	0	0	0	0	0	0	0	0	0	0	0	0	0	0	0	0	0	0	0	0	0	0	0	0	0	0	0	0
k__Bacteria;p__Firmicutes;c__Bacilli;o__Bacillales;f__Planococcaceae;g__Paenisporosarcina	0	0	0	0	3.67816e-05	0	0	0	0	0	0	0	0	0	0	0	0	0	0	0	0	0	0	0	0	0	0	0	0	0	0	0	0	0	0	0	0	0	1.9566e-05	0	0	0	0	0	0	0	0	0	0
k__Bacteria;p__Firmicutes;c__Bacilli;o__Bacillales;f__Planococcaceae;g__Planococcus	0	0	0	0	0	0	0	0	0	0	1.06433e-05	0.000566939	0	0	0	1.14993e-05	0	0	0	0.000280495	0	0	8.47201e-05	2.44609e-05	0	0	0	0	0	0	0	0	0.000676652	0	0	0	0.000240728	0	0.000254358	0	0	0	0	0	0	0	0	0	0
k__Bacteria;p__Firmicutes;c__Bacilli;o__Bacillales;f__Planococcaceae;g__Rummeliibacillus	0	0	0	0	0	0	0	0	0	0	0	0	0	0	0	0	0	0	0	0	0	0	0	0	0	0	0	0	0	0	0	0	0	0	0	0	6.41941e-05	0	0	0	0	0	0	0	0	0	0	0	0
k__Bacteria;p__Firmicutes;c__Bacilli;o__Bacillales;f__Planococcaceae;g__Solibacillus	0	0	0	0	0	0	0	0.000404097	0	0	0	0	0	0	0	0	0	0	0	0	0	0	0	0	0	0	0	0	0	0	0	0	0	0	0	0	0	0	0	0	0	0	0	0	0	0	0	0	0
k__Bacteria;p__Firmicutes;c__Bacilli;o__Bacillales;f__Planococcaceae;g__Sporosarcina	0	0	0	6.38488e-05	1.83908e-05	0.00205836	0	3.51389e-05	0	1.21734e-05	0	0	0	0	4.06405e-05	0.000402475	0	0	0	4.3153e-05	0	0	0.00325567	0	0	0	0	0	0	2.42178e-05	0	9.69706e-05	0.0015686	3.86716e-05	0.000216177	0	0.00110735	0	4.89151e-05	0	0	0	6.43273e-05	0	0	5.98778e-05	0.000156871	0	0
k__Bacteria;p__Firmicutes;c__Bacilli;o__Bacillales;f__Planococcaceae;g__Ureibacillus	0.000934722	0.000592944	0.00402117	0.00280935	0.548451	0.0162585	0.101119	0.214172	0.00282506	0.00596499	0.0143737	0.0199239	0.148805	0.24623	0.0832317	0.216117	0.00499653	0.00155285	0.0478723	0.00617808	0.0363636	0.0035461	0.0318911	0.00587674	0.0558659	0.173406	0	0.207101	0.00912409	0.214908	0.486552	0.00866917	0.0117799	0.0894378	0.110701	0.00348869	0.554092	0.00151634	0.301082	0.00326264	0.0822785	0.0076788	0.502621	0.0071048	0.0188679	0.00421141	0.602994	0.0344828	0.0055561
k__Bacteria;p__Firmicutes;c__Bacilli;o__Bacillales;f__Sporolactobacillaceae;Other	0	0	0	0.000306474	0	0	0	0.000737917	0	0	5.32164e-06	0	0	4.41178e-05	0	0.000517467	1.33597e-05	0	0	0	0	0	0	0	0	0.000362413	0	0	0	0	0	1.93941e-05	0.00787377	9.66791e-06	0.000144118	0	0.000320971	0	9.78301e-05	0	0	0	4.82455e-05	0	0	0	0	0	0
k__Bacteria;p__Firmicutes;c__Bacilli;o__Bacillales;f__Staphylococcaceae;Other	0	0	0	1.27698e-05	1.83908e-05	0	0	0	0	0	0	0	0	0	0	0	0	0	0	0	0	0	1.21029e-05	0	0	0	0	0	0	0	0	0	0	0	0	0	0	0	0	0	0	0	0	0	0	9.97964e-05	0	0	7.60069e-06
k__Bacteria;p__Firmicutes;c__Bacilli;o__Bacillales;f__Staphylococcaceae;g__Jeotgalicoccus	0.000543665	0	0	0.000332014	0	0	0	0	0	0	0	0	0	0	0	0	0	0	0	0.000704833	0	0	0	0	0	0	0	0	0	7.26533e-05	0.000103048	0	0.000276812	0	1.80148e-05	0	0.000802427	0	0.00019566	0	0	0	3.21636e-05	0	0	0.000718534	1.74301e-05	0	0
k__Bacteria;p__Firmicutes;c__Bacilli;o__Bacillales;f__Staphylococcaceae;g__Macrococcus	0	0	0.000323542	0	3.67816e-05	0.000703491	0	5.27083e-05	0	0	5.32164e-06	0	0	0	0	1.14993e-05	0	0	0	7.19217e-06	0	0	0	0	0	0	0	0	0	0.000629662	0	0	0.000246055	0	0	0	3.20971e-05	0	0	0	0	0	0	0	0	0.000938086	0	0	0
k__Bacteria;p__Firmicutes;c__Bacilli;o__Bacillales;f__Staphylococcaceae;g__Staphylococcus	0.00363397	0	0.00450648	0.00955178	0.000367816	0.00708702	0.00420866	0.0161639	0.0019308	0.000267816	4.25731e-05	0.00923301	0.000268601	0.00181765	0.00536455	0.0540351	6.67985e-05	0.00249806	0.00531915	0.0150604	0	0	0.0163994	0.00102124	0	0.000138062	0	0.00788955	0.00517032	0.0091301	0.00156633	0.00368488	0.0147018	5.80074e-05	0.0330031	0.000540501	0.00434915	0.00959556	0.0102722	0.00163132	0	0.00459377	0.000112573	0.000592066	0	0.00694583	0.000871505	0	0.0156954
k__Bacteria;p__Firmicutes;c__Bacilli;o__Bacillales;f__Thermoactinomycetaceae;Other	0	0	0	0	0	0	0	3.51389e-05	0	0	0	0	0	8.82356e-06	0	8.04949e-05	0	0	0	0	0	0	0	0	0	0	0	0	0	0	0	0	0.000430597	0	0	0	3.20971e-05	0	0	0	0	0	0	0	0	0	0	0	0
k__Bacteria;p__Firmicutes;c__Bacilli;o__Bacillales;f__Thermoactinomycetaceae;g__	0	0	0.000138661	0	7.35632e-05	0	0	0.000404097	0	0	0	0	0.0001343	0.000132353	0	0	0	0	0	1.43843e-05	0	0	0	0	0	0.000172577	0	0	0	0	0	0	0.00147633	0	0	0	0.00011234	0.000734475	0	0	0	0	1.60818e-05	0	0	0	0	0	0
k__Bacteria;p__Firmicutes;c__Bacilli;o__Bacillales;f__Thermoactinomycetaceae;g__Planifilum	0	0	0	0	0	0	0	0	0	0	0	0	0	8.82356e-06	0.000243843	0	0	0	0	0	0	0	0	0	0	0	0	0	0	0	0	3.87883e-05	0	0	0	0	0	0	0	0	0	0	4.82455e-05	0	0	0	0	0	0
k__Bacteria;p__Firmicutes;c__Bacilli;o__Bacillales;f__Thermoactinomycetaceae;g__Shimazuella	0	0	0	0	0	0	0	0	0	0	0	0	0	8.82356e-06	0	0	0	0	0	0	0	0	0	0	0	0	0	0	0	0	0	0	0	0	5.40443e-05	0	0	0	0	0	0	0	0	0	0	0	6.97204e-05	0	0
k__Bacteria;p__Firmicutes;c__Bacilli;o__Bacillales;f__[Exiguobacteraceae];g__	0	0	0	0	0	0	0	0	0	0	0	0	0	0	0	0	0	0	0	1.43843e-05	0	0	0	0	0	0	0	0	0	0	0	0	0	0	7.20591e-05	0	0	0	0	0	0	0	0	0	0	0	0	0	0
k__Bacteria;p__Firmicutes;c__Bacilli;o__Bacillales;f__[Exiguobacteraceae];g__Exiguobacterium	0	0	0	0	0	0	0	0	0	0	0	0	0.0001343	0	0	0	0	0	0	0	0	0	0.000229955	0	0	0	0	0	0	0	0	0	0	0	0	0	1.60485e-05	0	9.78301e-06	0	0	0	0	0	0	0	0	0	0.0022118
k__Bacteria;p__Firmicutes;c__Bacilli;o__Bacillales;f__[Thermicanaceae];g__Thermicanus	0	0	0	0	0	0	0	0	0	0	0	0.00170082	0	0	0	0	0	0	0	0	0	0	0	0	0	0	0	0	0	0	0	0	0	0	0	0	0	0	0	0	0	0	0	0	0	0	0	0	0.000912083
k__Bacteria;p__Firmicutes;c__Bacilli;o__Gemellales;f__Gemellaceae;g__	0	0	0	0	0	0	0	0	0	0	0	0	0	0	0	0	0	0	0	0	0	0	0.000350983	0	0	0	0	0	0	0	6.18289e-05	0	0	0	3.60295e-05	0	0	0	0	0	0	0	0	0	0	0.00105784	0	0	0
k__Bacteria;p__Firmicutes;c__Bacilli;o__Lactobacillales;Other;Other	9.53798e-06	0	0	0	0.00023908	0	0.00132905	0	0	1.21734e-05	0.000239474	0	0	0.000167648	0.000121921	0.000517467	4.00791e-05	0	0	0	0	0	0.000363086	0	0	0.00150142	0	0	0	9.68711e-05	0	0	3.07569e-05	2.90037e-05	0	0	0	0	0.000136962	0	0	0	0.000305555	0	0	0	0	0	7.60069e-06
k__Bacteria;p__Firmicutes;c__Bacilli;o__Lactobacillales;f__;g__	0	0	0.000716415	0	0	2.60552e-05	0	1.75694e-05	0	0	0	0.000566939	0	0	0	0	0	0	0	1.43843e-05	0	0	0.000278366	0	0	0	0	0	0	0.000363266	0	0	3.07569e-05	9.66791e-06	0	0	3.20971e-05	0	0.000215226	0	0	0	8.04091e-05	0	0	0	3.48602e-05	0	0
k__Bacteria;p__Firmicutes;c__Bacilli;o__Lactobacillales;f__Aerococcaceae;Other	0	8.01276e-06	0	0	3.67816e-05	0.000312663	0.00110754	0	0	0	0	0	0	0	0	0	0	0	0	0	0	0	0.00110136	0	0	0.000172577	0	0	0	0	0	0	0	0	0	0	1.60485e-05	0.000924017	0	0	0	0	0	0	0	0	0	0	0.00146693
k__Bacteria;p__Firmicutes;c__Bacilli;o__Lactobacillales;f__Aerococcaceae;g__	0	0	0.000369763	0	3.67816e-05	0	0.000110754	0	0	0	0	0	0	0	0	0	0	0	0	9.34983e-05	0	0	0.000738275	1.83457e-05	0	0.000845629	0	0	0	0	0.000206096	0	0.00159936	0.000193358	0.000126103	2.45682e-05	6.41941e-05	0	0	0	0	0	8.04091e-05	0	0	0	0.000209161	0	0
k__Bacteria;p__Firmicutes;c__Bacilli;o__Lactobacillales;f__Aerococcaceae;g__Aerococcus	0	0	0	0.000280935	0	0.000338718	0	5.27083e-05	0	0	0	0	0.00020145	3.52942e-05	0.000447045	0	0	0	0	0	0	0	0.000375189	7.94981e-05	0	0.000120804	0	0	0	0	0	0	0	0	0	0	1.60485e-05	0	0	0	0	0	0	0	0	0	0	0	0
k__Bacteria;p__Firmicutes;c__Bacilli;o__Lactobacillales;f__Aerococcaceae;g__Alloiococcus	0	0	0	0	3.67816e-05	0.000364773	0	0	0	0	0	0	0	0	0	0	0	0	0	0	0	0	0	0.000189572	0	0	0	0	0	0	0	0	0	0	0	4.91364e-05	1.60485e-05	0	0	0	0	0	0	0	0	0	0	0	0
k__Bacteria;p__Firmicutes;c__Bacilli;o__Lactobacillales;f__Aerococcaceae;g__Facklamia	0	0	0.000115551	0.000395863	0.0357149	0	0.00188282	0.000175694	0.000355673	0.000267816	0.000244795	0.000404957	0	0.000264707	0.00162562	0.0101424	0	0	0	0	0	0	0.000447806	6.11524e-06	0	0.00258866	0	0.00197239	0.00223033	4.84355e-05	6.18289e-05	0	3.07569e-05	0.00539469	0.00576473	4.91364e-05	0.00579352	0.000308006	0.00071416	0	0.00632911	0	0.0160014	0	0	0.000199593	1.74301e-05	0	0
k__Bacteria;p__Firmicutes;c__Bacilli;o__Lactobacillales;f__Carnobacteriaceae;Other	0	0	0	0	0	0	0	0	0	0	0	0	0	0	0	0	0	0	0	0	0	0	0	0	0	0	0	0	0	0	0	3.87883e-05	0	0	0	0	0	0	0	0	0	0	0	0	0	0	0	0	0
k__Bacteria;p__Firmicutes;c__Bacilli;o__Lactobacillales;f__Carnobacteriaceae;g__	0	0	0	0	0	0	0	0	0	0	5.32164e-06	0	0	2.64707e-05	0	0	0	0	0	0	0	0	0	0	0	0	0	0	0	0	0	0	0	0	0	0	0	0	9.78301e-06	0	0	0	0	0	0	0	0	0	0
k__Bacteria;p__Firmicutes;c__Bacilli;o__Lactobacillales;f__Carnobacteriaceae;g__Carnobacterium	0	0	0	0	0	0	0	0	0	0	0	0	0	0	0.000121921	0	0	0	0	5.75374e-05	0	0	0.000399395	0.000134535	0	0	0	0	0	0	6.18289e-05	0	0.00119952	0	0	0	6.41941e-05	0	8.80471e-05	0	0	0	0	0	0	0	3.48602e-05	0	0
k__Bacteria;p__Firmicutes;c__Bacilli;o__Lactobacillales;f__Carnobacteriaceae;g__Granulicatella	0	0	0.000138661	0	5.51724e-05	0	0	0	1.01621e-05	0	0	0.00129586	6.71501e-05	0	0	1.14993e-05	0	0.000337576	0	5.03452e-05	0	0	0.00114977	6.11524e-06	0	0.000189835	0	0	0	7.26533e-05	0	0	6.15139e-05	0	3.60295e-05	0	1.60485e-05	0	0.00019566	0	0	0	0	0	0	0.000498982	3.48602e-05	0	0
k__Bacteria;p__Firmicutes;c__Bacilli;o__Lactobacillales;f__Carnobacteriaceae;g__Trichococcus	0	0	0	0	1.83908e-05	0	0	0	0	0	0	0	0	0.0253854	0	0	1.33597e-05	0	0	7.19217e-06	0	0	1.21029e-05	0	0	0	0	0	0	9.68711e-05	0	0.00168729	0	9.66791e-06	0.000162133	0	0	0	1.9566e-05	0	0	0	1.60818e-05	0	0	0	0.000732064	0	7.60069e-06
k__Bacteria;p__Firmicutes;c__Bacilli;o__Lactobacillales;f__Enterococcaceae;Other	0	0	0.000254212	0	7.35632e-05	0	0	0	1.01621e-05	0	2.66082e-05	0	0	0	0	0	0	0	0	5.03452e-05	0	0	0.000145234	1.83457e-05	0	3.45155e-05	0	0	0	0	0	5.81824e-05	0	1.93358e-05	3.60295e-05	0	3.20971e-05	0	0.00118374	0	0	0	3.21636e-05	0	0	0	3.48602e-05	0	0
k__Bacteria;p__Firmicutes;c__Bacilli;o__Lactobacillales;f__Enterococcaceae;g__	0	0	0	0	0	0	0	1.75694e-05	0	0	0	0	0	0	0	0	0	0	0	1.43843e-05	0	0	3.63086e-05	0	0	0	0	0	0	0	0	0	0	0	0	0	0	0	0.000489151	0	0	0	0	0	0	0	3.48602e-05	0	0
k__Bacteria;p__Firmicutes;c__Bacilli;o__Lactobacillales;f__Enterococcaceae;g__Enterococcus	1.9076e-05	8.81403e-05	0.171177	0.000114928	0.0141241	0.0019802	0.00874958	0.000896042	0.00513185	0.000839968	0.00355486	0.00137685	0.0470723	0.00270001	0.00784362	0.00595662	0.00124245	0.000101273	0.0106383	0.0905854	0.0181818	0.0070922	0.223371	0.009552	0.0111732	0.0184485	0	0.035503	0.00375101	0.0028577	0.000494631	0.0111904	0.000369083	0.00754097	0.00817871	0.00266565	0.0450482	4.73855e-05	0.508355	0.0636215	0.0126582	0.00416592	0.00874851	0.0035524	0	0.000578819	0.0519243	0	9.8809e-05
k__Bacteria;p__Firmicutes;c__Bacilli;o__Lactobacillales;f__Enterococcaceae;g__Vagococcus	0	0	0.000161771	0	1.83908e-05	0	0.000221508	0	0	2.43469e-05	2.12866e-05	0	6.71501e-05	0.000326472	4.06405e-05	3.44978e-05	2.67194e-05	0	0	5.75374e-05	0	0	0.00025416	1.83457e-05	0	0.000258866	0	0	0	4.84355e-05	8.24385e-05	0.00184244	0	1.93358e-05	1.80148e-05	1.22841e-05	4.81456e-05	0	0.000880471	0	0	0	0	0	0	0	0.000174301	0	0.0010489
k__Bacteria;p__Firmicutes;c__Bacilli;o__Lactobacillales;f__Lactobacillaceae;g__Lactobacillus	0	0	0.000508424	2.55395e-05	0.000110345	0	0.00221508	0.0241404	0	0	0	0.00113388	0	3.52942e-05	0	0.000356478	0	0	0	0.000158228	0	0	0.000363086	0	0	0.000465959	0	0.00591716	0	0	0	3.87883e-05	0.000276812	0	0	0.000122841	0	0.000236928	0.000489151	0	0	0	1.60818e-05	0	0	0.00157678	0	0	0
k__Bacteria;p__Firmicutes;c__Bacilli;o__Lactobacillales;f__Leuconostocaceae;g__	0	0	0	0	0	0	0	0	0.000111783	0	0	0	0	0	0	0	0	0	0	0	0	0	0	0	0	0	0	0	0	0	0.000103048	0	0	0	0	0	0	0	0	0	0	0	0	0	0	0	0	0	0
k__Bacteria;p__Firmicutes;c__Bacilli;o__Lactobacillales;f__Leuconostocaceae;g__Leuconostoc	0	0	0	0	0	0	0	0	0	0	0	0	0	0	0	0	0	0	0	1.43843e-05	0	0	0	0	0	0	0	0	0	0.00021796	2.06096e-05	0	0	0	0	0	0	0	2.9349e-05	0.00163132	0	4.50369e-05	0	0	0	0.00169654	0	0	0
k__Bacteria;p__Firmicutes;c__Bacilli;o__Lactobacillales;f__Leuconostocaceae;g__Weissella	0	0	0	0	0	0	0	0	0	0	0	0	0	0	0	0	0	0	0	0	0	0	0	0	0	0	0	0	0	0	0	1.93941e-05	0	0	0	0	6.41941e-05	0	0	0	0	0	0	0	0	0	0	0	0
k__Bacteria;p__Firmicutes;c__Bacilli;o__Lactobacillales;f__Streptococcaceae;g__Lactococcus	0.000410133	0	2.31102e-05	0.000753416	0.00231724	0	0.0026581	0.000562222	0.000467456	1.21734e-05	0	0.0552361	0.000537201	0.00743826	4.06405e-05	0.00443872	1.33597e-05	0.000540121	0	0.000143843	0	0	0.000544629	1.83457e-05	0	0.00037967	0	0	0.00253447	0.00162259	0.000103048	0.0361507	0.00113801	0.000106347	0.001225	0	0.00054565	0	0.000156528	0	0	0.000315259	3.21636e-05	0	0	0.00231528	0.0028934	0	0.00639218
k__Bacteria;p__Firmicutes;c__Bacilli;o__Lactobacillales;f__Streptococcaceae;g__Streptococcus	9.53798e-06	0	0.000855076	0.000408632	0.000110345	0.000208442	0.00110754	0	0.000121945	0.000194775	2.66082e-05	0.00923301	0.00181305	4.41178e-05	0.00138178	5.74964e-05	1.33597e-05	0.000236303	0	0.272986	0	0.0106383	0.00495008	4.28066e-05	0	0.00628182	0	0.0631164	0.00131792	0.00256708	0.000474022	7.75765e-05	0.00119952	2.90037e-05	3.60295e-05	6.14205e-05	4.81456e-05	7.10783e-05	0.000997867	0	0	2.25185e-05	0	0.000592066	0	0.00309369	0	0	0.00377754
k__Bacteria;p__Firmicutes;c__Bacilli;o__Turicibacterales;f__Turicibacteraceae;g__Turicibacter	0	1.60255e-05	0	0	3.67816e-05	0	0	0.00344361	0.000121945	0.000194775	1.59649e-05	0	0.00020145	2.64707e-05	0	0.000344978	1.33597e-05	0	0	0	0	0	0	0	0	0	0	0	0	0	0	5.81824e-05	0.000215298	5.80074e-05	0	0	0.000369116	0	0	0	0	2.25185e-05	0.000192982	0	0	0	0.000104581	0	0
k__Bacteria;p__Firmicutes;c__Clostridia;o__;f__;g__	0	0	0	0	7.35632e-05	0	0	0.000122986	0	0	0	0	0	0	0	0	0	0	0	0	0	0	0	0	0	0	0	0	0	0	0	0	0	0	0	0	0	0	0	0	0	0	0	0	0	0	0	0	0
k__Bacteria;p__Firmicutes;c__Clostridia;o__Clostridiales;Other;Other	0	0	0	0	1.83908e-05	0	0	0.000210833	4.06483e-05	2.43469e-05	0	0	0.000738652	0.000176471	0	1.14993e-05	1.33597e-05	0	0	0	0	0	0	0	0	0	0	0	0	0	0	5.81824e-05	0.000461354	2.90037e-05	0.000216177	0	0.000128388	0	0	0	0	0.000180148	4.82455e-05	0	0	0	0	0	0
k__Bacteria;p__Firmicutes;c__Clostridia;o__Clostridiales;f__;g__	1.9076e-05	4.80765e-05	0	0	0.000386207	0	0	0.0285855	0.000233728	0.0033477	0.000462983	0.000728922	0.000671501	0.00990885	8.1281e-05	0.00287482	0.000761503	6.75151e-05	0	0	0	0	0.000399395	0.000476988	0	0	0	0	0	0.000193742	4.12193e-05	0.00830069	0.000369083	0.00349978	0.000612502	4.91364e-05	0.00340229	0	2.9349e-05	0	0	0.00135111	0.00183333	0.00118413	0	1.99593e-05	0.000122011	0	0
k__Bacteria;p__Firmicutes;c__Clostridia;o__Clostridiales;f__Caldicoprobacteraceae;g__Caldicoprobacter	0	0	0	0	0	0	0	0	0	0	0	0	0	2.64707e-05	0.000243843	0	0	0.000101273	0	0	0	0	0	0	0	0	0	0	0	0	0.000103048	0	0	0	0	0	0	0	0	0	0	0	0	0	0	0	8.71505e-05	0	0
k__Bacteria;p__Firmicutes;c__Clostridia;o__Clostridiales;f__Christensenellaceae;g__	0	0	0	0	0	0	0	0	0	0	0	0	0	0	0	0	0	0	0	2.87687e-05	0	0	0	4.89219e-05	0	8.62887e-05	0	0	0	0	0	0	0	0	0	0	0	0	0	0	0	0	0	0	0	0	0	0	0
k__Bacteria;p__Firmicutes;c__Clostridia;o__Clostridiales;f__Clostridiaceae;Other	0	4.00638e-05	0	0	0	0	0	0.000404097	3.04863e-05	0.000121734	0	0	0	9.70591e-05	0	3.44978e-05	0	0	0	0	0	0	0	1.22305e-05	0	0	0	0	0	0	0	7.75765e-05	0	4.83395e-05	0	0	3.20971e-05	0	0	0	0	0	1.60818e-05	0	0	0	0	0	0
k__Bacteria;p__Firmicutes;c__Clostridia;o__Clostridiales;f__Clostridiaceae;g__	0.000658121	0.000136217	0	7.66186e-05	9.1954e-05	0	0	0.00827521	0	0.00148516	0.0013517	0.000404957	0.081856	0.0390266	0	0.00137991	0.00292577	0	0	0.00023015	0	0.0035461	0	4.28066e-05	0	0.00143239	0	0	0	7.26533e-05	0	0.00349094	0.00104574	3.86716e-05	0.000342281	0	0.000690087	0	9.78301e-06	0.00326264	0	0.0011034	0.000192982	0	0	1.99593e-05	5.22903e-05	0	0.00570812
k__Bacteria;p__Firmicutes;c__Clostridia;o__Clostridiales;f__Clostridiaceae;g__Caloramator	0	0	0	0	0	0	0	0	0	0	0	0	0	0	0	0	0	0	0	0	0	0	0	0	0	0	0	0	0	0	0	0	0	0	0.000558458	0	0	0	0	0	0	0	0	0	0	0	0	0	0
k__Bacteria;p__Firmicutes;c__Clostridia;o__Clostridiales;f__Clostridiaceae;g__Candidatus Arthromitus	1.9076e-05	1.60255e-05	0.0195281	0	0	0.0012246	0	3.51389e-05	1.01621e-05	1.21734e-05	1.06433e-05	8.09913e-05	0	0.213362	0	0.0918677	2.67194e-05	0	0	0	0	0	0	6.11524e-06	0	0	0	0.00197239	0	0.000532791	0.0405185	0	0.0151939	4.83395e-05	0.0015853	0	4.81456e-05	0	0.0333894	0	0	0	0	0.000592066	0	0.00135723	0	0	0
k__Bacteria;p__Firmicutes;c__Clostridia;o__Clostridiales;f__Clostridiaceae;g__Clostridium	0.0007535	0.00023237	0.000716415	5.1079e-05	9.1954e-05	5.21105e-05	0.000332263	0.0021259	0.000152431	0.000255642	0.16463	0	0.0018802	0.000750002	0.000203202	0.000988938	0.00288569	0.000236303	0.0797872	0.000244534	0.0181818	0.0035461	0.00088351	6.11524e-06	0.0670391	0.000327897	0.00833333	0	0.00314274	0.000290613	8.24385e-05	5.81824e-05	0.000676652	0.131735	0.27523	4.91364e-05	0.000176534	0.00407515	9.78301e-06	0.0358891	0	2.25185e-05	6.43273e-05	0.000592066	0.0188679	0.000598778	0.000296312	0.0344828	0.0704432
k__Bacteria;p__Firmicutes;c__Clostridia;o__Clostridiales;f__Clostridiaceae;g__Oxobacter	0	0	0	0	0	0	0	0	0	0	0	0	0	0	0	0	0	0	0	0	0	0	0	0	0	0	0	0	0	0	0	0	9.22708e-05	0	0	0	0	0	0	0	0	0	0	0	0	0	0	0	0
k__Bacteria;p__Firmicutes;c__Clostridia;o__Clostridiales;f__Clostridiaceae;g__SMB53	0	0	0	0	0	0	0	3.51389e-05	0	0	0	0	0	0	0	0	2.67194e-05	0	0	0	0	0	0	0	0	0	0	0	0	0	0	5.81824e-05	0	0	0	0	0	0	0	0	0	0	1.60818e-05	0	0	0	0	0	0
k__Bacteria;p__Firmicutes;c__Clostridia;o__Clostridiales;f__Clostridiaceae;g__Sarcina	0	0	0	0	0	0	0	0	0	0	0	0	0	0	0	0	0	0	0	0	0	0	0	0	0	0	0	0	0	0	0	0	0	0	0	0	0	0	0	0	0	0	0	0	0	0	0	0	0
k__Bacteria;p__Firmicutes;c__Clostridia;o__Clostridiales;f__Dehalobacteriaceae;g__Dehalobacterium	0	0	0	0	0	0	0	0.000263542	0	0	0	0	0	0	0	0	0	0	0	0	0	0	0	0	0	0	0	0	0	0	0	0	0	0	0	0	0	0	0	0	0	0	0	0	0	0	0	0	0
k__Bacteria;p__Firmicutes;c__Clostridia;o__Clostridiales;f__Eubacteriaceae;g__Anaerofustis	0	0	0	0	0	0.000130276	0	0	0	0	0	0	0	0	0	0	0	0	0	0	0	0	0	0	0	0	0	0	0	0	0	0	0	0	0	0	0	0	0	0	0	0	0	0	0	0	0	0	0
k__Bacteria;p__Firmicutes;c__Clostridia;o__Clostridiales;f__Gracilibacteraceae;g__Gracilibacter	0	0	0	0	0	0	0	0	2.03242e-05	0	0	0	0	0	0	0	0	0	0	0	0	0	0	0	0	0	0	0	0	0	0	0	0	0	0	0	0	0	0	0	0	0	0	0	0	0	0	0	0
k__Bacteria;p__Firmicutes;c__Clostridia;o__Clostridiales;f__Lachnospiraceae;Other	0	0	0	5.1079e-05	0	0	0	0	3.04863e-05	0	0	0	0	0	0	0	0	0	0	0	0	0	0	0	0	0	0	0	0	7.26533e-05	0	0	0	0	0	0	1.60485e-05	0	9.78301e-06	0	0	0	0	0	0	0	0	0	0
k__Bacteria;p__Firmicutes;c__Clostridia;o__Clostridiales;f__Lachnospiraceae;g__	0	0	0.000138661	0.000217086	0	0.00114643	0	0	5.08104e-05	0	0	0	0	0	0.000162562	3.44978e-05	0	0	0	2.15765e-05	0	0	0.000980333	0	0	0	0	0	0	0	0.000103048	0	0.00129179	0	0	0	0.000320971	0	0.000176094	0	0	0	0	0	0	3.99186e-05	0.000139441	0	0
k__Bacteria;p__Firmicutes;c__Clostridia;o__Clostridiales;f__Lachnospiraceae;g__Blautia	0	0	0	0	0	0	0	0	0	0	0	0	0	3.52942e-05	0	0	0	0	0	0	0	0	9.6823e-05	0	0	0	0	0	0	0	0	0	0.000184542	0	0	0.000110557	0	0	0	0	0	0	0	0	0	0	0	0	0
k__Bacteria;p__Firmicutes;c__Clostridia;o__Clostridiales;f__Lachnospiraceae;g__Butyrivibrio	0	0	0	0	0	0	0	0	0	0	0	0	0	0	0	0.000149491	0	0	0	0	0	0	0	0.00012842	0	0	0	0	0	0	0	0	0	0	0	0	6.41941e-05	0	0	0	0	0	0	0	0	0	0	0	0
k__Bacteria;p__Firmicutes;c__Clostridia;o__Clostridiales;f__Lachnospiraceae;g__Catonella	0	0	0	6.38488e-05	0	0	0	0	0	0	0	0	0	0	0	0	0	0	0	0	0	0	0.000520424	0	0	0	0	0	0	0	0	0	0	0	0	0	0	0	0	0	0	0	0	0	0	0	0	0	0
k__Bacteria;p__Firmicutes;c__Clostridia;o__Clostridiales;f__Lachnospiraceae;g__Clostridium	1.9076e-05	2.40383e-05	0.0229715	0	0	5.21105e-05	0	0	0.0609522	0.201531	3.72515e-05	8.09913e-05	0.138262	3.52942e-05	8.1281e-05	1.14993e-05	9.35179e-05	0	0.138298	0	0	0	2.42057e-05	6.11524e-06	0	0.00234705	0	0	0	2.42178e-05	0	1.93941e-05	0	9.66791e-06	1.80148e-05	0	1.60485e-05	0	2.9349e-05	0.00163132	0	0	1.60818e-05	0.00118413	0.0188679	0	0	0	7.60069e-06
k__Bacteria;p__Firmicutes;c__Clostridia;o__Clostridiales;f__Lachnospiraceae;g__Coprococcus	0	0	0	0	0	0	0	3.51389e-05	0	0	0	0	0	0	0	0	0	0	0	0	0	0	0	0	0	0.000345155	0	0	0	2.42178e-05	0	0	0	0	1.80148e-05	0	0	0	0	0	0	0	0	0	0	0	1.74301e-05	0	0.00183177
k__Bacteria;p__Firmicutes;c__Clostridia;o__Clostridiales;f__Lachnospiraceae;g__Dorea	0	0	0	0	0	0	0	0	0	0	0	0	0	0	0	0	0	0	0	0	0	0	0	0	0	0	0	0	0	0	4.12193e-05	0	0	0	0	0	0	0	0	0	0	0	0	0	0	0	0	0	0
k__Bacteria;p__Firmicutes;c__Clostridia;o__Clostridiales;f__Lachnospiraceae;g__Epulopiscium	0	0	0	0	0	0	0	0	0	0	0	0	0	5.29413e-05	0	0	0	0	0	0	0	0	0	0	0	0	0	0	0	0	0	0	0	0	0	0	0.000353068	0	0	0	0	0	0	0	0	0	0	0	0
k__Bacteria;p__Firmicutes;c__Clostridia;o__Clostridiales;f__Lachnospiraceae;g__Moryella	0	0	0	0	0	0	0	0	0	0	0	0	0	0	0	0	0	0	0	0	0	0	0	0	0	0	0	0	0	0	0	0	0	0	0	0	0	0	0	0	0	0	0	0	0	0.00179634	0	0	0
k__Bacteria;p__Firmicutes;c__Clostridia;o__Clostridiales;f__Lachnospiraceae;g__Oribacterium	0	0	0	0.000344784	0	0	0	0	0	0	0	0	0	0	0	0	0	0	0	0	0	0	0	0	0	0	0	0	0	0	0	0	0	0	0	0	0	0	0	0	0	0	0	0	0	0	0	0	0
k__Bacteria;p__Firmicutes;c__Clostridia;o__Clostridiales;f__Lachnospiraceae;g__Roseburia	0	0	0	0	0	0	0	0	0	0	0	0	0	0	0	0	0	0	0	0	0	0	0.000629349	0	0	0	0	0	0	0	0	0	0	0	0	0	0	0	0	0	0	0	0	0	0	0	0	0	0
k__Bacteria;p__Firmicutes;c__Clostridia;o__Clostridiales;f__Peptococcaceae;g__Desulfosporosinus	0	8.01276e-06	0	0	1.83908e-05	0	0	0	0	0	0	0	0	0	0	0	0	0	0	0	0	0	0	0	0	0	0	0	0	0	0	0	0	0	0.000504414	0	0	0	0	0	0	0	0	0	0	0	0	0	0
k__Bacteria;p__Firmicutes;c__Clostridia;o__Clostridiales;f__Peptococcaceae;g__Desulfotomaculum	0	0	0	0	0	0	0	8.78472e-05	0	0	0	0	0	0	0	0	0	0.000641394	0	0	0	0	0	0	0	0	0	0	0	0	0	0	0	0	0	0	0	0	0	0	0	0	0	0.000592066	0	0	0	0	0
k__Bacteria;p__Firmicutes;c__Clostridia;o__Clostridiales;f__Peptococcaceae;g__Pelotomaculum	0	0	0	0	0	0	0	0	0	0	0	0	0	0	0	0.000103493	0	0	0	0	0	0	0	0	0	0	0	0	0	0	0	0	0	0	0	0	0	0	0	0	0	0	0	0	0	0	0	0	0
k__Bacteria;p__Firmicutes;c__Clostridia;o__Clostridiales;f__Peptococcaceae;g__Peptococcus	0	0	0	0	0	2.60552e-05	0	0	1.01621e-05	0	0	0	0	0	0	0	0	0	0	0	0	0	0	0	0	0	0	0	0	0	0	0	0	0	0	4.91364e-05	0	0	0	0	0	0	0	0.000592066	0	0.000199593	0	0	0
k__Bacteria;p__Firmicutes;c__Clostridia;o__Clostridiales;f__Peptococcaceae;g__Sporotomaculum	0	0	0	0	0	0	0	0	0	0	0	0	0	0	0	0	0	0.000506363	0	0	0	0	0	0	0	0	0	0	0	0	0	0	0	0	0	0	0.000513553	0	0	0	0	0	0	0.0017762	0	0	0	0	0
k__Bacteria;p__Firmicutes;c__Clostridia;o__Clostridiales;f__Peptostreptococcaceae;Other	0.00182175	0.0569867	0.000300432	8.93883e-05	0.000551724	0.00304846	0.00143981	0.0437655	0.137087	0.68965	0.3228	0.00234875	0.0651356	0.0538943	0.000365764	0.00353028	0.744736	0.00475982	0.0159574	0.000553797	0	0.0035461	0.0121029	0.432977	0.379888	0.00177755	0.00833333	0.00591716	0.000709651	0.00125932	0.00954226	0.200632	0.00252207	0.00853676	0.000396325	0.00122841	0.0423681	0.00139787	0.000900037	0.096248	0.00632911	0.818681	0.083529	0.0189461	0.0188679	0.000399186	0.00427038	0	0.000288826
k__Bacteria;p__Firmicutes;c__Clostridia;o__Clostridiales;f__Peptostreptococcaceae;g__	0.000858418	0.00688296	0	0	0.000441379	0	0	0.0010366	0.000233728	0.000365203	0.00342181	0	0	0.000202942	0.000203202	2.29986e-05	0.00176348	0	0	1.43843e-05	0	0	0.00619667	0.00014065	0	0.000258866	0	0	0	2.42178e-05	4.12193e-05	0.00116365	0	0.00018369	1.80148e-05	0.000122841	0.00182953	0	5.86981e-05	0	0	0.000382814	0.000675437	0.000592066	0	0.000219552	0.000191731	0	0
k__Bacteria;p__Firmicutes;c__Clostridia;o__Clostridiales;f__Peptostreptococcaceae;g__Clostridium	0	0	0	0	0	0	0	0	0	0	1.59649e-05	0	0	1.76471e-05	0	0	0	0	0	0	0	0	0	6.11524e-06	0	0	0	0	0	0	0	0	0	0	0	0	0	0	0	0	0	0	0	0	0	0	0	0	0
k__Bacteria;p__Firmicutes;c__Clostridia;o__Clostridiales;f__Peptostreptococcaceae;g__Filifactor	0	0	0	0	0	0	0	0	3.04863e-05	0	0	0	0	0	0	3.44978e-05	0	0	0	0	0	0	0	3.05762e-05	0	0	0	0	0	0	0	0	0	0	0	1.22841e-05	0	0	0	0	0	0	0	0	0	0	0	0	0
k__Bacteria;p__Firmicutes;c__Clostridia;o__Clostridiales;f__Peptostreptococcaceae;g__Peptostreptococcus	0	0	0	0.000344784	0	0	0	0	0.000111783	0	0	0	0	0	4.06405e-05	0	0	0	0	0	0	0	0.000532526	0	0	0	0	0	0	0	0	0	0.000492111	0	0	1.22841e-05	0	0	0.000704377	0	0	0	0	0	0	0	0	0	0
k__Bacteria;p__Firmicutes;c__Clostridia;o__Clostridiales;f__Peptostreptococcaceae;g__Tepidibacter	0	0	0	0	0	0	0	0	0	0	0	0	0	0	0	0.000114993	0	0.00158661	0	0	0	0	0	0	0	0	0	0	0	0	0	0	0	0	0	0	0	0	0	0	0	0	0	0.000592066	0	0	0	0	0
k__Bacteria;p__Firmicutes;c__Clostridia;o__Clostridiales;f__Ruminococcaceae;g__	0	0	9.24407e-05	0	3.67816e-05	0.000260552	0.000886034	7.02778e-05	0	0	0	0	0	0	0	0.000241485	0	6.75151e-05	0	7.19217e-05	0	0	0.00227534	0	0	0	0	0	0	0	6.18289e-05	0	0.000645895	0	5.40443e-05	0	3.20971e-05	0.000236928	3.91321e-05	0	0.00316456	0.000675554	1.60818e-05	0	0	7.98371e-05	0	0	0
k__Bacteria;p__Firmicutes;c__Clostridia;o__Clostridiales;f__Ruminococcaceae;g__Ethanoligenens	0	0	0	0	0	0	0	0	0	0	0	0	0	0	0	0	0	0	0	0	0	0	0	0	0	0	0	0	0	0	0	0	0	0	0.00037831	0	0	0	0	0	0	0	0	0	0	0	0	0	0
k__Bacteria;p__Firmicutes;c__Clostridia;o__Clostridiales;f__Ruminococcaceae;g__Faecalibacterium	0	0	0	0	0	0	0	0	0	0	0	0	0	0	0	0	0	0	0	2.15765e-05	0	0	0.000133132	0	0	0	0	0	0	0	8.24385e-05	0	0	0	0	9.82729e-05	0	0	0	0	0	0	0	0	0	0	0	0	0
k__Bacteria;p__Firmicutes;c__Clostridia;o__Clostridiales;f__Ruminococcaceae;g__Oscillospira	0	0	0	0	0	0	0	0	0	0	0	0	0	0	0	0	0	0	0	0	0	0	0.000290469	0	0	0	0	0	0	0	0	0	0	0	0	0	0	0	0	0	0	0	0	0	0	0	0	0	0
k__Bacteria;p__Firmicutes;c__Clostridia;o__Clostridiales;f__Ruminococcaceae;g__Ruminococcus	0	0	0	0	0.000165517	0	0	0	0	0	0	0	0	0	0	0	0	0	0	0	0	0	4.84115e-05	0	0	0	0	0	0	0	0.000226706	0	9.22708e-05	0	0	0	0	0	0	0	0	0	0	0	0	0	0	0	0
k__Bacteria;p__Firmicutes;c__Clostridia;o__Clostridiales;f__Symbiobacteriaceae;g__Symbiobacterium	0	0	0	0	0	0	0	1.75694e-05	0	0	0	0	0	0	0	0.000229986	0	0	0	0	0	0	0	0	0	0	0	0	0	0	8.24385e-05	0	0	0	0	0	0.000272825	0	0	0	0	0	0	0	0	0	0	0	0
k__Bacteria;p__Firmicutes;c__Clostridia;o__Clostridiales;f__Veillonellaceae;Other	0	0	0	0	0	0	0	0	0	0	0	0	0	0	0	0	0	0	0	0	0	0	0	0	0	0	0	0	0	0	6.18289e-05	0	0	0	0	0	0	0	0	0	0	0	0	0	0	1.99593e-05	0	0	0
k__Bacteria;p__Firmicutes;c__Clostridia;o__Clostridiales;f__Veillonellaceae;g__Dialister	0	0	0	0.000114928	0	0.00059927	0	0	3.04863e-05	0	0	0	0	0	0	0	0	0	0	0	0	0	0.000593041	0	0	0	0	0	0	0	0	0	0	0	0	3.68523e-05	1.60485e-05	0	0	0	0	0	0	0	0	0.00754461	3.48602e-05	0	0
k__Bacteria;p__Firmicutes;c__Clostridia;o__Clostridiales;f__Veillonellaceae;g__Megasphaera	0	0	0	0.000383093	0	0.000104221	0	0	0	0	0	0	0	0	0	4.59971e-05	0	0	0	0	0	0	0.00381241	0	0	0	0	0	0	0	0	0	0.000215298	0	0	7.37046e-05	0	0	0	0	0	0	0	0.00414446	0	7.98371e-05	0	0	0
k__Bacteria;p__Firmicutes;c__Clostridia;o__Clostridiales;f__Veillonellaceae;g__Phascolarctobacterium	0	0	0	0	0	0	0	0	0	0	0	0	0	0	0	0	0	0	0	0	0	0	0	0	0	0	0	0	0	0	0	0	0	0	0	0	0	0	0	0	0	0	0	0	0	9.97964e-05	0	0	0
k__Bacteria;p__Firmicutes;c__Clostridia;o__Clostridiales;f__Veillonellaceae;g__Selenomonas	0	0	0	6.38488e-05	0	0	0	0	0	0	0	0	0	0	0	0	0	0	0	0	0	0	0	0	0	0	0	0	0	0	0	0	0	0	0	0	0	0	0	0	0	0	0	0	0	0	0	0	0
k__Bacteria;p__Firmicutes;c__Clostridia;o__Clostridiales;f__Veillonellaceae;g__Veillonella	0	0	0	0	0	0.000156331	0	0	0	0	0	0.00194379	0	0	0.000731529	0	0	0	0	0	0	0	0.00025416	0	0	0.00015532	0	0	0	0.00021796	0	0	3.07569e-05	0	0	0	8.02427e-05	0	0.000401104	0	0	0	0	0	0	3.99186e-05	0	0	0
k__Bacteria;p__Firmicutes;c__Clostridia;o__Clostridiales;f__[Mogibacteriaceae];g__	0	0	0	0	0	0	0	0	0	0	0	0	0	0	0	0	0	0	0	2.87687e-05	0	0	4.84115e-05	0	0	0.000414186	0	0	0	0	0	0	3.07569e-05	0	0	0	0	0	1.9566e-05	0	0	0	0	0	0	0.000718534	0	0	0
k__Bacteria;p__Firmicutes;c__Clostridia;o__Clostridiales;f__[Mogibacteriaceae];g__Mogibacterium	0	0	0	0	0	0	0	0	7.11346e-05	0	0	0	0	0	0	0	0	0	0	0	0	0	0	0	0	0	0	0	0	0	0	0	0	0	0	0	0.000304922	0	0	0	0	0	0	0	0	0.000698575	0	0	0
k__Bacteria;p__Firmicutes;c__Clostridia;o__Clostridiales;f__[Tissierellaceae];g__1-68	0	0	0	0	0	0	0	0	0	0	0	0	0	0	0	0	0	0	0	0	0	0	0	0	0	0	0	0	0	0	0	0	0	0	0	0	0	0	0	0	0	0	0	0	0	0.00119756	0	0	0
k__Bacteria;p__Firmicutes;c__Clostridia;o__Clostridiales;f__[Tissierellaceae];g__Anaerococcus	0	0	0.000600864	0	3.67816e-05	0.00231892	0	0.000597361	6.09725e-05	1.21734e-05	0	0	0	1.76471e-05	0	0.00362227	0	0.000202545	0	0	0	0	0.00025416	0	0	0	0	0	0	0.000314831	0	9.69706e-05	0.00039984	9.66791e-06	0.00199964	0	0.000176534	0.0013031	0.000322839	0	0	0	0	0	0	0.00900164	0	0	0.00165695
k__Bacteria;p__Firmicutes;c__Clostridia;o__Clostridiales;f__[Tissierellaceae];g__Finegoldia	0	0	0	0	0	0	0	0	0	0	0	0	0	0	0	0	0	0	0	7.19217e-06	0	0	0.00131921	0.000189572	0	0	0	0	0	0.000121089	0	0	0	0	0	0	0	0.00189542	0	0	0	0	0	0	0	0.00708555	0	0	0
k__Bacteria;p__Firmicutes;c__Clostridia;o__Clostridiales;f__[Tissierellaceae];g__Parvimonas	0	0	0	0.000268165	0	0.000130276	0	0	3.04863e-05	0	0	0	0	0	4.06405e-05	0	0	0	0	0	0	0	0.00196067	6.11524e-06	0	0	0	0	0	0	0	0	0.000707409	0	0	0	4.81456e-05	0	0.000489151	0	0	0	0	0.00118413	0	9.97964e-05	0	0	0
k__Bacteria;p__Firmicutes;c__Clostridia;o__Clostridiales;f__[Tissierellaceae];g__Peptoniphilus	0	0	2.31102e-05	0	3.67816e-05	7.81657e-05	0.000110754	0	0	0	0	0	0	0	0.000365764	0	0	0.000303818	0	0	0	0	0.000544629	3.66914e-05	0	0	0	0	0	0.000339049	0	0	0.000738166	3.86716e-05	0	0	4.81456e-05	0	0	0	0	0	0	0	0	0.00796375	0	0	0
k__Bacteria;p__Firmicutes;c__Clostridia;o__Clostridiales;f__[Tissierellaceae];g__Sedimentibacter	0	0	0	0	0	0	0	0	0	0	0	0	0	0	0	0	0	0.00013503	0	0	0	0	0	0	0	0	0	0	0	0	0	0	0	0	0	0	0	0	0	0	0	0	0	0	0	0	0	0	0
k__Bacteria;p__Firmicutes;c__Clostridia;o__Clostridiales;f__[Tissierellaceae];g__Tepidimicrobium	0	0	0	0	0	0	0	0	0	0	0	0	0	0	0	0.000459971	0	0	0	0	0	0	0	0	0	0	0	0	0	0	0	0	0	0	0	0	0	0	0	0	0	0	0	0	0	0	0	0	0
k__Bacteria;p__Firmicutes;c__Clostridia;o__Clostridiales;f__[Tissierellaceae];g__Tissierella_Soehngenia	0	0	0	0	0	0	0	0	0	0	0	0	0	0	0	0	0	0	0	0	0	0	0	0	0	0	0	0	0	0	0	0	9.22708e-05	0	0	0	0	0	0	0	0	0	4.82455e-05	0	0	0	3.48602e-05	0	0
k__Bacteria;p__Firmicutes;c__Clostridia;o__Clostridiales;f__[Tissierellaceae];g__WAL_1855D	0	0	0	0	0	0	0	0	0	0	0	0	0	0	0	0	0	0	0	0	0	0	0	0	0	0	0	0	0	0	0	0	0	0	0	8.59887e-05	0	0	0	0	0	0	0	0	0	0.00826314	0	0	0
k__Bacteria;p__Firmicutes;c__Clostridia;o__OPB54;f__;g__	0	1.60255e-05	0	0	0	0	0	0	0	0	0	0	0	0	0	0	0	0	0	0	0	0	0	0	0	0	0	0	0	0	0	3.87883e-05	0	0	0	0	0	0	0	0	0	0	0	0	0	0	0	0	0
k__Bacteria;p__Firmicutes;c__Clostridia;o__SHA-98;f__D2;g__	0	0	0	0	0	0	0	0	0	0	0	0	0	0	0	0	0	0	0	0	0	0	0	0	0	0	0	0	0	0	0	0	0	0	0	0	0	0	0	0	0	0	0	0	0	0	0	0	0
k__Bacteria;p__Firmicutes;c__Clostridia;o__Thermoanaerobacterales;f__Caldicellulosiruptoraceae;g__Caldicellulosiruptor	0	0	0	0	0	0	0	0	0	0	0	0	0	0	0	0	0	0	0	0	0	0	0.000217852	0	0	0	0	0	0	0	0	0	0	0	0	0	0	0	0	0	0	0	0	0	0	0	0	0	0
k__Bacteria;p__Firmicutes;c__Erysipelotrichi;o__Erysipelotrichales;f__Erysipelotrichaceae;Other	0	0	0	0	0	0	0	0	0	0	0	0	0	0	0	0	0	0	0	0	0	0	0	0	0	0	0	0	0	0	0	0	0	2.90037e-05	0	0	0	0	0	0	0	0	1.60818e-05	0	0	0	0	0	0
k__Bacteria;p__Firmicutes;c__Erysipelotrichi;o__Erysipelotrichales;f__Erysipelotrichaceae;g__	0	0	0	0	0	0	0	0	0	0	0	0	0	0	0	0	0	0	0	0.000158228	0	0	0	0	0	0	0	0	0	0	6.18289e-05	0	0	0	0	0	0	0	3.91321e-05	0	0	0	0	0	0	0	0	0	0
k__Bacteria;p__Firmicutes;c__Erysipelotrichi;o__Erysipelotrichales;f__Erysipelotrichaceae;g__Bulleidia	0	0	0	7.66186e-05	0	0	0	0	2.03242e-05	0	0	0	0	0	0	0	0	0	0	0	0	0	0	0	0	0	0	0	0	0	0	0	0	0	0	0	0	0	0	0	0	0	0	0	0	3.99186e-05	0	0	0
k__Bacteria;p__Firmicutes;c__Erysipelotrichi;o__Erysipelotrichales;f__Erysipelotrichaceae;g__Coprobacillus	0	0	0	0	0	0	0	0	0	0	0	0	0	0	0	0	0	0	0	0	0	0	0	0	0	0	0	0	0	0	0	0	0	0	0	0	0	0	8.80471e-05	0	0	0	0	0	0	0	0	0	0
k__Bacteria;p__Firmicutes;c__Erysipelotrichi;o__Erysipelotrichales;f__Erysipelotrichaceae;g__Erysipelothrix	0	0	0	0	0	0	0	0	0	0	0	0	0	0	0	0	0	0	0	0	0	0	0	0	0	0	0	0	0	0	0	0	0	0	0	0	0	0	0	0	0	0	0	0	0	0.000119756	0	0	0
k__Bacteria;p__Firmicutes;c__Erysipelotrichi;o__Erysipelotrichales;f__Erysipelotrichaceae;g__[Eubacterium]	0	0	0	0	0	0	0	0	0	0	0	0	0	0	0	0	0	0	0	0	0	0	0	0	0	0	0	0	0	0	4.12193e-05	0	0	0	0	0	0	0	0	0	0	0	0	0	0	0	0	0	0
k__Bacteria;p__Fusobacteria;c__Fusobacteriia;o__Fusobacteriales;f__Fusobacteriaceae;g__Cetobacterium	0	0	0	0	0	0	0	0	0	0	0	0	0	0	0	0	0	0	0	0	0	0	0	0	0	0	0	0	0	0	0	0	0	0	0	0	0	0	0	0	0	0	0	0	0	0	0	0	0
k__Bacteria;p__Fusobacteria;c__Fusobacteriia;o__Fusobacteriales;f__Fusobacteriaceae;g__Fusobacterium	0	0	0.000531534	0.000114928	0	0.000703491	0	0	0.000132107	0	0	0	0	0	0	0	0	0	0	0	0	0	0.00162179	1.83457e-05	0	0.000241608	0	0	0	0	0	3.87883e-05	0.000830437	0	7.20591e-05	0.000245682	3.20971e-05	0	0.000156528	0	0	0	0	0.00473653	0	0.000259471	0	0	0
k__Bacteria;p__Fusobacteria;c__Fusobacteriia;o__Fusobacteriales;f__Fusobacteriaceae;g__Propionigenium	0	0	0	0	0	0	0	0	0	0	0	0	0	0	0	0	0	0	0	0	0	0.0035461	0	0	0	0	0	0	0	0	0	0	0	0	0	0	0	0	9.78301e-06	0	0	0	0	0	0	0	0	0	0
k__Bacteria;p__Fusobacteria;c__Fusobacteriia;o__Fusobacteriales;f__Fusobacteriaceae;g__u114	0	0	0	0	0	0	0	0	0	0	0	0	0	0	0	0	0	0	0	0	0	0	0	0	0	0	0	0	0	0	0	0	0	0	0	0	0	0.000118464	0	0	0	0	0	0	0	0	0	0	0
k__Bacteria;p__Fusobacteria;c__Fusobacteriia;o__Fusobacteriales;f__Leptotrichiaceae;g__	0	0	0	0	0	0	0	0	0	0	0	0	0	0	0	0	0	0	0	0	0	0	7.26172e-05	0	0	0	0	0	0	0	0	0	0	0	0	0	0	0	0	0	0	0	0	0	0	0	0	0	0
k__Bacteria;p__Fusobacteria;c__Fusobacteriia;o__Fusobacteriales;f__Leptotrichiaceae;g__Leptotrichia	0	0	0.000184881	0	3.67816e-05	0.00252736	0.000221508	0	0	0	0	0	0	0	0.000121921	0	0	0	0	0	0	0	0	0	0	0.000621279	0	0	0	0	0	0	0	0	0	0	3.20971e-05	0.00132679	0	0	0	0	0	0	0	0	0	0	0
k__Bacteria;p__GN04;c__;o__;f__;g__	0	0	0	0	0	0	0	0	0	0	0	0	0	0	0	0	0	0	0	0	0	0	0	0	0	0	0	0	0	0	0	0	0	0	0.000522428	0	0	0	0.000283707	0	0	0	0	0	0	0	0	0	0.000349632
k__Bacteria;p__GN04;c__GN15;o__;f__;g__	0	0	0	0	0	0	0	0	0	0	0	0	0	0	0	0	0	0	0	0	0	0	0	0	0	0	0	0	0	0	0	0	0	0	0	0	6.41941e-05	0	0	0	0	0	0	0	0	0	0	0	0
k__Bacteria;p__GOUTA4;c__;o__;f__;g__	0	0	0	0	0	0	0	0	0	0	0	0	0	0	0	0	0	0.000978969	0	0	0	0	0	0	0	0	0	0	0	0	0	0	0	0	0	0	0	0	0	0	0	0	0	0	0	0	0	0	0
k__Bacteria;p__Gemmatimonadetes;c__;o__;f__;g__	0	0	0	0	0	0	0.000110754	0	0	0	0	0	0	0	0	0	0	0	0	0	0	0	0	0	0	0	0	0	0	0	0	0	0	0	0	0	0	0	0	0	0	0	0	0	0	0	0	0.0344828	0
k__Bacteria;p__Gemmatimonadetes;c__Gemm-1;o__;f__;g__	0	0	0.000439093	0.000280935	0	0	0	0.000509514	0	0	0	0	0	0	0	0.000862446	0	0.00145157	0	0.000474684	0	0.0070922	0	0	0	0	0	0	0.00121655	0	0	0	0	0	0.000108089	0	0.000465407	0	0.000127179	0	0	0	0	0	0	0	0	0	0.00319229
k__Bacteria;p__Gemmatimonadetes;c__Gemm-2;o__;f__;g__	0	0	0	0	0	0.000312663	0	0	0	2.43469e-05	5.32164e-06	0	0	1.76471e-05	0	0.000689957	0	0	0	0	0	0.0106383	0	6.11524e-06	0	0	0	0	0	0	0	7.75765e-05	0	1.93358e-05	0.000594487	0.000368523	1.60485e-05	7.10783e-05	0	0	0	0	1.60818e-05	0	0	0	0	0	0
k__Bacteria;p__Gemmatimonadetes;c__Gemm-3;o__;f__;g__	0	0	0	0	0	0	0	0	0	0	0	0	0	2.64707e-05	0	0	0	0	0	0	0	0	0	0	0	0	0	0	0.00435929	0	0	0	0	0	0	0	0	0.00168219	0	0	0	0	0	0	0	0	0	0	0
k__Bacteria;p__Gemmatimonadetes;c__Gemm-4;o__;f__;g__	0	0	0	0	0	0	0	0	0	0	0	0	0	0	0	0	0	0	0	0.00016542	0	0.0106383	0	0	0	0	0	0	0	0	0	0	0	9.66791e-06	0	0	0	2.36928e-05	0	0	0	0	0	0	0	0	0	0	0
k__Bacteria;p__Gemmatimonadetes;c__Gemm-5;o__;f__;g__	0	0	0	0	0	0	0	0	0	1.21734e-05	0	0	0	3.52942e-05	0	0	0	0	0	0	0	0.0070922	0	0	0	0	0	0	0	0	4.12193e-05	0	0	0	0	0.000773899	0.00113945	0.000165849	0	0	0	0	0	0	0	0	0.000244021	0	0.00273625
k__Bacteria;p__Gemmatimonadetes;c__Gemmatimonadetes;o__;f__;g__	0	0	0	0	0	0	0	0	0	0	0	0	0	7.05884e-05	0	0.00169039	0	0	0	0	0	0	0	0	0	0.000293382	0	0	0	0	0	0.000174547	0	0	0.000954783	0	0	0	0	0	0	0	0	0	0	0.000518941	0	0	0
k__Bacteria;p__Gemmatimonadetes;c__Gemmatimonadetes;o__C114;f__;g__	0	0	0	0	0	0.00158937	0	0	0	0	0	0	0	0	0	0	0	0	0	0	0	0	0	0	0	0	0	0	0	0.000314831	0	0	0	0	0	0	8.02427e-05	4.73855e-05	0	0	0	0	0	0	0	0	0	0	0
k__Bacteria;p__Gemmatimonadetes;c__Gemmatimonadetes;o__Ellin5290;f__;g__	0	0	0	0	0	0	0	0	0	0	0	0	0	0	0	0	0	0	0	0	0	0	0	0	0	0	0	0	0	0	0	9.69706e-05	0	0	0	0	0	0	0	0	0	0	0	0	0	0	0	0	0
k__Bacteria;p__Gemmatimonadetes;c__Gemmatimonadetes;o__Gemmatimonadales;f__;g__	0	0	0.00143283	0	0	5.21105e-05	0	0	3.04863e-05	7.30407e-05	0	0	0	0	4.06405e-05	0	0	0	0	0	0	0	0.00025416	6.11524e-06	0	0	0	0	0	0	0	0	0.00141482	0	0.000252207	0	4.81456e-05	0	0.00406973	0	0	0	0	0	0	0.000219552	0	0	7.60069e-06
k__Bacteria;p__Gemmatimonadetes;c__Gemmatimonadetes;o__Gemmatimonadales;f__Ellin5301;g__	0	0	0	7.66186e-05	0	0	0	0	0	0	0	0	0	0	0	0	0	0	0	0	0	0	0.000399395	0	0	0	0	0	0	0	0	0	0	0	0	0	0	0	0	0	0	0	0	0	0	0	0	0	0
k__Bacteria;p__Gemmatimonadetes;c__Gemmatimonadetes;o__Gemmatimonadales;f__Gemmatimonadaceae;g__Gemmatimonas	0	0	0	0	0	0	0	0	0	0	0	0	0	0	0	0	0	0	0	0	0	0	0.000544629	0	0	0	0	0	0	0	0	0	0	0	0	0	0	0	0	0	0	0	0	0	0	0	0	0	0
k__Bacteria;p__Lentisphaerae;c__[Lentisphaeria];o__Lentisphaerales;f__Lentisphaeraceae;g__	0	0	0	0	0	0	0	0	0	0	0	0	0	0	0	0	0	0	0	0	0	0	0	0	0	0	0	0	0	0	0	0	0	0	0	0	0	0	0	0	0	0	0	0	0	0	0	0	0
k__Bacteria;p__Lentisphaerae;c__[Lentisphaeria];o__Victivallales;f__Victivallaceae;g__	0	0	0	0	0	0	0	0	0	0	0	0	0	0	0	0	2.67194e-05	0	0	0	0	0	0	0	0	0	0	0	0	0	0	0	0	0	0	0	0	0	0	0	0	0	0	0	0	0	0	0	0
k__Bacteria;p__NKB19;c__;o__;f__;g__	0	0	0	0	0	0	0	0	0	0	0	0	0	5.29413e-05	0	0	0	0	0	0	0	0	0	0	0	0	0	0	0	0.000145307	0	0	0	0	0	0	0	0	0	0	0	0	0	0	0	0	0	0	0
k__Bacteria;p__Nitrospirae;c__Nitrospira;o__Nitrospirales;f__0319-6A21;g__	1.9076e-05	0	0	0	0	0	0	1.75694e-05	4.06483e-05	0	0	0	0	6.17649e-05	0	0.000908443	0	0.000911454	0.00531915	0	0	0	0	0	0	0	0	0	0.0123682	0	0	0	0	0	0.000594487	0	0.000513553	0.000236928	0	0	0	0	0	0.00118413	0	1.99593e-05	0	0	0.00692423
k__Bacteria;p__Nitrospirae;c__Nitrospira;o__Nitrospirales;f__FW;g__4-29	0	0	0	0	0	0	0	0	0	0	0	0	0	0	0	0	0	0	0	0	0	0	0	0	0	0	0	0	0	0	0	0	0	0	0	0	0	0.000402777	0	0	0	0	0	0	0	0	0	0	0
k__Bacteria;p__Nitrospirae;c__Nitrospira;o__Nitrospirales;f__Nitrospiraceae;g__	0	0	0	0	0	0	0	0	0	0	0	0	0	0	0	0	0	0	0	0	0	0	0	0	0	0	0	0	0	0	0	0	9.22708e-05	0	3.60295e-05	0	0	0	0	0	0	0	0	0	0	0	0	0	0
k__Bacteria;p__Nitrospirae;c__Nitrospira;o__Nitrospirales;f__Nitrospiraceae;g__Nitrospira	0.000619969	0	0.000716415	0	0	0	0	0	0.000172755	0	0	0	0	5.29413e-05	0.000325124	0.00031048	0	0.00013503	0	0	0	0	0.00190015	0	0	0	0	0	0.00324412	0	0	0	0	0	0	0	0.000353068	0	0	0	0	0	0	0.000592066	0	0	0	0	0
k__Bacteria;p__Nitrospirae;c__Nitrospira;o__Nitrospirales;f__[Thermodesulfovibrionaceae];g__GOUTA19	0	0	0	0	0	0	0	0	1.01621e-05	0	0	0	0	0	0	0	0	0	0	0	0	0	0	0	0	0	0	0	0	0	0	0	0	9.66791e-06	0	0	0	0	0	0	0	0	0	0	0	0	0	0	0
k__Bacteria;p__Nitrospirae;c__Nitrospira;o__Nitrospirales;f__[Thermodesulfovibrionaceae];g__LCP-6	0.000486437	0	0	0	0	0	0	0	0	0	0	0	0	0	0	0	0	0	0	0	0	0	0	0	0	0	0	0	0	0	0	0	0	0	0	0	0	0.00120833	0	0	0	9.00739e-05	0	0	0	0	0	0	0
k__Bacteria;p__OD1;c__ZB2;o__;f__;g__	0	0	0	0	0	0	0	0	0	0	0	0	0	0.000167648	0	0	0	0	0	0	0	0	0	0	0	0	0	0	0	0	0	0	0	0	0	0	0	0	0	0	0	0	0	0	0	0	0	0	0
k__Bacteria;p__OP3;c__;o__;f__;g__	0.000515051	0	0	0	0	0	0	0	0	0	0	0	0	0	0	0	0	0	0	0	0	0	0	0	0	0	0	0	0	0.000363266	0	0	0	0	0	0	0	0	0	0	0	0	0	0	0	0	0	0	0
k__Bacteria;p__OP8;c__OP8_1;o__;f__;g__	0	0	0	0	0	0	0.00077528	0	0	0	0	0	0	0	0	0	0	0	0	0	0	0	0	0	0	0	0	0	0	0	0	0	0	0	0	0	0.000449359	2.36928e-05	0	0	0	0	0	0	0	0	0	0	0
k__Bacteria;p__OP8;c__OP8_1;o__SHA-124;f__;g__	0	0	0	0	0	0	0	0	0	0	0	0	0	0	0	0	0	0	0	0	0	0	0	0	0	0	0	0	0	0	0	0	0	0	0	0	0.000609844	0.000497548	0	0	0	0	0	0	0	0	0	0	0
k__Bacteria;p__OP8;c__OP8_2;o__;f__;g__	0.00102056	0	0	0	0	0	0	0	0	0	0	0	0	0	0	0	0	0	0	0	0	0	0	0	0	0	0	0	0	0	0	0	0	0	0	0	0	0	0	0	0	0	0	0	0	0	0	0	0
k__Bacteria;p__PAUC34f;c__;o__;f__;g__	9.53798e-06	0	0	0	0	0	0.000221508	0	0	1.21734e-05	0	0	0	1.76471e-05	0	0.000137991	0	0	0	0	0	0	0	6.11524e-06	0	0	0	0	0	0	0	0.000155153	6.15139e-05	0	0.000216177	0	0	0	0	0	0	0	0	0	0	7.98371e-05	0	0	0.00214339
k__Bacteria;p__Planctomycetes;c__;o__;f__;g__	0	0	0	0	0	0	0	0	0	0	0	0	0	3.52942e-05	0	0.000666958	0	0	0	0	0	0	0	6.11524e-06	0	0	0	0.00197239	0	0	0	0	0	0	0	0	0.000625893	0.000189542	0	0	0	0	0	0	0	0	0.000104581	0	0
k__Bacteria;p__Planctomycetes;c__028H05-P-BN-P5;o__;f__;g__	0	0	0	0	0	0	0	0	0	0	0	0	0	0	0.000609607	0	0	0	0	0	0	0	0	0	0	0	0	0	0	0	0	0	0	0	0	0	0	0	0	0	0	0	0	0	0	0	0	0	0
k__Bacteria;p__Planctomycetes;c__BD7-11;o__;f__;g__	0	0	0	0	0	0	0	0.000597361	0	0	0	0	0	0	0	0	0	0	0	0	0	0	0	0	0	0	0.0166667	0	0	0	0	0	0	0	7.20591e-05	0	0	0	0	0	0	0	0	0	0	0	0	0	0
k__Bacteria;p__Planctomycetes;c__C6;o__MVS-107;f__;g__	0	0	0	0	0	0	0	0	0	0	0	0	0	0	0	0.0016099	0	0	0	0	0	0	0	0	0	0	0	0	0	0	0	0.000116365	0	0	0	0	0	0	0	0	0	0	0	0	0	0	0	0	0.000836076
k__Bacteria;p__Planctomycetes;c__C6;o__Ucm1571;f__;g__	0	0	0	0	0	0	0	0	0	0	0	0	0	0	0	0	0	0	0	0	0	0	0	0	0	0	0	0	0	0	0	0	0	0	0	0	0	0.000118464	0	0	0	0	0	0	0	0	0	0	0
k__Bacteria;p__Planctomycetes;c__C6;o__d113;f__;g__	1.9076e-05	0	0	0	0	0	0	0	0	0	0	0	0	0	0	0	0	0	0	0	0	0	0	0	0	0	0	0	0	0	0	0	0	0	0	0	0	0	0	0	0	0	0	0	0	0	0	0	0
k__Bacteria;p__Planctomycetes;c__ODP123;o__;f__;g__	0	0	0	0	0	0	0	0	0	0	0	0	0	1.76471e-05	0	0	0	0	0	0	0	0	0	0	0	0	0	0	0	0	0	0	0	0	0	0	0	0	0	0	0	0	0	0	0	0	0	0	0
k__Bacteria;p__Planctomycetes;c__OM190;o__;f__;g__	0	0	0	0	3.67816e-05	0	0	0	0	0	0	0	0	0	0	0	0	0	0	0	0	0	0	0	0	0	0	0	0	0	0	0	0	0	0	0	0	0	0	0	0	0	0	0	0	0	0	0	0
k__Bacteria;p__Planctomycetes;c__OM190;o__CL500-15;f__;g__	0	0	2.31102e-05	0	0	0	0	0.000773056	1.01621e-05	0	0	0	0	7.05884e-05	0	0.000678457	0	0	0	0	0	0.0106383	0	0	0	0	0	0	0	0	0	0	0	0	0	0	0.000449359	0	0	0	0	0	3.21636e-05	0	0	0	0	0	0
k__Bacteria;p__Planctomycetes;c__OM190;o__agg27;f__;g__	0	0	0	0	0	0	0	0	0.000142269	0	1.06433e-05	0.000971896	0	3.52942e-05	0	0	0	0	0	0	0	0.0035461	0	0	0	0	0	0.00394477	0.000608273	0	0	0	0	0	0	0	0	0	1.9566e-05	0	0	4.50369e-05	0	0	0	0.00055886	0	0	7.60069e-06
k__Bacteria;p__Planctomycetes;c__Phycisphaerae;o__CCM11a;f__;g__	0	0	0	0	0	0	0	0	0	0	0	0	0	0	0	0	0	0	0	0	0	0	0	0	0	0	0	0	0.00131792	0	0	0	0	0	0.000144118	0	0	0	0	0	0	0	0	0	0	0	0	0	0
k__Bacteria;p__Planctomycetes;c__Phycisphaerae;o__Phycisphaerales;f__;g__	0	8.01276e-06	0	0	0	0.00135487	0	0	0	0	5.32164e-06	0.000728922	6.71501e-05	2.64707e-05	0.000203202	0.00120742	0	6.75151e-05	0	0.000237342	0	0	0	1.22305e-05	0	0	0.00833333	0	0.000506894	0.0010898	0.000288535	0	3.07569e-05	9.66791e-06	0.00075662	1.22841e-05	1.60485e-05	2.36928e-05	9.78301e-06	0.00163132	0.00632911	0	0	0	0	0	0	0	0
k__Bacteria;p__Planctomycetes;c__Phycisphaerae;o__Phycisphaerales;f__Phycisphaeraceae;g__	0	0	0	0.000370323	0	0	0	0	0	0	0	0	0	0	0	0	0	0	0	0	0	0	0	0	0	0	0	0	0	0	0	0	0	0	0.00082868	0	0	0	0	0	0	0	0	0	0	0	0	0	0
k__Bacteria;p__Planctomycetes;c__Phycisphaerae;o__WD2101;f__;g__	0	0	0	1.27698e-05	0	0.00158937	0	0	0	0	0	0	0	0.000167648	0	0.00209287	0	0.000337576	0	2.15765e-05	0	0	8.47201e-05	0	0	0	0	0	0.000608273	0	4.12193e-05	0	6.15139e-05	0	5.40443e-05	0	4.81456e-05	0	0.000352188	0	0	0.000202666	0	0	0	7.98371e-05	0	0	0
k__Bacteria;p__Planctomycetes;c__Phycisphaerae;o__mle1-8;f__;g__	0	0	0	0	0	0	0	0	0	0	0	0	0	0	0	5.74964e-05	0	0	0	0	0	0	0	0	0	0	0	0	0	0	0	0	0	0	0	0	0	0.00104248	0	0	0	0	0	0	0	0	0	0	0
k__Bacteria;p__Planctomycetes;c__Pla3;o__;f__;g__	0.000515051	8.01276e-06	0.00187192	0	7.35632e-05	2.60552e-05	0.000332263	0	3.04863e-05	1.21734e-05	5.32164e-06	0	0	3.52942e-05	4.06405e-05	4.59971e-05	0	0	0	2.87687e-05	0	0	0	1.22305e-05	0.00558659	0	0.025	0	0	0.00101715	0	1.93941e-05	0.000307569	1.93358e-05	0.000216177	1.22841e-05	4.81456e-05	0.00158741	3.91321e-05	0.00163132	0	6.75554e-05	1.60818e-05	0.00118413	0	3.99186e-05	0	0	3.04028e-05
k__Bacteria;p__Planctomycetes;c__Planctomycetia;o__Gemmatales;f__Gemmataceae;g__	9.53798e-06	0	0.000947517	0.000421402	0	0	0	0.00119472	0	0	0	0	0	9.70591e-05	0	0.00259884	0	0.00131654	0	0.000179804	0	0	0	0	0	0	0	0	0.00131792	2.42178e-05	8.24385e-05	0.000310306	0.000338326	0	0.00153126	0	0.00118759	0	0	0	0	0	0	0	0	0	0	0	8.36076e-05
k__Bacteria;p__Planctomycetes;c__Planctomycetia;o__Gemmatales;f__Gemmataceae;g__Gemmata	0	0	0	0	0	0	0	0	0	0	0	0	0	7.9412e-05	0	0	0	0.000810181	0	0	0	0	0	0	0	0	0	0	0	0	0	0	0.000645895	0	0.000360295	0	0	0	0.000264141	0	0	0	0	0	0	0.000439104	0.000104581	0	0
k__Bacteria;p__Planctomycetes;c__Planctomycetia;o__Gemmatales;f__Isosphaeraceae;g__	0	0	0	0	7.35632e-05	0	0.000221508	0	0	0	0	0	0.0001343	9.70591e-05	0.000284483	0.000172489	0	0	0	0.000179804	0	0	0	0	0	0	0	0	0	0.000314831	0	0	0.000246055	0	0	0	0.000208631	0	1.9566e-05	0	0	0	0	0	0	0.000139715	8.71505e-05	0	0.00287306
k__Bacteria;p__Planctomycetes;c__Planctomycetia;o__Pirellulales;f__Pirellulaceae;g__	0.0010301	3.2051e-05	2.31102e-05	0.000638488	3.67816e-05	2.60552e-05	0.00143981	0.00105417	0.000365835	0	4.78948e-05	0	0.000402901	0.000441178	8.1281e-05	0.00233435	0	0.00178915	0	2.15765e-05	0	0.0283688	0.00520424	0.000103959	0	0.000569506	0.0583333	0.00197239	0.0307178	0.00249443	0.000123658	0.00023273	6.15139e-05	9.66791e-06	0.0021978	0.00047908	0.00189373	0.000616012	0.000117396	0	0	0.000180148	1.60818e-05	0	0.0377358	0.000538901	0.000156871	0	1.52014e-05
k__Bacteria;p__Planctomycetes;c__Planctomycetia;o__Pirellulales;f__Pirellulaceae;g__A17	0	0	0	0	0	0	0	0	0	0	0	0	0	1.76471e-05	0	0	0	0.000607636	0	0	0	0	1.21029e-05	0	0	0	0	0	0.00182482	0	0	0	0	0	0	2.45682e-05	0	0	0	0	0	0	0	0	0	0	0	0	0
k__Bacteria;p__Planctomycetes;c__Planctomycetia;o__Pirellulales;f__Pirellulaceae;g__Pirellula	0	0	0	0	0	0	0	0	6.09725e-05	3.65203e-05	0	0	0	8.82356e-05	0	0	0	0	0	0	0	0	0	0	0	0	0	0	0.00750203	0	0	0	0	0	0	0	0	0	0	0	0	2.25185e-05	0	0	0	0	0	0	0
k__Bacteria;p__Planctomycetes;c__Planctomycetia;o__Planctomycetales;f__Planctomycetaceae;g__Planctomyces	0	8.01276e-06	9.24407e-05	0	0	2.60552e-05	0	3.51389e-05	0	0	0	8.09913e-05	0.00288746	0.000176471	0	9.19942e-05	0	0	0	7.19217e-06	0	0	1.21029e-05	1.22305e-05	0	0	0	0	0.00912409	0	0	0	0	9.66791e-06	0.000324266	0	0.000946863	0	0.000215226	0.00326264	0	2.25185e-05	0	0	0	0	0	0	0
k__Bacteria;p__Proteobacteria;c__;o__;f__;g__	0.000724886	0	0	0	0	0	0	0	0	0	0	0	0	0	0	0	0	6.75151e-05	0	0	0	0	0	0	0	0	0	0	0	0	0	7.75765e-05	0	0	0	0	0	0.000284313	0	0	0	0	0	0	0	0	0	0	0
k__Bacteria;p__Proteobacteria;c__Alphaproteobacteria;Other;Other;Other	9.53798e-06	8.01276e-06	0	0	0	0	0.000110754	0	0	0	1.59649e-05	0	0	0	0	0.000379476	1.33597e-05	0	0	0.00016542	0	0	0	1.22305e-05	0	0	0	0.00394477	0	0.000193742	0	1.93941e-05	0	0	0	0	0	0	1.9566e-05	0	0	0	0	0	0	0	0	0	7.60069e-06
k__Bacteria;p__Proteobacteria;c__Alphaproteobacteria;o__;f__;g__	6.67659e-05	9.61531e-05	0.00291188	0.0012259	0.000110345	0.00140698	0	8.78472e-05	0.000152431	1.21734e-05	9.04679e-05	8.09913e-05	0	0.000141177	0.000203202	0.00279432	6.67985e-05	0	0.00531915	0.000373993	0.0363636	0.0106383	0.00222693	0.000458643	0.0111732	0	0	0.0118343	0.0033455	0.00329362	8.24385e-05	0.000310306	0.0019992	0.000154687	0.00225185	0.0010073	0.0010913	0.000592319	0.000498934	0.00489396	0.00949367	4.50369e-05	1.60818e-05	0.00236827	0	3.99186e-05	3.48602e-05	0.0344828	6.84062e-05
k__Bacteria;p__Proteobacteria;c__Alphaproteobacteria;o__BD7-3;f__;g__	0	0	0	0	0	0	0	0	0.000162593	0	0	0	0	0	0	0.000609462	0	0.000506363	0	0	0	0	0	0	0	0	0	0	0.00486618	0	0	0	0	0	0	0	0.000369116	0	0	0	0	0	0	0	0	0	0	0	0
k__Bacteria;p__Proteobacteria;c__Alphaproteobacteria;o__Caulobacterales;f__Caulobacteraceae;Other	0	0	0.000392873	0.0159111	0	0.000338718	0	0.00481403	0	0	0	0	0.000268601	0.000141177	0.00410469	0.00147191	0	0	0	0	0	0	8.47201e-05	0	0	0.000293382	0	0	0	0	0	0	0	0	0.00351288	0.00149866	1.60485e-05	0	0	0	0	0	0	0	0	0.00285418	0	0	0
k__Bacteria;p__Proteobacteria;c__Alphaproteobacteria;o__Caulobacterales;f__Caulobacteraceae;g__	0	0	0.000369763	0.000421402	1.83908e-05	0.00054716	0	0.000105417	0	1.21734e-05	0	0	0.000268601	8.82356e-06	0.00134114	0.000816449	0	0.000641394	0	0	0	0	0.0012708	0	0	0.00119078	0	0	0	2.42178e-05	0	3.87883e-05	0.000184542	0	0.000774635	0.000331671	0.000754281	0	9.78301e-06	0	0	0	0	0	0	0.00233524	0	0	0
k__Bacteria;p__Proteobacteria;c__Alphaproteobacteria;o__Caulobacterales;f__Caulobacteraceae;g__Brevundimonas	0	0	2.31102e-05	0.00883667	0	0	0.000664525	0.00138799	1.01621e-05	0	0	0	0.000872952	0.000141177	0.00922539	0.0016444	0	0	0.00531915	0	0	0	0.000108926	0	0	0.00410734	0	0	0	0	0	0	0	0	0.00162133	0.000577353	0	0	2.9349e-05	0	0	0	0	0	0	0.00127739	0	0	0
k__Bacteria;p__Proteobacteria;c__Alphaproteobacteria;o__Caulobacterales;f__Caulobacteraceae;g__Mycoplana	0	0	0	0.00131529	0	0	0	0.000175694	0	0	0	8.09913e-05	0	0	0.000447045	0.000379476	0	0	0	0	0	0	0.00229955	0	0	0	0	0	0	0	0	0	0	0	0	0	0	0.000142157	0	0	0	0	0	0	0	0	0	0	0
k__Bacteria;p__Proteobacteria;c__Alphaproteobacteria;o__Caulobacterales;f__Caulobacteraceae;g__Phenylobacterium	0	0	0	0	0	0	0	0	8.12967e-05	0	0	0	0	0	0.000325124	0.000413974	0	0	0	0	0	0	0	0	0	0	0	0	0	0	0	0	0	0	0	0	0.000272825	0	9.78301e-06	0	0	0	0	0	0	0	0	0	0
k__Bacteria;p__Proteobacteria;c__Alphaproteobacteria;o__Ellin329;f__;g__	2.86139e-05	0	0	0	0	0.00140698	0	0	0	1.21734e-05	0	0	0	0	0	8.04949e-05	0	0	0.00531915	0	0	0.0035461	0.000835098	0	0	0	0	0	0	0	0	0	0	0	7.20591e-05	0	0	0.000995096	0	0	0.00632911	0	0	0	0	5.98778e-05	0	0	0.00899162
k__Bacteria;p__Proteobacteria;c__Alphaproteobacteria;o__Kiloniellales;f__;g__	0	0	2.31102e-05	0	0	0	0	0	0	0	0	0	0	3.52942e-05	0	0.00063246	2.67194e-05	0	0	0	0	0	0.00476853	0	0	0	0	0	0	0.000145307	0	1.93941e-05	0	9.66791e-06	0	0	0	0	0	0	0	0	0	0	0	0	0	0	7.60069e-06
k__Bacteria;p__Proteobacteria;c__Alphaproteobacteria;o__Kiloniellales;f__Kiloniellaceae;g__Thalassospira	0	0	0	0	0	0	0	0	1.01621e-05	0	0	0	0	0	0	0	0	0	0	0	0	0	0	0	0	0	0	0	0	0	0	0	0	0	0	0	0	0	0	0	0	0	0	0	0.0188679	0	0	0	0
k__Bacteria;p__Proteobacteria;c__Alphaproteobacteria;o__Rhizobiales;Other;Other	0	0	0	0	0	0	0.000110754	0	0	0	0	0	0	1.76471e-05	0	0	0	0	0	0	0	0	0.00122239	0	0	0	0	0	0	0	0	0	0.000461354	0	0.000342281	0	0	0	0	0	0	0	0	0	0	0.000518941	3.48602e-05	0	9.8809e-05
k__Bacteria;p__Proteobacteria;c__Alphaproteobacteria;o__Rhizobiales;f__;g__	0.00105872	0	0.000323542	0.000932193	3.67816e-05	0.000286608	0.000332263	0.000562222	0.000111783	2.43469e-05	5.32164e-06	0.000161983	0	0.000255883	4.06405e-05	0.00126492	0	0	0	6.47296e-05	0	0.0212766	0.000472012	1.83457e-05	0	0.000172577	0	0	0.00253447	0	2.06096e-05	0.000135759	0.000153785	1.93358e-05	0.00108089	3.68523e-05	0.00065799	2.36928e-05	0.000498934	0	0.00316456	0	0	0	0	0	0.000366032	0	0.00801873
k__Bacteria;p__Proteobacteria;c__Alphaproteobacteria;o__Rhizobiales;f__Aurantimonadaceae;Other	0	0	0	0	0	0	0	0	0	0	0	0	0	2.64707e-05	0	0	0	0	0	0	0	0	0	0	0	0	0	0	0	0	0	0	0	0	0	0	0.000256776	0	0	0	0	0	0	0	0	0	1.74301e-05	0	0
k__Bacteria;p__Proteobacteria;c__Alphaproteobacteria;o__Rhizobiales;f__Aurantimonadaceae;g__	0	0	0	0	0	0	0	0	0	0	0	0	0	0	0	5.74964e-05	0	0	0	7.19217e-06	0	0	0	0	0	0	0	0	0	0	0	0	0	0	0	0	0	0	9.78301e-06	0	0	0	0	0	0	0	0	0	0
k__Bacteria;p__Proteobacteria;c__Alphaproteobacteria;o__Rhizobiales;f__Bartonellaceae;Other	0	0	0	0	3.67816e-05	0	0.000332263	0	0	0	2.66082e-05	0	0	0	0	0	0	0	0	0	0	0	0.00659607	0	0	0	0	0	0	0	0	0	0	0	0	0	0	0	0	0	0	0	0	0	0	0	0	0	0
k__Bacteria;p__Proteobacteria;c__Alphaproteobacteria;o__Rhizobiales;f__Bartonellaceae;g__	1.9076e-05	0	0.000323542	0	0	0	0	0.000140556	0	0	0	0	0	0	0	6.89957e-05	0	0	0	0	0	0	0	0	0	0	0	0	0	0	0	0	0	0	0	0	0	0	7.82641e-05	0	0	0	0	0	0	0	0	0	0
k__Bacteria;p__Proteobacteria;c__Alphaproteobacteria;o__Rhizobiales;f__Bartonellaceae;g__Bartonella	0	0	0	0	0	0	0	0	0	0	0	0	0	0	0	0	0	0	0	1.43843e-05	0	0	0	0	0	0	0	0	0	0	0	0	0	0	0	0	0	0	0	0	0	0	0	0	0	0	0	0	0
k__Bacteria;p__Proteobacteria;c__Alphaproteobacteria;o__Rhizobiales;f__Beijerinckiaceae;g__	0	0	0	0.000153237	0	0.000182387	0.000996788	0	0	0	0	0	0	0	4.06405e-05	0	0	0	0	0	0	0	0.000435703	1.83457e-05	0	0	0	0	0	0.000193742	0	0	0.000123028	0	0	0	0	7.10783e-05	0.000273924	0	0	0	0	0	0	3.99186e-05	0	0	0
k__Bacteria;p__Proteobacteria;c__Alphaproteobacteria;o__Rhizobiales;f__Beijerinckiaceae;g__Chelatococcus	0	0	0	0	0	0	0	0	0	0	0	0.000161983	0	0	0	0	0	0	0	0	0	0	0	0	0	0	0	0	0	0	0	0	0	0	0	0	0	0	9.78301e-06	0	0	0	0	0	0	0	0	0	0
k__Bacteria;p__Proteobacteria;c__Alphaproteobacteria;o__Rhizobiales;f__Bradyrhizobiaceae;Other	0	0	0	0	0	0	0	0	0	0	0	0	0	0	0	0	0	0	0	0	0	0	0	0	0	0	0	0	0	0	0	0	0	0	0	0	0	0	1.9566e-05	0	0	0	0	0	0	0	0	0	0
k__Bacteria;p__Proteobacteria;c__Alphaproteobacteria;o__Rhizobiales;f__Bradyrhizobiaceae;g__	0.000610431	0	0.000439093	5.1079e-05	0	0	0.000110754	0	2.03242e-05	1.21734e-05	0	0.000242974	0	0.000326472	0	0.00121892	0	0.00192418	0	0.000251726	0	0	0.000665658	6.11524e-06	0	3.45155e-05	0	0	0.000202758	2.42178e-05	0	3.87883e-05	0.000276812	0	0.00037831	1.22841e-05	8.02427e-05	0	0.000156528	0	0	0	0	0.000592066	0	0.000119756	0.000122011	0	0.000972888
k__Bacteria;p__Proteobacteria;c__Alphaproteobacteria;o__Rhizobiales;f__Bradyrhizobiaceae;g__Balneimonas	0	0	0	0	0	0	0	0	0	1.21734e-05	0	0	0	0.000220589	0	0.00095444	0	0.000236303	0	1.43843e-05	0	0	0	0	0	0.00015532	0	0	0	4.84355e-05	0	0	6.15139e-05	0	0.000198162	0	0	2.36928e-05	5.86981e-05	0	0	0	0	0	0	1.99593e-05	0	0	0
k__Bacteria;p__Proteobacteria;c__Alphaproteobacteria;o__Rhizobiales;f__Bradyrhizobiaceae;g__Bosea	0	0	0	0	0	0	0	0	0	0	0	0	0	0	0	0	0	0	0	0	0	0	0	0	0	0	0	0	0	0	0	0	0	0	0	0	0	0	0	0	0.00632911	0	0	0	0	0	0	0	0
k__Bacteria;p__Proteobacteria;c__Alphaproteobacteria;o__Rhizobiales;f__Bradyrhizobiaceae;g__Bradyrhizobium	9.53798e-06	0	0	0	0	0	0	0	0	0	0	0	0	0	0	0	0	0	0	0	0	0	0	0	0	0	0	0	0	0	0	0	0	0	1.80148e-05	0	0.000224679	0	0	0	0	0	0	0	0	0	0	0	0
k__Bacteria;p__Proteobacteria;c__Alphaproteobacteria;o__Rhizobiales;f__Brucellaceae;Other	0	0	0	0.000702337	0	0	0	8.78472e-05	0	0	0	0	0	0	0.000690888	0	0	0	0	0	0	0	0	0	0	0	0	0	0	0	0	0	0	0	0.000468384	8.59887e-05	0	0	0	0	0	0	0	0	0	0.000119756	0	0	0
k__Bacteria;p__Proteobacteria;c__Alphaproteobacteria;o__Rhizobiales;f__Brucellaceae;g__Ochrobactrum	0.000228912	0	0	0.000778955	3.67816e-05	0	0	0.000597361	0	0	0	0	0	8.82356e-06	8.1281e-05	0.000137991	0	6.75151e-05	0	0	0	0	0	0	0	0	0	0	0	0	2.06096e-05	0	0	0	0.000360295	0.000331671	0	0	0	0	0	0	0	0	0	0.000299389	0	0	0
k__Bacteria;p__Proteobacteria;c__Alphaproteobacteria;o__Rhizobiales;f__Hyphomicrobiaceae;g__	3.81519e-05	1.60255e-05	2.31102e-05	0.000383093	5.51724e-05	5.21105e-05	0.00110754	0.000298681	4.06483e-05	0	1.06433e-05	8.09913e-05	0	0.000167648	0	0.000919942	1.33597e-05	0.00212673	0	0	0	0.0141844	0.00096823	0	0	0	0	0	0.000709651	7.26533e-05	0	0.000290912	0.000738166	9.66791e-06	0.00133309	2.45682e-05	0.000465407	0	0.000254358	0	0	0	3.21636e-05	0.0035524	0	0.000139715	0.000104581	0	0.000912083
k__Bacteria;p__Proteobacteria;c__Alphaproteobacteria;o__Rhizobiales;f__Hyphomicrobiaceae;g__Devosia	0	0	4.62203e-05	0.000191546	0	0	0	3.51389e-05	0	0	0	0	0	9.70591e-05	0.000162562	0.000264483	0	6.75151e-05	0	0	0	0	0	0	0	0	0	0	0	0	6.18289e-05	0	0.000123028	0	0.000288236	8.59887e-05	0.0010913	0	0	0	0	0	1.60818e-05	0	0	0	0	0	0.00357232
k__Bacteria;p__Proteobacteria;c__Alphaproteobacteria;o__Rhizobiales;f__Hyphomicrobiaceae;g__Hyphomicrobium	0	0	0	0	0	0	0	0.000650069	0.000142269	0	1.06433e-05	0	0	0	0	0.00134542	0	0.000675151	0	0	0	0.0070922	0	0	0	0	0	0	0.00121655	0	0	7.75765e-05	3.07569e-05	9.66791e-06	0.000612502	2.45682e-05	0.000128388	0.00118464	2.9349e-05	0.00163132	0	0	0	0	0	0	3.48602e-05	0	0
k__Bacteria;p__Proteobacteria;c__Alphaproteobacteria;o__Rhizobiales;f__Hyphomicrobiaceae;g__Pedomicrobium	0	0	0.000577754	0	0	0	0	0	0.000101621	0	0	0	0	7.9412e-05	0	0.00121892	0	6.75151e-05	0	0	0	0	0	0	0	0	0	0	0.00405515	0	0	0	0	0	0	2.45682e-05	0.000529602	4.73855e-05	0	0	0	0	0	0	0	0	0	0	0
k__Bacteria;p__Proteobacteria;c__Alphaproteobacteria;o__Rhizobiales;f__Hyphomicrobiaceae;g__Rhodoplanes	0.00120179	0	0	6.38488e-05	0.000110345	0.00239708	0.000886034	0.00105417	0.000152431	0	0	0.00234875	0	0.000255883	0.00154434	0.00365677	0	0.0019917	0.00531915	0	0.0363636	0.0035461	0.000629349	0.000152881	0	0	0	0	0.0126723	0	0	0	0	5.80074e-05	0.00232391	0.000221114	0.0021826	0.00116094	4.89151e-05	0.00163132	0.0126582	0	0	0.0017762	0	9.97964e-05	6.97204e-05	0	0.00631617
k__Bacteria;p__Proteobacteria;c__Alphaproteobacteria;o__Rhizobiales;f__Methylobacteriaceae;g__	0	0	0	0.000370323	0	0	0	0	0	0	0	0	0	0	0	0	0	0	0	0	0	0	0	6.11524e-05	0	0	0	0	0	0	0.000185487	0	0	0	0	0	0	0	4.89151e-05	0	0	0	0	0	0	0	0	0	0
k__Bacteria;p__Proteobacteria;c__Alphaproteobacteria;o__Rhizobiales;f__Methylobacteriaceae;g__Methylobacterium	0.000305215	2.40383e-05	0.00402117	0.0122973	0.000331034	0.0407764	0.00132905	0.000298681	2.03242e-05	0	9.57895e-05	0.00299668	0	0.000158824	0.0079249	0.00233435	0	0.000438848	0.00531915	0.00688291	0	0	0.0307292	0.00634761	0.0111732	0.0021227	0	0	0.00466342	0.008452	0.00222584	0.000116365	0.0183004	0.000299705	0.000252207	0.000233398	0.00163695	0	0.00741552	0.00163132	0	4.50369e-05	0.000192982	0	0	0.00221548	0.000522903	0	0.000615656
k__Bacteria;p__Proteobacteria;c__Alphaproteobacteria;o__Rhizobiales;f__Methylocystaceae;Other	0	0	0	0	0	0	0	0	0	0	0	0.000161983	0	0	0	0	0	0	0	0	0	0	0	0	0	0	0	0	0	0	0	0	0	0	0	0	0	0	0	0	0	0	0	0	0	0	0	0	0
k__Bacteria;p__Proteobacteria;c__Alphaproteobacteria;o__Rhizobiales;f__Methylocystaceae;g__	0	0	0.000115551	0	3.67816e-05	0	0.000221508	0	0	0	0	0.00145784	0	0.000300001	8.1281e-05	0.000563465	0	0	0	0.000151036	0	0	0	6.11524e-06	0	0.000241608	0	0	0.000304136	0	4.12193e-05	3.87883e-05	0.000153785	9.66791e-06	0.000252207	0	8.02427e-05	0	0.000127179	0	0	6.75554e-05	1.60818e-05	0	0	3.99186e-05	0.000313742	0	0
k__Bacteria;p__Proteobacteria;c__Alphaproteobacteria;o__Rhizobiales;f__Methylocystaceae;g__Methylopila	0	0	9.24407e-05	0	0	0	0	0	0	0	0	0	0	0	0	0	0	0	0	5.03452e-05	0	0	0	0	0	0	0	0	0	0	0	0	0	0	0	0	0	0	0	0	0	0	0	0	0	0	0	0	0
k__Bacteria;p__Proteobacteria;c__Alphaproteobacteria;o__Rhizobiales;f__Methylocystaceae;g__Methylosinus	9.53798e-06	0	0	0	5.51724e-05	2.60552e-05	0	0	0	0	0	0	0	3.52942e-05	8.1281e-05	0	0	0	0	0	0	0	0	0	0	0	0	0	0	7.26533e-05	0	0	0	0	0	0	0.000144437	0	9.78301e-06	0	0	0	0	0	0	0	5.22903e-05	0	0
k__Bacteria;p__Proteobacteria;c__Alphaproteobacteria;o__Rhizobiales;f__Methylocystaceae;g__Pleomorphomonas	0	0	0	0	0	0	0	0.000474375	0	0	0	0	0	0	0	0	0	0	0	0	0	0	0	0	0	0	0	0	0	0	0	0	0	0	0	0	0	0	0	0	0	0	0	0	0	0	0	0	0
k__Bacteria;p__Proteobacteria;c__Alphaproteobacteria;o__Rhizobiales;f__Phyllobacteriaceae;Other	0.000104918	0	0	1.27698e-05	7.35632e-05	0.000312663	0	0	0	0	5.32164e-06	0	0	2.64707e-05	0	0	0	0.000168788	0	0	0	0	2.42057e-05	0	0	0	0	0	0	0	0	0	0	0	0	0	3.20971e-05	0	0	0	0	0	3.21636e-05	0.000592066	0	0	0	0	0
k__Bacteria;p__Proteobacteria;c__Alphaproteobacteria;o__Rhizobiales;f__Phyllobacteriaceae;g__	1.9076e-05	0	0	0	0	0	0	1.75694e-05	0	9.73876e-05	0	0.00105289	0.000335751	8.82356e-06	0.000365764	0.000747453	0	0.000236303	0	0	0	0	0	0	0	0.000138062	0	0	0	4.84355e-05	0	7.75765e-05	0	0	0	0	1.60485e-05	0	0	0	0	0	0	0	0	0.000359267	0	0	3.04028e-05
k__Bacteria;p__Proteobacteria;c__Alphaproteobacteria;o__Rhizobiales;f__Phyllobacteriaceae;g__Aminobacter	0	0	0	0	0	0	0	0	0	0	0	0	0	0	0	0	0	0	0	0	0	0	0	0	0	0	0	0	0	0	4.12193e-05	0	0	0	0	0	0	0	0	0	0	0	0	0	0	0	0	0	0.00133012
k__Bacteria;p__Proteobacteria;c__Alphaproteobacteria;o__Rhizobiales;f__Phyllobacteriaceae;g__Mesorhizobium	0	0	0	0.000817265	1.83908e-05	0	0	0	0	0	0	0	0	0	0	0	0	0	0	0	0	0	0	0	0	0	0	0	0	0	0	0	0	0	0	0	0	0	0	0	0	0	0	0	0	0	0	0	0
k__Bacteria;p__Proteobacteria;c__Alphaproteobacteria;o__Rhizobiales;f__Phyllobacteriaceae;g__Phyllobacterium	0	0	0	0	0	0	0	0	0	0	0	0	0	0	0	0	0	0	0	0	0	0	2.42057e-05	0	0	0	0	0	0	0	0	0	0	0	0	0	0	0	0	0	0	0	0	0	0	0	0	0	0
k__Bacteria;p__Proteobacteria;c__Alphaproteobacteria;o__Rhizobiales;f__Rhizobiaceae;Other	0	0	0	1.27698e-05	0	0	0	0	1.01621e-05	1.21734e-05	0	0	0	4.41178e-05	0.000203202	1.14993e-05	0	0	0	0	0	0	0.00088351	0	0	0	0	0	0	0	0	0	0	0	3.60295e-05	0	0.000481456	0	7.82641e-05	0	0.00316456	0	0	0	0	0	0	0	0.00285786
k__Bacteria;p__Proteobacteria;c__Alphaproteobacteria;o__Rhizobiales;f__Rhizobiaceae;g__	0	0	0	0	0	0	0	0	0	0	0	0	0	0	0	0.00196638	0	0	0	0	0	0	0	0	0	0	0	0	0.00486618	0	0	0	0	0	0.000576473	0	0	0	0.000586981	0	0	0	0	0	0	0	0	0	1.52014e-05
k__Bacteria;p__Proteobacteria;c__Alphaproteobacteria;o__Rhizobiales;f__Rhizobiaceae;g__Agrobacterium	0	0	0	0.00233687	3.67816e-05	0.0017457	0	0.00031625	0	0	0	0	0	0.000105883	0.00081281	0.00121892	0	0	0	5.03452e-05	0	0	0.000580938	0.000122305	0	0.000310639	0	0	0	4.84355e-05	6.18289e-05	9.69706e-05	0.000522868	0	0	7.37046e-05	0.00113945	0	0	0	0.00316456	0	0	0	0	0.000758453	3.48602e-05	0	0.00099569
k__Bacteria;p__Proteobacteria;c__Alphaproteobacteria;o__Rhizobiales;f__Rhizobiaceae;g__Rhizobium	0	0	0	0	1.83908e-05	0	0	0	0	0	0	0	0	0	0	0	0	0	0	0	0	0	0	0	0	0	0	0	0	0	0	0	0	0	0	0	0.000160485	0	0	0	0.00316456	0	0	0	0	0	0	0	0
k__Bacteria;p__Proteobacteria;c__Alphaproteobacteria;o__Rhizobiales;f__Rhodobiaceae;Other	0	0	0	0	0	0	0	7.02778e-05	0	0	0	0	0	0	0	0	0	0	0	0	0	0	0	0	0	0	0	0	0	0	0	0	0	0	0	0	0	0	0	0	0	0	0	0	0	0	0	0	0
k__Bacteria;p__Proteobacteria;c__Alphaproteobacteria;o__Rhizobiales;f__Rhodobiaceae;g__Afifella	0	0	0	0	0	0	0	0	0	0	0	0	0	2.64707e-05	0	0.000655459	0	0	0	0	0	0	0	0	0	0	0	0	0	0	0	0	0	0	0	0	0.000369116	0	0	0	0	0	0	0	0	0	0	0	0
k__Bacteria;p__Proteobacteria;c__Alphaproteobacteria;o__Rhizobiales;f__Xanthobacteraceae;g__	0	0	0	0	5.51724e-05	0	0	0	0	0	0	0	0	0	0	0	0	0	0	0	0	0	0	0	0	0	0	0	0	0	0	0	0	0	0	1.22841e-05	0	0	0	0	0	0	0	0	0	0.000259471	0	0	0
k__Bacteria;p__Proteobacteria;c__Alphaproteobacteria;o__Rhizobiales;f__Xanthobacteraceae;g__Labrys	0	0	0	0	0	0	0	0	0	0	0	0	0	0	0	0.000103493	0	0	0	0	0	0	0	0	0	0	0	0	0	0	0	0	0	0	0	0	0	0	0	0	0	0	0	0	0	0	0	0	0
k__Bacteria;p__Proteobacteria;c__Alphaproteobacteria;o__Rhodobacterales;f__Hyphomonadaceae;g__	0.000572279	0	0.000485313	0	0	0	0	0.000597361	0.000152431	0	0	0.000161983	0	0.000132353	0.000650248	0.000701456	0	0.000742666	0	0	0	0.0070922	0	0.000324107	0	0.000120804	0	0	0.00699513	2.42178e-05	0	0.000116365	0.000123028	9.66791e-06	0.00300847	1.22841e-05	0	0.000308006	0	0	0.00316456	2.25185e-05	0	0	0	0	0	0	0.0211679
k__Bacteria;p__Proteobacteria;c__Alphaproteobacteria;o__Rhodobacterales;f__Hyphomonadaceae;g__Hyphomonas	0	8.01276e-06	0	0	0	0	0	0	0	0	0	0	0	0	0	0	0	0	0	7.19217e-06	0	0	0	0	0	0	0	0	0	0	0	0	0	0	0	0	0	0	0	0	0	2.25185e-05	0	0	0	0	0	0	0
k__Bacteria;p__Proteobacteria;c__Alphaproteobacteria;o__Rhodobacterales;f__Hyphomonadaceae;g__Maricaulis	0	0	0	0	0	0	0	0	0	0	0	0	0	0	0	0	0	0	0	0	0	0	0	0	0	0	0	0	0	0.00065388	0	0	0	0	0	0	0	0	0	0	0	0	0	0	0	0	0	0	0
k__Bacteria;p__Proteobacteria;c__Alphaproteobacteria;o__Rhodobacterales;f__Rhodobacteraceae;Other	9.53798e-06	8.01276e-06	0	0.000102158	0	0	0	5.27083e-05	0.000111783	0	0	0	0	0	0	0	0	0	0	0	0	0	0	0	0	0.000103546	0	0	0.00162206	0	0	0	6.15139e-05	0	0	0	0	0	0	0	0	4.50369e-05	0	0	0	0	0	0	0.000136812
k__Bacteria;p__Proteobacteria;c__Alphaproteobacteria;o__Rhodobacterales;f__Rhodobacteraceae;g__	0.000648583	6.41021e-05	0.000323542	0.000434172	0.000312644	0.00638353	0	0.00170424	0.000284538	2.43469e-05	4.78948e-05	0.0028347	6.71501e-05	1.76471e-05	0.000731529	0.000609462	2.67194e-05	0	0.00531915	5.75374e-05	0	0.0425532	0.00160968	3.66914e-05	0	0.000793856	0.00833333	0.0571992	0.00415653	0.00123511	0.000103048	5.81824e-05	0.000891951	0.000174022	3.60295e-05	6.14205e-05	0.00043331	0.00139787	0.000234792	0.00326264	0.0189873	0	1.60818e-05	0.0017762	0.0943396	0.000339308	0.000139441	0.0344828	0.00304788
k__Bacteria;p__Proteobacteria;c__Alphaproteobacteria;o__Rhodobacterales;f__Rhodobacteraceae;g__Amaricoccus	0	0	0	0	0	0	0	0.000404097	1.01621e-05	0	0	0	0	0.000158824	0	0	0	0.00178915	0	0	0	0	0	0	0	0	0	0	0	0	0	0	0	0	0.000486399	0	0	0	9.78301e-06	0	0	0	0	0.00296033	0	0	0	0	0
k__Bacteria;p__Proteobacteria;c__Alphaproteobacteria;o__Rhodobacterales;f__Rhodobacteraceae;g__Anaerospora	0	0	0	0	0	0	0.000221508	0	0	0	0	0	0	0	0	0	0	0	0	0.000222957	0	0	0	0	0	0	0	0	0	0.00111402	0	0	0	0	0	0	0	0	0	0	0	2.25185e-05	0	0	0	0	0	0	0.000129212
k__Bacteria;p__Proteobacteria;c__Alphaproteobacteria;o__Rhodobacterales;f__Rhodobacteraceae;g__Loktanella	0	0	0	0	1.83908e-05	0	0.000221508	0	0	0	0	0	0	0	4.06405e-05	0	0	0	0	0	0	0	1.21029e-05	0	0	0	0	0	0	0.000121089	0	0	0.000184542	0	0	0	0	0	1.9566e-05	0	0	0	0	0	0	0	0	0	7.60069e-06
k__Bacteria;p__Proteobacteria;c__Alphaproteobacteria;o__Rhodobacterales;f__Rhodobacteraceae;g__Paracoccus	0.000181222	0	0	0.00128975	7.35632e-05	0.00169359	0	0	0	0	5.32164e-06	8.09913e-05	0	0.000564708	0.00113793	0.000367977	0	3.37576e-05	0	2.15765e-05	0	0	0.0012587	3.05762e-05	0	6.9031e-05	0	0	0.000506894	0.000678097	6.18289e-05	0	0.000215298	0	0.00079265	0	1.60485e-05	0	0	0	0	2.25185e-05	0	0	0	0.000718534	0	0	0
k__Bacteria;p__Proteobacteria;c__Alphaproteobacteria;o__Rhodobacterales;f__Rhodobacteraceae;g__Phaeobacter	0	0	0	0	0	0	0	0	0	0	0	0	0	0	0	0	0	0	0	0	0	0	0	0	0	0	0	0	0	0	0	0	0	0	0	0	0.00102711	0	0	0	0	0	0	0	0	0	0	0	0
k__Bacteria;p__Proteobacteria;c__Alphaproteobacteria;o__Rhodobacterales;f__Rhodobacteraceae;g__Rhodobacter	0	0	9.24407e-05	6.38488e-05	0	0	0	0	0	0	0	0	0	0	0	0.000862446	0	0	0	1.43843e-05	0	0	0	0	0	0	0	0	0	0	0	0	0	0	0	0	0.000401213	0	0	0	0	0	0	0	0	0	0	0	0
k__Bacteria;p__Proteobacteria;c__Alphaproteobacteria;o__Rhodobacterales;f__Rhodobacteraceae;g__Roseivivax	0	0	0	1.27698e-05	0	0	0	0	0	0	0	0	0.00020145	0	8.1281e-05	0	0	0	0	0	0	0	0	0	0	0	0	0	0	0	0	0	0	0	1.80148e-05	0	0	0	0	0	0	0	0	0	0	0	0	0	0
k__Bacteria;p__Proteobacteria;c__Alphaproteobacteria;o__Rhodobacterales;f__Rhodobacteraceae;g__Rubellimicrobium	0	0	0.00140972	0	1.83908e-05	0	0.000110754	0	0	2.43469e-05	0	0.000404957	0	0	0	0	0	0	0	2.15765e-05	0	0	0.00272315	0.000336338	0	0	0	0	0	0.000121089	0	1.93941e-05	0.000153785	0	0	0	0	0	8.80471e-05	0	0	0	0	0	0	0	0	0	0
k__Bacteria;p__Proteobacteria;c__Alphaproteobacteria;o__Rhodospirillales;f__;g__	0	0	0	3.83093e-05	0	0	0	0.000702778	6.09725e-05	0	0	0	0	8.82356e-06	0.000162562	0.000390975	0	6.75151e-05	0	0	0	0.0070922	0	0	0	0	0	0	0.00456204	0	0	0.000174547	0	0	0.000702576	0	0	0.00118464	0	0	0	0	0	0	0	0	0	0	0
k__Bacteria;p__Proteobacteria;c__Alphaproteobacteria;o__Rhodospirillales;f__Acetobacteraceae;Other	0	0	0	0	0	0	0	0	0	0	0	0	0	0	0	0	0	0	0	2.87687e-05	0	0	0	0	0	0	0	0	0	0	0	0	0	0	0	0	0	0	9.78301e-06	0	0	0	0	0	0	0	0	0	0
k__Bacteria;p__Proteobacteria;c__Alphaproteobacteria;o__Rhodospirillales;f__Acetobacteraceae;g__	0	0	0.00889741	0.00103435	0.000165517	0.000573215	0.0165024	0	0	0	0	0	0	0.000158824	0.000528326	0.00135691	0	0	0	0.00049626	0	0	0.00108926	0	0	0.0197083	0	0.00394477	0.00324412	0.00065388	0.000164877	0.000387883	0.00387537	0	0.00127905	8.59887e-05	0.000353068	0.00142157	0.0213172	0	0	0	6.43273e-05	0	0	0.000738493	0	0	0
k__Bacteria;p__Proteobacteria;c__Alphaproteobacteria;o__Rhodospirillales;f__Acetobacteraceae;g__Acidisoma	0	0	0	0	0	0	0	0	0	0	0	0	0	5.29413e-05	0	0	0	0	0	0	0	0	0	0	0	0	0	0	0	0	0	0	0	0	0	0	0	0	0	0	0	0	0	0	0	0	0	0	0
k__Bacteria;p__Proteobacteria;c__Alphaproteobacteria;o__Rhodospirillales;f__Acetobacteraceae;g__Gluconobacter	0	0	0	0	0	0	0	0	0	0	0	0	0	0	0	0	0	0	0	0	0	0	0	0	0	0	0	0	0	0	0	3.87883e-05	0	0	0	0	0	0	0	0	0	0	0	0	0	0	0	0	0
k__Bacteria;p__Proteobacteria;c__Alphaproteobacteria;o__Rhodospirillales;f__Acetobacteraceae;g__Roseococcus	0	0	0.000462203	0	0	0	0	0	0	0	0	0	0	0	0	0	0	0	0	0	0	0	0.00033888	0	0	0	0	0	0	0	2.06096e-05	0	0.000276812	0	0	0	0	0	0.000342405	0	0	0	0	0	0	0	0	0	0
k__Bacteria;p__Proteobacteria;c__Alphaproteobacteria;o__Rhodospirillales;f__Acetobacteraceae;g__Roseomonas	0	0	0	0	0	0	0	0	0	0	0	0	0	0	0.000121921	0	0	0	0	0	0	0	0	0	0	0	0	0	0	0	0	0	0	0	0	0	0	0	0	0	0	0	0	0	0	0	0	0	0
k__Bacteria;p__Proteobacteria;c__Alphaproteobacteria;o__Rhodospirillales;f__Rhodospirillaceae;Other	0	0	0	0	0	0	0	1.75694e-05	0	0	0	0	0	0	0	0.000540466	0	0	0	0	0	0	0	0	0	0	0	0	0	0.000242178	0	0	0	0	0	0	0	0	0	0	0	0	0	0	0	0	0	0	0
k__Bacteria;p__Proteobacteria;c__Alphaproteobacteria;o__Rhodospirillales;f__Rhodospirillaceae;g__	0.00202205	1.60255e-05	0	0.000166007	0	0	0.000443017	0.00107174	3.04863e-05	0.000121734	3.19298e-05	0.000161983	0.000872952	0.000423531	0.00109729	0.00440422	0	0.00168788	0.0159574	0.000143843	0	0.0319149	0.00025416	0	0	0.000396928	0.0166667	0	0.0249392	0.000193742	0	0.0003297	0.000584382	1.93358e-05	0.00405332	0.000257966	0.00232704	0.00123202	1.9566e-05	0.00163132	0.0158228	2.25185e-05	0	0.00118413	0	0.000179634	0.000296312	0.0344828	0.0183025
k__Bacteria;p__Proteobacteria;c__Alphaproteobacteria;o__Rhodospirillales;f__Rhodospirillaceae;g__Azospirillum	0	0	0	0	1.83908e-05	0	0	0	0	0	0	0	0	0	0	0	0	0	0	0	0	0	0	0	0	0	0	0	0	4.84355e-05	0	0	0	0	0	0	0	0	0	0	0	0	0	0	0	0	0	0	0
k__Bacteria;p__Proteobacteria;c__Alphaproteobacteria;o__Rhodospirillales;f__Rhodospirillaceae;g__Inquilinus	0	0	0	0	0	0	0	0.000667639	0	0	0	0	0	0	0	0	0	0	0.00531915	0	0	0	0	0	0	0	0	0	0	0	0	0	0	0	0	0	0	0	0	0	0	0	0	0	0	0	0	0	0
k__Bacteria;p__Proteobacteria;c__Alphaproteobacteria;o__Rhodospirillales;f__Rhodospirillaceae;g__Skermanella	0	0	0	0	0	0	0	0	0	0	0	0	0	2.64707e-05	0	0	0	0	0	0	0	0	0.000544629	0	0	0	0	0	0	0	0	0	0	0	0	0	0	0	0	0	0	0	0	0	0	0	0	0	0
k__Bacteria;p__Proteobacteria;c__Alphaproteobacteria;o__Rickettsiales;f__;g__	9.53798e-06	2.40383e-05	0.000115551	1.27698e-05	0	0	0.000221508	0.00122986	0	2.43469e-05	1.59649e-05	8.09913e-05	0.000805802	8.82356e-05	4.06405e-05	1.14993e-05	0	0	0	1.43843e-05	0	0	1.21029e-05	6.11524e-06	0	0.0011045	0.00833333	0	0	0.000944493	0	1.93941e-05	0	7.73433e-05	3.60295e-05	4.91364e-05	0.00043331	2.36928e-05	1.9566e-05	0	0	0.000135111	0	0.000592066	0.0188679	0	0	0	2.28021e-05
k__Bacteria;p__Proteobacteria;c__Alphaproteobacteria;o__Rickettsiales;f__AEGEAN_112;g__	9.53798e-06	1.60255e-05	2.31102e-05	0	1.83908e-05	0	0.00199358	0	0	3.65203e-05	2.12866e-05	0	0	8.82356e-06	0	1.14993e-05	1.33597e-05	3.37576e-05	0	0	0.0181818	0	2.42057e-05	6.11524e-06	0	1.72577e-05	0	0.00394477	0.000912409	0.000532791	0	9.69706e-05	0	3.86716e-05	0	2.45682e-05	1.60485e-05	4.73855e-05	3.91321e-05	0	0.00316456	4.50369e-05	0	0.00118413	0	3.99186e-05	5.22903e-05	0	1.52014e-05
k__Bacteria;p__Proteobacteria;c__Alphaproteobacteria;o__Rickettsiales;f__Pelagibacteraceae;g__	0.000104918	5.60893e-05	0.000161771	1.27698e-05	0.000110345	0.00310057	0.000221508	8.78472e-05	0.000162593	3.65203e-05	3.72515e-05	0.000161983	0	6.17649e-05	0.000203202	0.00125342	5.34388e-05	0	0	0.000143843	0	0.0070922	0.00729803	4.28066e-05	0.00558659	0.00103546	0.025	0.0118343	0	0.00232491	0.00053585	3.87883e-05	0.00110725	6.76754e-05	0.000198162	3.68523e-05	0.0010913	7.10783e-05	9.78301e-05	0.00163132	0	9.00739e-05	3.21636e-05	0.00118413	0	1.99593e-05	0.000174301	0	5.32048e-05
k__Bacteria;p__Proteobacteria;c__Alphaproteobacteria;o__Rickettsiales;f__Rickettsiaceae;g__	0	0	0.00101685	0	0	0	0	0	0	0	0	0	0	0	0	0	0	0	0	0	0	0	0	0	0	0	0	0	0	0.000121089	0	0	0	0	0	0	0	0	0	0	0	0	0	0	0	0	0	0	0
k__Bacteria;p__Proteobacteria;c__Alphaproteobacteria;o__Rickettsiales;f__Rickettsiaceae;g__Rickettsia	0	0	0.000323542	0	0	0	0	0.000140556	0	0	0	0	0	0	0	0	0	0	0	0	0	0	7.26172e-05	0	0	0	0	0	0.00446067	0	0	0	0	0	0	0	0	0	0	0	0	0	0	0	0	0.000379226	0	0	0
k__Bacteria;p__Proteobacteria;c__Alphaproteobacteria;o__Rickettsiales;f__Rickettsiaceae;g__Wolbachia	0	0	0	0	0	0	0	0	0	0	0	0	0	0	0	0	0	0	0	0	0	0	0	0	0	0	0	0	0	0	0	0	0	0	0	0	6.41941e-05	0	4.89151e-05	0	0	0	0	0	0	0	0	0	0
k__Bacteria;p__Proteobacteria;c__Alphaproteobacteria;o__Rickettsiales;f__mitochondria;Other	0	0	0.000184881	1.27698e-05	0.000128736	0	0.00188282	0.00725618	0	3.65203e-05	5.32164e-06	0	0.00268601	0.00882356	0.00166626	0.00775051	0.000106878	0	0	0	0	0	0.00346142	0	0	0.00219173	0	0.00197239	0	2.42178e-05	0.00053585	0.000484853	0	0	0.00347685	0	0.0149733	0.000284313	0.000489151	0	0	0.00184651	0	0	0	0	0.00374747	0	0.000258423
k__Bacteria;p__Proteobacteria;c__Alphaproteobacteria;o__Rickettsiales;f__mitochondria;g__	9.53798e-06	8.01276e-06	0	0	0	0	0	0	1.01621e-05	1.21734e-05	1.06433e-05	0	0	2.64707e-05	4.06405e-05	0	0	0	0	7.19217e-06	0	0	0	1.22305e-05	0.00558659	0	0	0.00394477	0	0.000702315	0	1.93941e-05	3.07569e-05	9.66791e-06	0	0	1.60485e-05	0	0	0.00163132	0	0	0	0	0	1.99593e-05	0	0	1.52014e-05
k__Bacteria;p__Proteobacteria;c__Alphaproteobacteria;o__Rickettsiales;f__mitochondria;g__Plantago	0	0	0	0	0	0	0	0	0	0	0	0	0.000872952	0	0	0	0	0	0	0	0	0	0	0	0	0	0	0	0	0.000314831	0	0	0	0	0	0	0	0	0	0	0	0	0	0	0	0	0	0	0
k__Bacteria;p__Proteobacteria;c__Alphaproteobacteria;o__Rickettsiales;f__mitochondria;g__Trebouxia	0	0	0	0	0	0	0	0	0	0	0	0	0	0	0	0	0	0	0	0	0	0	0	0	0	0	0	0	0	0	0	0	0	0	0	0	0	0	0	0	0	0	0	0	0	0	0	0	0
k__Bacteria;p__Proteobacteria;c__Alphaproteobacteria;o__Sphingomonadales;Other;Other	0	0	0	0	0	0	0	0	0	0	0	0	0	0	0	0	0	0	0	0	0	0	0	0	0	0	0	0	0	0	0	0	0	0	0	0	0	0	0	0	0	0	0	0	0	0	0	0	1.52014e-05
k__Bacteria;p__Proteobacteria;c__Alphaproteobacteria;o__Sphingomonadales;f__;g__	0.000763038	0	6.93305e-05	0.000919423	0	0.00216258	0	0.000245972	1.01621e-05	1.21734e-05	1.06433e-05	0	0.00275316	0	0	0.00102344	2.67194e-05	0	0	0	0	0	0	6.11524e-06	0	0.000396928	0.0166667	0.00788955	0.00304136	0.00276083	0	0.000116365	3.07569e-05	0	3.60295e-05	0	0.00011234	0.000544933	0.000538066	0	0	4.50369e-05	0	0	0	3.99186e-05	0	0	0.000288826
k__Bacteria;p__Proteobacteria;c__Alphaproteobacteria;o__Sphingomonadales;f__Erythrobacteraceae;Other	0	0	0	0	0	0	0	0	0	0	0	0	0	0	0	1.14993e-05	0	0	0	0	0.0181818	0	0	0	0	0	0	0	0	0	0	0	0	0	0	0	0	0	1.9566e-05	0	0	0	0	0	0	0	0	0	0
k__Bacteria;p__Proteobacteria;c__Alphaproteobacteria;o__Sphingomonadales;f__Erythrobacteraceae;g__	9.53798e-06	0	0.000254212	0.000153237	0	0	0	0.000527083	0	1.21734e-05	0	0	0	0	4.06405e-05	0.00016099	0	0	0	5.75374e-05	0.0181818	0	0.000181543	0.000201803	0	0	0	0	0	2.42178e-05	8.24385e-05	0	0.000123028	0	0.000108089	0	6.41941e-05	0	0	0	0.00632911	0	0	0	0	7.98371e-05	0	0	0.00511526
k__Bacteria;p__Proteobacteria;c__Alphaproteobacteria;o__Sphingomonadales;f__Erythrobacteraceae;g__Citromicrobium	0	0	0	0	0	0	0	0	0	0	0	0.000242974	0	0	0	0	0	0	0	0	0	0	0	0	0	0	0	0	0	0	0	0	0	0	0	0	0	0	0	0	0	0	0	0	0	0	0	0	0
k__Bacteria;p__Proteobacteria;c__Alphaproteobacteria;o__Sphingomonadales;f__Erythrobacteraceae;g__Erythrobacter	0	0	0.000369763	0	0	0	0	0	0	0	0	0	0	0	0	0	0	0	0	0	0	0	0	0	0	0	0	0	0	4.84355e-05	0	0	0	0	0	0	0	0.00042647	0	0	0	0	0	0	0	0	0	0	0.00196098
k__Bacteria;p__Proteobacteria;c__Alphaproteobacteria;o__Sphingomonadales;f__Sphingomonadaceae;Other	0	0	0	0	0	0	0	0	0	0	0	0	0	0	0	0	0	0	0	0	0	0	0	0	0	0	0	0	0.000101379	0	0	0	0	0	0	0	3.20971e-05	0	0	0	0	0	0	0	0	0	0	0	0
k__Bacteria;p__Proteobacteria;c__Alphaproteobacteria;o__Sphingomonadales;f__Sphingomonadaceae;g__	9.53798e-06	8.01276e-06	0.000207991	0.000268165	1.83908e-05	0.00114643	0.000110754	7.02778e-05	0	0	0	0.00137685	0	6.17649e-05	0.000650248	0.0015294	0	3.37576e-05	0	0.000244534	0	0.0212766	0.00355825	0.000709367	0	6.9031e-05	0	0	0.00233171	0.000532791	0	0.000407277	0.000461354	0	3.60295e-05	7.37046e-05	6.41941e-05	0.000118464	0.000254358	0	0.0221519	9.00739e-05	0	0	0	0.00550876	0	0	0.000357232
k__Bacteria;p__Proteobacteria;c__Alphaproteobacteria;o__Sphingomonadales;f__Sphingomonadaceae;g__Kaistobacter	9.53798e-06	0	0.000207991	0.000498021	0	0.00153726	0.000332263	0.000386528	0.000182918	2.43469e-05	5.32164e-06	0.000404957	0	0.000308824	0	0.00302431	0	0.000472606	0.00531915	1.43843e-05	0.0181818	0.0141844	0.000992436	0	0	0.000431444	0	0.00197239	0.0152068	0.000242178	0	0	0.000215298	9.66791e-06	0.00241398	0	0.000176534	0.000568626	0.000303273	0	0.0189873	0	0	0	0	0.00109776	0	0	0.004416
k__Bacteria;p__Proteobacteria;c__Alphaproteobacteria;o__Sphingomonadales;f__Sphingomonadaceae;g__Novosphingobium	0	0	0	0.00141744	0	0	0	7.02778e-05	0	0	0	0	0	7.05884e-05	0.000650248	0	0	0	0	1.43843e-05	0	0	1.21029e-05	0	0	0	0	0	0	0	0.000185487	0	0	0	1.80148e-05	8.59887e-05	0	0	0	0	0.00632911	0	1.60818e-05	0	0	0.000918127	0	0	0
k__Bacteria;p__Proteobacteria;c__Alphaproteobacteria;o__Sphingomonadales;f__Sphingomonadaceae;g__Sphingobium	0.000906108	0	0.000300432	0.000906653	5.51724e-05	0.00059927	0.000996788	0.000158125	2.03242e-05	7.30407e-05	5.32164e-06	0.00202478	0.0010744	0.00024706	0.00199138	0.000724454	1.33597e-05	0.000303818	0	6.47296e-05	0	0	0.00257791	0.000287416	0	0.00069031	0	0	0.00293998	0.000145307	0.000103048	5.81824e-05	0.000338326	0	0.000144118	0.00020883	8.02427e-05	0.00026062	8.80471e-05	0	0	0	0	0.000592066	0	0.00165662	8.71505e-05	0	1.52014e-05
k__Bacteria;p__Proteobacteria;c__Alphaproteobacteria;o__Sphingomonadales;f__Sphingomonadaceae;g__Sphingomonas	0.000162146	0	0.000970627	0.00209424	0	0.00049505	0.00166131	0	0	0	0	0.00396858	0.00208165	0.000132353	0.00357636	0.00137991	0	0.00286939	0.0106383	0.000129459	0.0181818	0	0.0168835	0.000935631	0	0.00207093	0	0	0.00304136	0.000726533	0.000164877	0.00023273	0.000768923	0	0.00131508	0.0026288	0.000882669	0	0.00303273	0	0	2.25185e-05	0	0.000592066	0	0.00131731	0	0	7.60069e-06
k__Bacteria;p__Proteobacteria;c__Alphaproteobacteria;o__Sphingomonadales;f__Sphingomonadaceae;g__Sphingopyxis	0	0	0	0.000127698	0	0	0	0	0	1.21734e-05	0	0	0	0	0	9.19942e-05	0	0	0	0	0	0	0	0	0	0.000120804	0	0	0	0	0	0	0	0	0	0	0	0	0	0	0	0	0	0	0	0	0	0	0.000957687
k__Bacteria;p__Proteobacteria;c__Alphaproteobacteria;o__Sphingomonadales;f__Sphingomonadaceae;g__Zymomonas	0	0	0.000277322	0	0	0	0	0	0	0	0	0	0	0	0	0	0	0	0	0	0	0	0	0	0	0	0	0	0	0	0	0	0	0	0	0	0	0	0	0	0	0	0	0	0	0	0	0	0
k__Bacteria;p__Proteobacteria;c__Betaproteobacteria;Other;Other;Other	7.63038e-05	0	0	0	0	0	0	0	0	0	0	0	0	0	0	0	0	0	0	0	0	0	0	0	0	0.00037967	0	0	0	0	0	0	0	0	0	0	0	0	0	0	0	0	0	0	0	0	0	0	0
k__Bacteria;p__Proteobacteria;c__Betaproteobacteria;o__;f__;g__	0.00014307	0	4.62203e-05	0	0	0	0.0012183	0.000368958	0.000203242	0	0	8.09913e-05	0	0.000344119	0	0.00251834	0	0	0.00531915	0	0	0.0070922	0	0	0	0.000414186	0	0	0.00821168	0	0	0	6.15139e-05	0	0.0014592	2.45682e-05	0.0011234	0.00111356	0	0	0.00632911	2.25185e-05	0	0	0	0.000319349	0.000104581	0	1.52014e-05
k__Bacteria;p__Proteobacteria;c__Betaproteobacteria;o__A21b;f__EB1003;g__	0	0	0.000808856	0	0	0	0	0	0	0	0	0	0	0	0	9.19942e-05	0	0	0	0	0	0	0	0	0	0	0	0	0	0	0	0	0	0	0	0	0	0	0	0	0	0	0	0	0	0	0	0	0
k__Bacteria;p__Proteobacteria;c__Betaproteobacteria;o__ASSO-13;f__;g__	0	0	0	0	0	0.000442939	0	0	2.03242e-05	0	0	0	0	1.76471e-05	0	2.29986e-05	0	3.37576e-05	0	0	0	0	0	0	0	0	0	0	0.000101379	0	0	1.93941e-05	0	0	0	0	0	0	0	0	0	0	0	0	0	0	0	0	8.36076e-05
k__Bacteria;p__Proteobacteria;c__Betaproteobacteria;o__Burkholderiales;Other;Other	0	0	0	0	0	0	0	0	0	0	0	0	0	0	0.000568967	0	0	0	0	0	0	0	0	0	0	0	0	0	0	0	0	0	0	0	0	0	0	0	0	0	0	0	0	0	0	0	0	0	0
k__Bacteria;p__Proteobacteria;c__Betaproteobacteria;o__Burkholderiales;f__;g__	0	0	6.93305e-05	0	0	0	0	0.000386528	0	0	0	0	0	0	0	0	2.67194e-05	0	0	0	0	0	0	0	0	0	0	0	0	0	0	0	0	0	0	0	0	0	0	0	0	0	0	0	0	0	0	0	0
k__Bacteria;p__Proteobacteria;c__Betaproteobacteria;o__Burkholderiales;f__Alcaligenaceae;Other	0.0012304	0	0	0.000191546	1.83908e-05	0.000338718	0	0.000650069	0.000386159	0	0	8.09913e-05	0.00812517	0.000114706	0.000284483	0.00194338	2.67194e-05	6.75151e-05	0	1.43843e-05	0	0	0	0.00039749	0	0.00015532	0	0	0.00425791	2.42178e-05	0	7.75765e-05	0.000584382	9.66791e-06	0.00190957	0.00027025	0.000320971	0.00727367	0	0	0	0.000135111	0	0	0	0.00105784	1.74301e-05	0	0
k__Bacteria;p__Proteobacteria;c__Betaproteobacteria;o__Burkholderiales;f__Alcaligenaceae;g__	4.76899e-05	0	0.000300432	0.000306474	0	0	0	1.75694e-05	5.08104e-05	0	0	0	0.000268601	0	0	1.14993e-05	0	0	0	0	0	0	0.00240847	6.11524e-05	0	0	0	0	0.000405515	0	0	1.93941e-05	0.000307569	0	5.40443e-05	0.000122841	1.60485e-05	0.00132679	0	0	0	0	0	0	0	5.98778e-05	0	0	0
k__Bacteria;p__Proteobacteria;c__Betaproteobacteria;o__Burkholderiales;f__Alcaligenaceae;g__Achromobacter	0	0	9.24407e-05	0.000574639	0	0	0	0.000281111	0	0	0	0	0.000335751	0	0.000406405	0	0	0	0	0	0	0	0	0.000177342	0	0.000293382	0	0	0.000506894	0	0	0	0	0	0.000972798	0.000601921	1.60485e-05	0.000284313	0	0	0	2.25185e-05	0	0	0	0	1.74301e-05	0	0.00010641
k__Bacteria;p__Proteobacteria;c__Betaproteobacteria;o__Burkholderiales;f__Alcaligenaceae;g__Denitrobacter	0	0	0	0	0	0	0	0	0	0	0	0	0	0	0	0	0	0	0	0	0	0	0	0	0	0	0	0	0	0	0	0	0	0	0	0	0	0	0	0	0	0	0	0	0	0	0	0	0
k__Bacteria;p__Proteobacteria;c__Betaproteobacteria;o__Burkholderiales;f__Alcaligenaceae;g__Oligella	0	0	0	0	0	0	0	0	0	0	0	0	0	0	0	0	0	0	0	0	0	0	0	0	0	0	0	0	0	0	0	0	0	0	0	0	0	0	0	0	0	0	0	0	0	0.000718534	0	0	0
k__Bacteria;p__Proteobacteria;c__Betaproteobacteria;o__Burkholderiales;f__Burkholderiaceae;g__	0	0	0	1.27698e-05	0	0	0	0	0	0	0	0	0	0	0	0	0	0	0	0	0	0	0	0	0	0	0	0	0	0	0	0	0	0	0	0	0	0	0	0	0	0	0	0	0	0	0	0	7.60069e-06
k__Bacteria;p__Proteobacteria;c__Betaproteobacteria;o__Burkholderiales;f__Burkholderiaceae;g__Burkholderia	9.53798e-06	0	0	0.000204316	0	0.000729547	0	0	0	0	0	0	0	4.41178e-05	0	0.000448472	0	0	0	0.00010069	0.0181818	0	0	0	0	0	0	0	0.00101379	0.00021796	6.18289e-05	0	0	0	0	2.45682e-05	0	0.000142157	0	0	0	0	3.21636e-05	0	0	5.98778e-05	0	0	0.00525208
k__Bacteria;p__Proteobacteria;c__Betaproteobacteria;o__Burkholderiales;f__Burkholderiaceae;g__Lautropia	0	0	0	0	0	0	0	0.000175694	0	0	0	0	0	0	0	0.000206987	0	0	0	0	0	0	0	0	0	0.000120804	0	0	0	0	0	0	0	0	0	0	0	0	0	0	0	0	0	0	0	7.98371e-05	0	0	0
k__Bacteria;p__Proteobacteria;c__Betaproteobacteria;o__Burkholderiales;f__Burkholderiaceae;g__Pandoraea	0	0	0	0	0	0	0	0	0	0	0	0	0	0	4.06405e-05	3.44978e-05	0	0	0	0	0	0	0	0	0	0	0	0	0	0	0	0	0	0	0	0	0	0	0	0	0	0	0	0	0	0	0	0	0
k__Bacteria;p__Proteobacteria;c__Betaproteobacteria;o__Burkholderiales;f__Comamonadaceae;Other	0.000610431	0	2.31102e-05	0.00136636	0	0.00156331	0.000221508	0.00170424	0.000274376	1.21734e-05	0	0.000161983	0.00020145	0.000255883	0.00105665	0.00309331	0	0.00165412	0.0106383	6.47296e-05	0	0.0035461	0.000229955	3.66914e-05	0.00558659	0.000258866	0	0	0.00912409	0.000266395	6.18289e-05	3.87883e-05	0.000246055	2.90037e-05	0.000252207	0.00020883	0.000641941	7.10783e-05	9.78301e-06	0	0.00632911	2.25185e-05	0	0	0	0.000119756	3.48602e-05	0	0.010755
k__Bacteria;p__Proteobacteria;c__Betaproteobacteria;o__Burkholderiales;f__Comamonadaceae;g__	0.000591355	0	4.62203e-05	0.0027455	0	0.00130276	0.000221508	0.00158125	0.000213404	4.86938e-05	5.32164e-06	0.000323965	0.00194735	0.000344119	0.000975372	0.00328879	4.00791e-05	6.75151e-05	0.00531915	7.91139e-05	0	0.0035461	0.0029289	8.56133e-05	0	0.0012253	0	0	0.00841444	0.000460138	0.000226706	0	3.07569e-05	3.86716e-05	0.00120699	0.00135125	0.000962912	7.10783e-05	0.000225009	0	0.00316456	0	0	0	0	0.000858249	0	0.0344828	0.0103445
k__Bacteria;p__Proteobacteria;c__Betaproteobacteria;o__Burkholderiales;f__Comamonadaceae;g__Azohydromonas	0	0	0	0	0	0	0	1.75694e-05	0	0	0	0	0	0	0	0	0	0	0	0	0	0	0	0	0	0	0	0	0	0	0	0	0	0	0	0	0	0	0	0	0	0	0	0	0	0	0	0	1.52014e-05
k__Bacteria;p__Proteobacteria;c__Betaproteobacteria;o__Burkholderiales;f__Comamonadaceae;g__Comamonas	0.000686735	0	0.000300432	0.0307624	0	0.0025013	0.00476243	0.00407611	0	0	5.32164e-06	0.000161983	0.00241741	0.000335295	0.0199951	0.0031048	4.00791e-05	6.75151e-05	0	7.19217e-05	0	0	9.6823e-05	3.05762e-05	0	0.0035551	0	0	0.0116586	0.000145307	0.000164877	1.93941e-05	6.15139e-05	0	0.00529634	0.00345183	0.000674038	0	0.000410887	0	0	0	0	0	0	0.0039719	0	0	0.00532048
k__Bacteria;p__Proteobacteria;c__Betaproteobacteria;o__Burkholderiales;f__Comamonadaceae;g__Delftia	0.000295677	0	0	0.000434172	1.83908e-05	0	0.00110754	0	6.09725e-05	0	0	0.000971896	0.00154445	4.41178e-05	0.000487686	0.00047147	0	0.00013503	0	2.87687e-05	0	0	0.000629349	7.94981e-05	0	0.000793856	0	0	0.00263585	2.42178e-05	0	0	0.000369083	0	0.000558458	0.000147409	1.60485e-05	0.000236928	0.000146745	0	0	0	0	0	0	0.000259471	1.74301e-05	0	0.00150494
k__Bacteria;p__Proteobacteria;c__Betaproteobacteria;o__Burkholderiales;f__Comamonadaceae;g__Hydrogenophaga	0	0	0.000184881	0	0	0	0.000221508	0	0	0	0	0	0	0	0	0	0	0	0	0	0	0	3.63086e-05	3.66914e-05	0	0	0	0	0	0	0	0	0	0	0	0	0.000192582	0	0.000117396	0	0	0	0	0	0	0	0	0	0
k__Bacteria;p__Proteobacteria;c__Betaproteobacteria;o__Burkholderiales;f__Comamonadaceae;g__Leptothrix	0	0	0	1.27698e-05	0	0	0.000110754	0.000421667	5.08104e-05	0	0	0	0	0	0	0.00032198	0	6.75151e-05	0	7.19217e-06	0	0	0	0	0	8.62887e-05	0	0	0.00212895	0	0	0	3.07569e-05	0	3.60295e-05	1.22841e-05	0	0	0	0	0	0	0	0	0	1.99593e-05	0	0	3.04028e-05
k__Bacteria;p__Proteobacteria;c__Betaproteobacteria;o__Burkholderiales;f__Comamonadaceae;g__Methylibium	0.000295677	0	0	0.000332014	0	0	0	0	0	0	0	0.000323965	0	0	4.06405e-05	1.14993e-05	0	0	0	0	0	0	0	0	0	0	0	0	0.00121655	7.26533e-05	0	0	0	0	0	0	0	0	0	0	0	0	0	0	0	0	0	0	7.60069e-06
k__Bacteria;p__Proteobacteria;c__Betaproteobacteria;o__Burkholderiales;f__Comamonadaceae;g__Paucibacter	1.9076e-05	0	0	0	0	0	0	0	0	0	0	0	0	0	0	1.14993e-05	0	0	0	0	0	0	0	0	0	0	0	0	0	2.42178e-05	0	0	0	0	0	0	0	0	0	0	0	0	0	0	0	0	0	0	7.60069e-05
k__Bacteria;p__Proteobacteria;c__Betaproteobacteria;o__Burkholderiales;f__Comamonadaceae;g__Rubrivivax	2.86139e-05	0	0	0	0	0	0	0	0	0	5.32164e-06	0	0	0	0	0	0	0	0	0	0	0	0	0	0	0	0	0	0	0	0	0	0	0	0	2.45682e-05	0	0	0	0	0.00316456	0	0	0	0	0.000299389	0	0	0
k__Bacteria;p__Proteobacteria;c__Betaproteobacteria;o__Burkholderiales;f__Comamonadaceae;g__Tepidimonas	0	0	0	0	0	0	0	0	0	0	0	0.00161983	0	0	0	0	0	0	0	0	0	0.0035461	0	5.50371e-05	0	0	0	0	0	0	0	0	0	0	0	0	0	0	0.000547849	0.00163132	0	0	0	0	0	0	0	0	0
k__Bacteria;p__Proteobacteria;c__Betaproteobacteria;o__Burkholderiales;f__Oxalobacteraceae;Other	0.00201251	8.01276e-06	0.00429849	0.00257949	5.51724e-05	0.00554977	0.00221508	0.00119472	0.000355673	1.21734e-05	0	0.0118247	0.00141015	0.000335295	0.000609607	0.00229986	1.33597e-05	0.00138406	0.00531915	0.00039557	0	0	0.00642663	0.000207918	0	0.000638537	0	0	0.0052717	0.00230069	6.18289e-05	0.000116365	0.00166087	0	0.000864709	0.00136354	0.00121969	0.000924017	0.000342405	0	0	9.00739e-05	0	0.00296033	0	0.000938086	8.71505e-05	0	0.000615656
k__Bacteria;p__Proteobacteria;c__Betaproteobacteria;o__Burkholderiales;f__Oxalobacteraceae;g__	0.000677197	0	0.000762635	0.0016473	7.35632e-05	0.00320479	0.000553771	0.000105417	9.14588e-05	1.21734e-05	1.06433e-05	0.00267271	0.000604351	5.29413e-05	0.00134114	0.0015639	0	0.000168788	0.0159574	7.19217e-06	0	0	1.21029e-05	0.000299647	0	0.00091466	0	0	0.00131792	0.000145307	2.06096e-05	0	0.00110725	1.93358e-05	0.000612502	0.000712478	0.000353068	0.000568626	0.00452953	0	0	0	1.60818e-05	0	0	0.000159674	0.000470613	0	0.0010565
k__Bacteria;p__Proteobacteria;c__Betaproteobacteria;o__Burkholderiales;f__Oxalobacteraceae;g__Cupriavidus	0	0	0	0.000280935	0	0	0	0	0	0	0	0	0	4.41178e-05	0.000325124	1.14993e-05	0	3.37576e-05	0	0	0	0	0	0	0	0	0	0	0.00496756	0	0	0	0	0	0.000126103	1.22841e-05	0	0	0	0	0	0	0	0	0	0.000119756	0	0	0.000927284
k__Bacteria;p__Proteobacteria;c__Betaproteobacteria;o__Burkholderiales;f__Oxalobacteraceae;g__Janthinobacterium	0	0	0.000323542	5.1079e-05	0	5.21105e-05	0.000110754	7.02778e-05	0	0	0	0	0.00020145	4.41178e-05	0.00268227	0.000229986	0	0	0	0	0	0	0.000411498	0	0	0.00162223	0	0	0	0	0	3.87883e-05	0.000430597	0	0.000180148	0.000184262	0	0	0.000948952	0	0	0	0	0	0	0	0	0	0.000919684
k__Bacteria;p__Proteobacteria;c__Betaproteobacteria;o__Burkholderiales;f__Oxalobacteraceae;g__Ralstonia	5.72279e-05	0	0	0	0	0	0	0	0	0	0	0	0	4.41178e-05	0	0	0	0	0	0	0	0	0	0	0	0	0	0	0	0	0	0	0	0	5.40443e-05	0	0	0	0	0	0	0	0	0	0	0	0	0	0
k__Bacteria;p__Proteobacteria;c__Betaproteobacteria;o__EC94;f__;g__	0	0	0.00180259	1.27698e-05	0	0.0019802	0	0	0.000121945	0	0	0	0	1.76471e-05	0.000203202	0.000390975	0	0	0	0	0	0	0.000363086	0	0	0	0	0	0	0.00598179	6.18289e-05	0.000252124	0.00430597	0	0.000504414	0	3.20971e-05	4.73855e-05	1.9566e-05	0.00652529	0.00632911	0	0	0	0	0	0	0	0.000972888
k__Bacteria;p__Proteobacteria;c__Betaproteobacteria;o__Ellin6067;f__;g__	0	0	0	0	0	0.00156331	0.000221508	0	9.14588e-05	1.21734e-05	0	0	0	3.52942e-05	0	0.00150641	0	0	0	0	0	0	0	0	0	0.000500475	0	0	0.00577859	0.000169524	0	0.000174547	0	0	0.00135111	0	0.000850572	0.00042647	0	0	0.00316456	0	0	0	0	0	0.000122011	0	0.00810994
k__Bacteria;p__Proteobacteria;c__Betaproteobacteria;o__IS-44;f__;g__	0	0	0	0	0	0	0	0	0	0	0	0	0	2.64707e-05	0	0.00048297	0	0	0	0	0	0	0	0	0	0	0	0	0	2.42178e-05	0	0	0	0	0	0	0	0	0	0	0	0	0	0	0	0	0	0	0
k__Bacteria;p__Proteobacteria;c__Betaproteobacteria;o__MND1;f__;g__	0	0	0	0	0	0.00304846	0	0.00093118	0.000162593	0	0	0	0	8.82356e-05	0	0.000666958	0	0.00104648	0.00531915	0	0	0.0070922	0.00387292	0	0	0.000448701	0	0	0.00425791	0	0	0	0	9.66791e-06	0.000972798	1.22841e-05	6.41941e-05	0	0.000215226	0	0.00632911	0.000112592	0	0.000592066	0	0	0	0	0.0033063
k__Bacteria;p__Proteobacteria;c__Betaproteobacteria;o__MWH-UniP1;f__;g__	0	0	0	0	0	0	0	0	0	0	0	0	0	0	0	0	1.33597e-05	0	0	0	0	0	0	0	0	0	0	0	0	0	0	0	0	0	0	0	1.60485e-05	0	0	0	0	2.25185e-05	0	0	0	0	0	0	0
k__Bacteria;p__Proteobacteria;c__Betaproteobacteria;o__Methylophilales;f__Methylophilaceae;Other	0.000486437	0	0.000207991	0	0	0	0.000886034	0	0	0	0	0	0	0	0	0	0	0.000675151	0	0	0	0	0.000205749	1.83457e-05	0	0	0	0	0	0	2.06096e-05	0	0.000246055	0	1.80148e-05	0	0.000272825	0	0	0	0	0	0	0	0	7.98371e-05	1.74301e-05	0	0
k__Bacteria;p__Proteobacteria;c__Betaproteobacteria;o__Methylophilales;f__Methylophilaceae;g__	0	0	0	0	0	0	0	0	0.000223566	0	0	0	0	0	0	0	0	0	0	0	0	0	1.21029e-05	0	0	0	0	0	0	0	0	0	0	0	0	0	4.81456e-05	0.000118464	0	0	0	0	0	0	0	0	0	0	0.00116291
k__Bacteria;p__Proteobacteria;c__Betaproteobacteria;o__Methylophilales;f__Methylophilaceae;g__Methylotenera	0	0	0	0	0	0	0	0	0	0	0	0	0	0	0	0	0	0	0	0	0	0	0	0	0	0	0	0	0	0	0	0	0	0	0	0	0	0	0	0	0	0	0	0	0	0	0	0	0.00259184
k__Bacteria;p__Proteobacteria;c__Betaproteobacteria;o__Neisseriales;f__Neisseriaceae;g__	0.000343367	0	0	0	0	0.000208442	0	0	0	0	0	0	0.0001343	0	0	0.000379476	0	0	0	0	0	0	0.00117398	0	0	6.9031e-05	0	0	0	0.000145307	2.06096e-05	5.81824e-05	0	0	0	0	0	0	0	0	0	0.000112592	0	0	0	0	0	0	0.00503166
k__Bacteria;p__Proteobacteria;c__Betaproteobacteria;o__Neisseriales;f__Neisseriaceae;g__Conchiformibius	0	0	0	0	0	0	0	0	0	1.21734e-05	0	0	0	0	0	0	0	0	0	0	0	0	0	0	0	0	0	0	0	0	0	0	0	0	0	0	0	0	0	0	0	0	0	0	0	0.000139715	0	0	0
k__Bacteria;p__Proteobacteria;c__Betaproteobacteria;o__Neisseriales;f__Neisseriaceae;g__Kingella	0	0	0.00171015	0	0	0.00244919	0.000110754	5.27083e-05	5.08104e-05	0	5.32164e-06	0	0	2.64707e-05	0.00215395	0.00104643	0	0	0	0	0	0	0.00778215	0	0	0.000828372	0	0	0.000608273	0.000750751	0	0	0.000738166	0	7.20591e-05	0.00020883	4.81456e-05	0	0.000244575	0	0	0	1.60818e-05	0.000592066	0	0.00055886	0	0	0.000851277
k__Bacteria;p__Proteobacteria;c__Betaproteobacteria;o__Neisseriales;f__Neisseriaceae;g__Neisseria	0	0	0.000693305	0	5.51724e-05	0	0.00542696	0	0	0	0	0	0	0	8.1281e-05	0	0	0	0	0	0	0	0.00236006	0	0	0.00643714	0	0	0.00182482	0.000363266	0.000329754	0	0	2.90037e-05	0	0	0	2.36928e-05	0.000117396	0	0	0	0	0	0	0.000179634	0	0	7.60069e-06
k__Bacteria;p__Proteobacteria;c__Betaproteobacteria;o__Neisseriales;f__Neisseriaceae;g__Vitreoscilla	0	0	0	0.000178777	0	0	0	0	0	0	0	0	0	0	0	0	0	0	0	0	0	0	0	0	0	0	0	0	0	0	0	0	0	0	0	0	0	0	0	0	0	0	0	0	0	0	0	0	0
k__Bacteria;p__Proteobacteria;c__Betaproteobacteria;o__Neisseriales;f__Neisseriaceae;g__Vogesella	0	0	0	0	0	0	0	0	0	0	0	0	0	0	0	0	0	0	0	0	0	0	0	0	0	0	0	0	0	0	0	0	0	0	0	0	0	0	4.89151e-05	0	0	0	0	0	0	0	0	0	0
k__Bacteria;p__Proteobacteria;c__Betaproteobacteria;o__Nitrosomonadales;f__Nitrosomonadaceae;g__	0	0	0	0	0	0	0	0.000368958	0	0	0	0	0	0	0	0	0	0	0	0	0	0	0	0	0	0	0	0	0	0.000193742	0	0	0	0	0	0	0	0	0	0	0	0	0	0	0	0	0	0	0
k__Bacteria;p__Proteobacteria;c__Betaproteobacteria;o__Rhodocyclales;f__Rhodocyclaceae;Other	0	0	0	0	0	2.60552e-05	0	0	0.000182918	2.43469e-05	0	8.09913e-05	0	0.000105883	0	0.000770451	0	0.0019917	0	0	0	0	0.000133132	0	0.0111732	0.000138062	0	0	0.0116586	2.42178e-05	0	0.000271518	0.000984222	0	0.000540443	7.37046e-05	0.00054565	4.73855e-05	3.91321e-05	0	0	0	0	0	0	3.99186e-05	1.74301e-05	0	0.00076767
k__Bacteria;p__Proteobacteria;c__Betaproteobacteria;o__Rhodocyclales;f__Rhodocyclaceae;g__	0	0	0	0	0	5.21105e-05	0	0	0	0	0	0	0.0001343	1.76471e-05	0	0	0	0	0	0	0	0	0.00151286	0	0	0	0	0	0	0	0.000103048	0	0.000184542	0	0	0	0	0.000308006	0	0	0	2.25185e-05	0	0	0	0	0	0	7.60069e-06
k__Bacteria;p__Proteobacteria;c__Betaproteobacteria;o__Rhodocyclales;f__Rhodocyclaceae;g__Azoarcus	0	0	0	0	0	0	0	0	0	0	0	0	0	1.76471e-05	0	0	0	0	0	0	0	0	0	0	0	0	0	0	0	0	0	0	0	0	0	0	0	0.000616012	0	0	0	0	0	0	0	0	0	0	0
k__Bacteria;p__Proteobacteria;c__Betaproteobacteria;o__Rhodocyclales;f__Rhodocyclaceae;g__Dok59	0.000429209	0	0	0	0	0	0	0	0	0	0	0	0	0	0	0	0	0	0	0	0	0	0	0	0	0	0	0	0	0	0	0	0	0	0	0	0	0	0	0	0	0	0	0	0	0	0	0	0
k__Bacteria;p__Proteobacteria;c__Betaproteobacteria;o__Rhodocyclales;f__Rhodocyclaceae;g__Hydrogenophilus	0	8.01276e-06	0.0171477	0.000242625	0.000110345	0.000260552	0.000221508	0	0	0	5.32164e-06	0	6.71501e-05	6.17649e-05	0.000447045	0.000229986	0	0	0	0	0	0	0.0452769	0.000220148	0	0.000258866	0	0	0	0	0	0	0.00206071	0	0	0.000110557	3.20971e-05	0	0	0	0	2.25185e-05	0	0	0	0.000179634	0	0	0
k__Bacteria;p__Proteobacteria;c__Betaproteobacteria;o__Rhodocyclales;f__Rhodocyclaceae;g__Methyloversatilis	0	0	0	0	0	0	0	0	0	0	0	0.00137685	0	0	0	6.89957e-05	0	0.000101273	0	0	0	0	0	0	0	0	0	0	0	0	0	0	0	0	0	0	0	0	0	0	0	0	0	0	0	0	0	0	0
k__Bacteria;p__Proteobacteria;c__Betaproteobacteria;o__Rhodocyclales;f__Rhodocyclaceae;g__Thauera	0	0	4.62203e-05	0	0	0.00125065	0	0.00119472	0.000304863	2.43469e-05	0	0	0	0.00054706	0	0.00125342	0	0.000405091	0	0	0.0181818	0	0	0	0	0.000845629	0	0	0.00506894	9.68711e-05	2.06096e-05	0.0003297	0	0	0.0017114	0	0.00129993	0.000236928	1.9566e-05	0.00163132	0	0	0	0	0	0.000399186	0.000348602	0	0.00953127
k__Bacteria;p__Proteobacteria;c__Betaproteobacteria;o__Rhodocyclales;f__Rhodocyclaceae;g__Uliginosibacterium	0	0	0	0	0	0	0	0	0	0	0	0	0	0	0	6.89957e-05	0	3.37576e-05	0	0	0	0	0	0	0	0	0	0	0.00111517	0	0	0	0	0	0	0	0.00011234	0	0	0	0	0	0	0	0	0	0	0	0.000562451
k__Bacteria;p__Proteobacteria;c__Betaproteobacteria;o__Rhodocyclales;f__Rhodocyclaceae;g__Z-35	0	0	0	0	0	0	0	0	0	0	0	0	0	0	0	0	0	0	0	0	0	0	0	0	0	0	0	0	0	0	0	0	0	0	0	0	0.000272825	0	0	0	0	0	0	0	0	0	0	0	0
k__Bacteria;p__Proteobacteria;c__Betaproteobacteria;o__SC-I-84;f__;g__	0.000333829	0	0	8.93883e-05	0	0	0.000110754	0	0	0	5.32164e-06	0.000323965	0	1.76471e-05	0	0.00079345	0	0	0	0	0	0	0	0	0	0	0	0	0.00375101	0	0.000144267	0	0.00039984	0	0	0	0	0.000568626	0	0	0	0	0	0	0	0	0	0	0
k__Bacteria;p__Proteobacteria;c__Betaproteobacteria;o__Thiobacterales;f__;g__	0.00107779	0	0	0	0	0	0.000553771	0	0	0	0	0	0	0	0	0	0	0	0	0	0	0	0	0	0	0	0	0	0.0052717	0	0	0	0	0	0	0	0	0	0	0	0	0	0	0	0	0	0	0	0
k__Bacteria;p__Proteobacteria;c__Deltaproteobacteria;Other;Other;Other	0	0	0	0.00105989	0	0	0	0	0	0	0	0	0	0	0	0	0	0	0	0	0	0	0	0	0	0	0	0	0	0	0	0	0	0	0	0	0	0	0	0	0	0	0	0	0	0	0	0	0
k__Bacteria;p__Proteobacteria;c__Deltaproteobacteria;o__;f__;g__	2.86139e-05	8.01276e-06	0	0	0	0.0012246	0.00232584	0.000650069	0	1.21734e-05	0	0	0	7.05884e-05	4.06405e-05	0	0	0	0	2.15765e-05	0	0.0035461	0	1.22305e-05	0	0.00144965	0	0.00394477	0.010442	0.000242178	2.06096e-05	1.93941e-05	3.07569e-05	1.93358e-05	0	1.22841e-05	8.02427e-05	0.000189542	0.000107613	0.00163132	0.00632911	9.00739e-05	0	0	0	1.99593e-05	0	0	0.00335951
k__Bacteria;p__Proteobacteria;c__Deltaproteobacteria;o__BPC076;f__;g__	0	0	0	0	0	0	0	0	0	0	0	0	0	0	0	0	0	0	0	0	0	0	0	0	0	0	0	0	0	0	0	0	0	0	0	0	0	0.000900325	0	0	0	0	0	0	0	0	0	0	0
k__Bacteria;p__Proteobacteria;c__Deltaproteobacteria;o__Bdellovibrionales;f__Bacteriovoracaceae;Other	0	8.01276e-06	0	0	0	0	0	0	0	0	5.32164e-06	0	0	0	0	0	0	0	0	0	0	0	0.00131921	0	0	0	0	0	0	0	0	0	0	0	0	0	0	0	0	0	0	0	0	0	0	0	0	0	0
k__Bacteria;p__Proteobacteria;c__Deltaproteobacteria;o__Bdellovibrionales;f__Bacteriovoracaceae;g__	0	0	0	0	0	0	0.000664525	0	0	0	0	0	0.00020145	0	0	0.000149491	0	0.000371333	0	0	0	0	0	0.000201803	0	0	0	0	0	4.84355e-05	0	0	0	0	0	0	0	0	0.000156528	0	0	0	0	0.00118413	0	0.000219552	0	0	0
k__Bacteria;p__Proteobacteria;c__Deltaproteobacteria;o__Bdellovibrionales;f__Bacteriovoracaceae;g__Bacteriovorax	0	0	0	0.000587409	0	0	0	0	0	0	0	0	0	0	0	0	0	0	0	0	0	0	0	0	0	0	0	0	0	0	0	0	0	0	0	0	0	0	0	0	0	0	0	0	0	0	0	0	0
k__Bacteria;p__Proteobacteria;c__Deltaproteobacteria;o__Bdellovibrionales;f__Bdellovibrionaceae;g__Bdellovibrio	0	0	0	2.55395e-05	0	0.00409067	0	0	0	0	0	0	0	0	0	2.29986e-05	0	0.000810181	0	0	0	0	0	0	0	0	0	0	0.00101379	0	0	5.81824e-05	6.15139e-05	0	0.00120699	0	0.000369116	0	0	0	0	0	0	0	0	0	0	0.0689655	0
k__Bacteria;p__Proteobacteria;c__Deltaproteobacteria;o__Desulfarculales;f__Desulfarculaceae;g__	0	0	0	0	0	0	0	0	0	0	0	0	0	0	0	0	0	0	0	0	0	0	0	0	0	0	0	0	0	0	0	0	0	0	0	0	0.000240728	0	0	0	0.00316456	0	0	0	0	0	0	0	0
k__Bacteria;p__Proteobacteria;c__Deltaproteobacteria;o__Desulfobacterales;f__Desulfobacteraceae;g__	0.00089657	0	0	0	0	0	0	0	0	0	5.32164e-06	0	0	4.41178e-05	0	0	0	0	0	0	0	0	0	0	0	0	0	0	0	0.000121089	0	0	0	0	0	0	0	0	0	0	0.00632911	0	0	0	0	0	0	0	0
k__Bacteria;p__Proteobacteria;c__Deltaproteobacteria;o__Desulfobacterales;f__Desulfobacteraceae;g__Desulfococcus	0.00134486	8.01276e-06	0	0	0	0	0	0	0	1.21734e-05	0	8.09913e-05	0	0	0	0	0	0	0.0106383	0	0	0.0035461	0	0	0	0	0	0	0	0	0	1.93941e-05	3.07569e-05	0	0	2.45682e-05	0	0.000710783	0	0	0	0	0	0	0	0	0	0	0
k__Bacteria;p__Proteobacteria;c__Deltaproteobacteria;o__Desulfobacterales;f__Desulfobulbaceae;g__	9.53798e-06	8.01276e-06	0	0.000574639	0	0	0	0	0	6.08672e-05	5.32164e-06	0	0	0	0	0	0	0	0	0	0	0	0	0	0	0	0	0	0	0	0	0	0	9.66791e-06	0	0	3.20971e-05	0.000568626	9.78301e-06	0	0.00316456	0	0	0	0	0	0	0	0.00121611
k__Bacteria;p__Proteobacteria;c__Deltaproteobacteria;o__Desulfobacterales;f__Desulfobulbaceae;g__Desulfobulbus	0	0	0	0	0	0	0	0	0	0	0	0	0	0	0	0	0	0	0	0	0	0	0	0	0	0	0	0	0	0	0	0	0	0	0	0	0	0	0	0	0	0	0	0	0	0	0	0	0
k__Bacteria;p__Proteobacteria;c__Deltaproteobacteria;o__Desulfobacterales;f__Nitrospinaceae;g__Nitrospina	0	0	0	0	0	0	0	0	5.08104e-05	0	0	0	0	0.000105883	0	0	0	0	0	0	0	0	0	6.11524e-06	0	0	0.0166667	0	0	0	0	0	0	0	0	0	0	0	0	0	0	0	0	0	0	0	0	0	0
k__Bacteria;p__Proteobacteria;c__Deltaproteobacteria;o__Desulfovibrionales;f__Desulfovibrionaceae;g__	0	0	0.000184881	0	0	0	0	0	0	0	0	0	0	0	0	0	0	0	0	0	0	0	0	0	0	0	0	0	0.00131792	0	0	0	0	0	0	0	0	0	0	0	0	0	0	0	0	0	0	0	0
k__Bacteria;p__Proteobacteria;c__Deltaproteobacteria;o__Desulfuromonadales;Other;Other	0	0	0	0	0	0	0	0	0	0	0	0	0	0	0	0	0	0	0	0	0	0	0	0	0	0	0	0	0	0	0	0	0	0	0	0	0	0	0	0	0	4.50369e-05	0	0	0	0	0	0	0
k__Bacteria;p__Proteobacteria;c__Deltaproteobacteria;o__Desulfuromonadales;f__Desulfuromonadaceae;g__	0.000362443	0	0	0	0	0	0	0	0	0	0	0	0	0	0	0	0	0	0	0	0	0	0	0	0	0	0	0	0	0	0	0	0	0	0	0	0	0.000308006	0	0	0	0	0	0	0	0	0	0	0
k__Bacteria;p__Proteobacteria;c__Deltaproteobacteria;o__Desulfuromonadales;f__Geobacteraceae;g__Geobacter	0	0	0	0	0	0	0	0	0	0	0	0	0	0	0	0	0	0	0	0	0	0	0	0	0	0	0	0	0	0	0	0	0	0	0	0	0.00011234	0	0.000146745	0	0	0	0	0	0	0	0	0	0
k__Bacteria;p__Proteobacteria;c__Deltaproteobacteria;o__Desulfuromonadales;f__Pelobacteraceae;g__	0	0	0	0	0	0	0	0	0	0	0	0	0	0	0	0	0	0	0	0	0	0	0	0	0	0	0	0	0	0	0	0	0	0	0.000162133	0	0	0	0	0	0	0	0	0	0	0	0	0	0
k__Bacteria;p__Proteobacteria;c__Deltaproteobacteria;o__FAC87;f__;g__	0	0	0	0	0	0	0.000221508	0	0	0	0	0	0	0	0	0	0	0	0	0	0	0	0	0	0	0	0	0	0	0	0	0	0	0	3.60295e-05	0	0	0	0	0	0	0	0	0	0	0	0	0	0
k__Bacteria;p__Proteobacteria;c__Deltaproteobacteria;o__GMD14H09;f__;g__	0	0	0	0	0	0	0	0	0	0	0	0	0	0	0	0	0	0	0	0	0	0	0	0	0	0	0	0	0	0.00065388	0	0	0	0	0	0	0	0	0	0.00163132	0	0	0	0	0	0	0	0	0
k__Bacteria;p__Proteobacteria;c__Deltaproteobacteria;o__MIZ46;f__;g__	0	0	0	0	0	0	0	0	0	0	0	0	0	0	0	0	0	0	0	0	0	0	0	0	0	0	0	0	0.00131792	0	0	0	0	0	0	0	0	0.000142157	0	0	0	6.75554e-05	0	0	0	0	0	0	0
k__Bacteria;p__Proteobacteria;c__Deltaproteobacteria;o__Myxococcales;Other;Other	0	0	0	0	0	0	0	0	0	2.43469e-05	0	0	0	7.9412e-05	0	0	0	0	0.00531915	0	0	0	0	0	0	0	0	0	0	0	0	0	0	0	0	0	0	0	0	0	0.00316456	0	0	0	0	0	0	0	0
k__Bacteria;p__Proteobacteria;c__Deltaproteobacteria;o__Myxococcales;f__;g__	9.53798e-06	0	0.000346652	0	1.83908e-05	0	0.00299036	0.00137042	0.000508104	7.30407e-05	0	0	0.000335751	0.000573531	0	0.00588763	0	0.00617763	0.0106383	2.15765e-05	0	0.0106383	0.000181543	0	0.0111732	6.9031e-05	0.0166667	0	0.0228102	0.000314831	0.000123658	0.000155153	0.000369083	2.90037e-05	0.00261214	4.91364e-05	6.41941e-05	0.000734475	9.78301e-06	0	0.00632911	6.75554e-05	0	0.0017762	0	0.000119756	0.000191731	0	0.0112034
k__Bacteria;p__Proteobacteria;c__Deltaproteobacteria;o__Myxococcales;f__0319-6G20;g__	0	0	0	0	0	0	0	0	0	0	0	0.000161983	0	3.52942e-05	0	1.14993e-05	0	0	0	0	0	0	0.000484115	0.000177342	0	0	0	0	0	0	0	7.75765e-05	0.000184542	0	0	0	0	0	0	0	0	0	0	0	0	0	0	0	0
k__Bacteria;p__Proteobacteria;c__Deltaproteobacteria;o__Myxococcales;f__Cystobacterineae;g__	0	0	0	1.27698e-05	0	0	0.00077528	5.27083e-05	2.03242e-05	1.21734e-05	0	0	0	8.82356e-06	0.000121921	0	2.67194e-05	0	0	7.19217e-06	0	0	0	0.000171227	0	0.000103546	0.00833333	0	0	0	0	1.93941e-05	0	0	0	0	0.00166905	0	0	0	0	9.00739e-05	0	0	0	0	5.22903e-05	0	7.60069e-06
k__Bacteria;p__Proteobacteria;c__Deltaproteobacteria;o__Myxococcales;f__Haliangiaceae;g__	0	0	0	0.000178777	0	0	0	0.000193264	0.000162593	0	0	0	0	0.000220589	8.1281e-05	0.00171339	0	0	0	0	0	0.0035461	0	0	0	0	0	0	0	0	0	0	0	0	9.00739e-05	0	0.000882669	0	0	0	0	0.000157629	0	0	0	1.99593e-05	0	0	0
k__Bacteria;p__Proteobacteria;c__Deltaproteobacteria;o__Myxococcales;f__Myxococcaceae;g__	0	0	0	0	0	0	0	0	0	0	0	0	0	0	0	0	0	0	0	0	0	0	0	0	0	0	0	0	0	0	0	3.87883e-05	0	0	0	0	0	0	0	0	0	0	0	0	0	0	0	0	0
k__Bacteria;p__Proteobacteria;c__Deltaproteobacteria;o__Myxococcales;f__Myxococcaceae;g__Anaeromyxobacter	0.000667659	0	0	0	0	0	0	0	0	0	0	0	0	0	0	0	0	0	0	0	0	0	0	0	0	0	0	0	0	0	0	0	0	0	0	0	0	0	0	0	0	0	0	0	0	0	0	0	0.000357232
k__Bacteria;p__Proteobacteria;c__Deltaproteobacteria;o__Myxococcales;f__Nannocystaceae;g__Nannocystis	0	0	0	0	5.51724e-05	0	0	0	0.000152431	0	0	0	0	0	0	0	0	0	0	7.19217e-06	0	0	0	0	0	0	0	0	0	0	0	0	0	0	0	0	0	0	0	0	0	0	0	0	0	0	0	0	0
k__Bacteria;p__Proteobacteria;c__Deltaproteobacteria;o__Myxococcales;f__Nannocystaceae;g__Plesiocystis	0	8.01276e-06	0	0	0	0	0	0.000755486	0	0	2.12866e-05	0	0	8.82356e-05	0	0.000827948	0	0	0	0	0	0	0	0	0	0	0	0	0	0	0	0	0	9.66791e-06	0	0	0	0	0	0	0	0	0	0.000592066	0	1.99593e-05	0	0	0
k__Bacteria;p__Proteobacteria;c__Deltaproteobacteria;o__Myxococcales;f__OM27;g__	2.86139e-05	3.2051e-05	2.31102e-05	1.27698e-05	0	2.60552e-05	0	0	3.04863e-05	2.43469e-05	5.32164e-05	0	0.000537201	1.76471e-05	0.000121921	3.44978e-05	1.33597e-05	0	0	7.19217e-06	0	0	0.000145234	2.44609e-05	0	0	0.0166667	0.00591716	0.000304136	7.26533e-05	0	7.75765e-05	0.00039984	1.93358e-05	1.80148e-05	4.91364e-05	8.02427e-05	0.00106617	0	0	0	2.25185e-05	0	0.00118413	0.0188679	0.000179634	1.74301e-05	0	3.04028e-05
k__Bacteria;p__Proteobacteria;c__Deltaproteobacteria;o__Myxococcales;f__Polyangiaceae;Other	0	0	0	0	0	0	0	0	0	0	0	0	0	0	0	0	0	0	0	0	0	0	0	0	0	0	0	0	0	0	0	0	0	0	0	0	0.000706135	0	0	0	0	0	0	0	0	0	0	0	0
k__Bacteria;p__Proteobacteria;c__Deltaproteobacteria;o__Myxococcales;f__Polyangiaceae;g__	0	0	0	0	0	0	0	0	0.000142269	0	0	0	0	8.82356e-06	0	0.000172489	0	0	0	0	0	0	0	0	0	0	0	0	0.00648824	0	0	0	0	0	0.000810665	0	0	2.36928e-05	0	0	0.00316456	0	0	0	0	0	0	0	0
k__Bacteria;p__Proteobacteria;c__Deltaproteobacteria;o__NB1-j;Other;Other	0	0	0	0	0	0	0	0	0	2.43469e-05	0	0	0	0	0	0	0	0	0	0	0	0	0	0	0	0	0	0	0	0	0	0	0	9.66791e-06	0	0	0	0	0	0	0	0	0	0	0	0	0	0	3.04028e-05
k__Bacteria;p__Proteobacteria;c__Deltaproteobacteria;o__NB1-j;f__;g__	0	0	0	1.27698e-05	0	0	0.000332263	0	3.04863e-05	0	1.06433e-05	0.000323965	6.71501e-05	0	0	0.000678457	0	3.37576e-05	0	7.19217e-06	0	0.0070922	1.21029e-05	0	0	0	0.025	0.00197239	0.00314274	2.42178e-05	0	0	0	1.93358e-05	0	0	0	0.00172957	0	0	0	4.50369e-05	4.82455e-05	0	0	0	0.000139441	0	0
k__Bacteria;p__Proteobacteria;c__Deltaproteobacteria;o__NB1-j;f__JTB38;g__	0.000181222	8.01276e-06	0.000600864	0	0	0	0	0	7.11346e-05	0	5.32164e-06	0.00129586	0.0001343	8.82356e-06	0.000121921	0	0	0.000877696	0	0	0	0.0035461	0.000423601	0	0	1.72577e-05	0.0166667	0	0.00243309	0.00116245	0	0	3.07569e-05	0	0.000396325	3.68523e-05	1.60485e-05	2.36928e-05	0.000107613	0.00163132	0	4.50369e-05	1.60818e-05	0	0.0188679	0	0	0	7.60069e-06
k__Bacteria;p__Proteobacteria;c__Deltaproteobacteria;o__NB1-j;f__MND4;g__	1.9076e-05	0	0	0	0	0	0	0	0	0	0	0	0	0	0	0.000563465	0	0	0	0.000172612	0	0	0	0	0	0	0	0	0	0	0	0	0	6.76754e-05	0	0	0	0	0	0	0	0	0	0	0	0	0	0	0
k__Bacteria;p__Proteobacteria;c__Deltaproteobacteria;o__NB1-j;f__NB1-i;g__	0	0	0	0	1.83908e-05	0	0	0	0	1.21734e-05	5.32164e-06	0	0	8.82356e-06	0	0	0	0.000506363	0	5.75374e-05	0	0	0	0	0	0.000517732	0	0	0	0.000750751	0	0	0	0	0.000810665	3.68523e-05	0.000337019	0	0	0	0	0	0	0	0	0	0	0	0
k__Bacteria;p__Proteobacteria;c__Deltaproteobacteria;o__NKB15;f__;g__	0	0	0	0	0	0	0	0	0	0	0	0	0	0	0	0	0	0.000405091	0	0	0	0	0	0	0	0	0	0	0	0	0	0	0	0	0	0	0	0	0	0	0	0	0	0.000592066	0	0	0	0	0
k__Bacteria;p__Proteobacteria;c__Deltaproteobacteria;o__PB19;f__;g__	0	8.01276e-06	0	0	0	0	0.000110754	0	0	0	1.06433e-05	0	0	0	4.06405e-05	0	0	0	0	7.19217e-06	0	0	0	0	0	0	0	0	0	0	0	1.93941e-05	0	0	0	0	0	2.36928e-05	9.78301e-06	0	0	0	0	0	0	0	0	0	0
k__Bacteria;p__Proteobacteria;c__Deltaproteobacteria;o__Spirobacillales;f__;g__	0	8.01276e-06	0	0	0	0	0.00077528	0	0	0	0	0	0.00020145	8.82356e-06	0	0.00131092	1.33597e-05	0	0	0	0	0	0	0	0.00558659	0.000673052	0	0	0	0	0	0	0	0	0.000936768	3.68523e-05	3.20971e-05	0	0	0	0	0	0	0	0	0	0	0	0
k__Bacteria;p__Proteobacteria;c__Deltaproteobacteria;o__Sva0853;f__;g__	0	0	0	0	0	0	0	0	0	0	5.32164e-06	0	0	0	0	1.14993e-05	0	0	0	0	0	0	0	0	0	0	0	0	0	0.000702315	0	0	0	0	0	0	0	0	0	0	0	4.50369e-05	0	0	0	0	0	0	0
k__Bacteria;p__Proteobacteria;c__Deltaproteobacteria;o__Sva0853;f__S25_1238;g__	0	1.60255e-05	0	0	0	0	0	0	0	0	0	0.00129586	0	0	0	0	0	0	0	0	0	0	0	0	0	0	0	0	0	0.000484355	0	0	0	0	0	0	0	2.36928e-05	0	0	0	0	0	0	0	0	0	0	0
k__Bacteria;p__Proteobacteria;c__Deltaproteobacteria;o__Sva0853;f__SAR324;g__	9.53798e-06	2.40383e-05	0.000184881	0.000625718	0	0	0.000443017	5.27083e-05	2.03242e-05	0	0	0	0	3.52942e-05	4.06405e-05	2.29986e-05	0	0.000843939	0	0	0.0181818	0	1.21029e-05	0.000250725	0	6.9031e-05	0	0.00591716	0	0.000629662	0.000206096	0.000193941	0	0	1.80148e-05	2.45682e-05	3.20971e-05	0.00274836	0.00029349	0.00163132	0	4.50369e-05	0	0.00118413	0	0	0	0	0.00925764
k__Bacteria;p__Proteobacteria;c__Deltaproteobacteria;o__Syntrophobacterales;f__Syntrophaceae;g__	0.00084888	0	0	0	0	0	0	0	0	0	0	0	0	0	0	0	0	0	0	0	0	0	0	0	0	0	0	0	0	0	0	0	0	0	0	0	0	0	0	0	0	0	0	0	0	0	0	0	0
k__Bacteria;p__Proteobacteria;c__Deltaproteobacteria;o__Syntrophobacterales;f__Syntrophaceae;g__Desulfobacca	0.000362443	0	0	0	0	0	0	0	0	0	0	0	0	0	0	0	0	0	0	0	0	0	0	0	0	0	0	0	0	2.42178e-05	0	0	0	0	0	0	0.000256776	0	0	0	0	0	0	0	0	0	0	0	0
k__Bacteria;p__Proteobacteria;c__Deltaproteobacteria;o__Syntrophobacterales;f__Syntrophobacteraceae;g__	0.000276601	8.01276e-06	0.000647085	1.27698e-05	0	0	0.0026581	0.000281111	0.00024389	2.43469e-05	0	0	0	0.000105883	4.06405e-05	0.00167889	1.33597e-05	0.00013503	0.00531915	0.000201381	0	0.0319149	0.0012829	0	0.00558659	0.000293382	0.0166667	0.00394477	0.0052717	2.42178e-05	0	0.000174547	0.000953465	2.90037e-05	0.00199964	0	1.60485e-05	0.000189542	9.78301e-06	0	0.0126582	0	1.60818e-05	0	0.0188679	5.98778e-05	0.000348602	0.0344828	0.00294147
k__Bacteria;p__Proteobacteria;c__Deltaproteobacteria;o__Syntrophobacterales;f__Syntrophobacteraceae;g__Syntrophobacter	0	0	0	0	0	0	0	0	0	0	0	0	0	0	0	0	0	0	0	0	0	0	0	0	0	0	0	0	0	0	0	0	0	0	0	0	0	0	0	0	0	0	0	0	0	0	0.000122011	0	0
k__Bacteria;p__Proteobacteria;c__Deltaproteobacteria;o__[Entotheonellales];f__[Entotheonellaceae];g__	9.53798e-06	0	0	0	0	0	0.000110754	0	0.000182918	0	0	8.09913e-05	0	8.82356e-05	0	0.000701456	0	0	0	0	0	0	0	0	0	0	0.0166667	0	0	0	0	0	0	0	0.000252207	1.22841e-05	0	0.000473855	0	0	0.00316456	0	0	0	0	0.000818331	1.74301e-05	0	0
k__Bacteria;p__Proteobacteria;c__Epsilonproteobacteria;o__Campylobacterales;f__Campylobacteraceae;g__Campylobacter	0	8.01276e-06	0	0	0	0	0	0	0	0	0	0.000566939	0	0	0.000121921	0	0	0	0	0	0	0	0	0	0	0	0	0	0	2.42178e-05	0	0	0	0	0	0	0	0	0	0	0	0	0	0	0	0.00471039	0	0	0
k__Bacteria;p__Proteobacteria;c__Epsilonproteobacteria;o__Campylobacterales;f__Campylobacteraceae;g__Sulfurospirillum	0	0	0	0	0	0	0	0	0	0	0	0	0	0	0	0	0	0	0	0	0	0	0	0	0	0	0	0	0.000304136	0	0	0	0	0	0	0	0	0	0	0	0	0	0	0	0	0	0	0	0
k__Bacteria;p__Proteobacteria;c__Epsilonproteobacteria;o__Campylobacterales;f__Helicobacteraceae;Other	0	9.61531e-05	4.62203e-05	0	0	2.60552e-05	0	0.000456806	0.000396321	0.000340857	2.12866e-05	0	0	9.70591e-05	0.000162562	4.59971e-05	0.00045423	0	0	0	0	0	0	1.22305e-05	0	0.000517732	0	0	0	0	0	0	0	0.000135351	0	0.0015478	0	0	0	0	0	0.00058548	0.000241227	0	0	0	0	0	0
k__Bacteria;p__Proteobacteria;c__Epsilonproteobacteria;o__Campylobacterales;f__Helicobacteraceae;g__	0	0	0	0	0	0	0	3.51389e-05	0	0	0	0	0	0	0	0	1.33597e-05	0	0	0	0	0	0	0	0	3.45155e-05	0	0	0	0	0	0	0	0	0	4.91364e-05	0	7.10783e-05	0	0	0	0	3.21636e-05	0	0	0	0	0	0
k__Bacteria;p__Proteobacteria;c__Epsilonproteobacteria;o__Campylobacterales;f__Helicobacteraceae;g__Flexispira	0.000810728	0.00306889	0.00471447	1.27698e-05	0	0.00127671	0.108982	0.117504	0.0654235	0.0519076	0.00125059	0.000323965	0.0105426	0.0294707	0.0783549	0.0173064	0.0490434	3.37576e-05	0.00531915	0.00016542	0	0.0035461	0	0.000336338	0.0670391	0.174528	0	0.00394477	0	0.000242178	0.000164877	1.93941e-05	0.00039984	0.015227	0.00142317	0.578704	4.81456e-05	0	0.000342405	0.0130506	0	0.0897586	0.0396256	0.080521	0.0188679	3.99186e-05	5.22903e-05	0	8.36076e-05
k__Bacteria;p__Proteobacteria;c__Epsilonproteobacteria;o__Campylobacterales;f__Helicobacteraceae;g__Helicobacter	0.000343367	0.0016346	0.00189503	2.55395e-05	3.67816e-05	0.000703491	0.0447447	0.0523394	0.0306184	0.0222044	0.000516199	0.000242974	0.00449906	0.0131824	0.0364139	0.00811849	0.0219099	0	0	5.03452e-05	0	0	0.00114977	0.000152881	0.0391061	0.0824575	0	0	0	0.000193742	8.24385e-05	0	0.000215298	0.00683521	0.000882724	0.228116	8.02427e-05	0	0.000225009	0.00489396	0	0.0391821	0.0181403	0.0384843	0	1.99593e-05	0	0	5.32048e-05
k__Bacteria;p__Proteobacteria;c__Gammaproteobacteria;Other;Other;Other	0.000438747	7.21148e-05	2.31102e-05	0	5.51724e-05	0	0	0	1.01621e-05	0	4.78948e-05	0	0	1.76471e-05	0	0.000965939	2.67194e-05	0	0	2.15765e-05	0	0.0035461	2.42057e-05	1.22305e-05	0	0	0	0	0.000101379	4.84355e-05	0	3.87883e-05	3.07569e-05	4.83395e-05	0.000216177	0	0	7.10783e-05	0	0	0	0	1.60818e-05	0	0	0	0	0	2.28021e-05
k__Bacteria;p__Proteobacteria;c__Gammaproteobacteria;o__;f__;g__	5.72279e-05	8.01276e-06	0	0	0	2.60552e-05	0	0.000263542	0	0	1.59649e-05	0	0	0.000141177	0	0.00202387	0	0	0	0	0	0	0	6.11524e-06	0	0.000414186	0	0.00197239	0.00395377	9.68711e-05	0.000103048	0	0	0	0.00117096	1.22841e-05	0.000320971	0.00123202	9.78301e-05	0	0	0	0	0	0.0188679	3.99186e-05	0	0	0.00639218
k__Bacteria;p__Proteobacteria;c__Gammaproteobacteria;o__Aeromonadales;f__Aeromonadaceae;Other	0	0	0	0	0	0	0	8.78472e-05	0	0	0	0	0	0	0	0	0	0	0	0	0	0	0	0	0	0	0	0	0	0	0	0	0	1.93358e-05	0	0	0	0	9.78301e-06	0	0	0	0	0	0	0	0	0	7.60069e-06
k__Bacteria;p__Proteobacteria;c__Gammaproteobacteria;o__Aeromonadales;f__Aeromonadaceae;g__	6.67659e-05	3.2051e-05	0.000207991	0.00113651	1.83908e-05	0.00330902	0.00232584	0.000140556	0.000325187	0	2.66082e-05	0	0.000940102	0.00135	0.00105665	1.14993e-05	0	0.00185667	0	1.43843e-05	0	0	0.00160968	0	0	8.62887e-05	0	0	0.000608273	0.000121089	0	0.0215663	0	0.000193358	0.000450369	0.000773899	0.00011234	0.000592319	5.86981e-05	0	0	2.25185e-05	0	0.000592066	0	0.00415153	3.48602e-05	0	0.00375474
k__Bacteria;p__Proteobacteria;c__Gammaproteobacteria;o__Alteromonadales;f__;g__	0	0	0	0	0	0	0	0	0	0	0	0	0	0	0	0	0	0	0	7.19217e-06	0	0	0	6.11524e-06	0	0	0	0	0	0.000242178	0	0	0	9.66791e-06	0	0	0	0	0	0	0	0	0	0	0	0	0	0	7.60069e-06
k__Bacteria;p__Proteobacteria;c__Gammaproteobacteria;o__Alteromonadales;f__125ds10;g__	0	0	0	0	0	0	0	0	0	0	0	0	0	5.29413e-05	0	0.00104643	0	0	0	0	0	0	0	0	0	0	0	0	0	0	0	0	0	0	0	0	0	0.000663397	0	0	0	0	0	0	0	0	0	0	0
k__Bacteria;p__Proteobacteria;c__Gammaproteobacteria;o__Alteromonadales;f__Alteromonadaceae;Other	1.9076e-05	8.01276e-06	0	0	0	0	0.000110754	0	0	0	5.32164e-06	0	0	0	0	0	0	0	0	0.000143843	0	0	0	0	0	0	0	0	0	0	0	0	0	0	0	0	1.60485e-05	0.000142157	0	0	0	0	0	0	0	1.99593e-05	1.74301e-05	0	1.52014e-05
k__Bacteria;p__Proteobacteria;c__Gammaproteobacteria;o__Alteromonadales;f__Alteromonadaceae;g__	9.53798e-06	1.60255e-05	0	0	0	0	0	0	0	1.21734e-05	1.59649e-05	0	0	1.76471e-05	0	0	0	0	0	0	0	0	0	0	0	1.72577e-05	0	0	0	2.42178e-05	0	0	0	0	0	0	0	9.4771e-05	0	0.00163132	0	0	0	0	0	0	1.74301e-05	0	0
k__Bacteria;p__Proteobacteria;c__Gammaproteobacteria;o__Alteromonadales;f__Alteromonadaceae;g__Alteromonas	0.0015833	7.21148e-05	0.00187192	0.00107266	1.83908e-05	2.60552e-05	0.00343338	0.000421667	0.000264214	1.21734e-05	1.59649e-05	0	0.0001343	3.52942e-05	0	0.000804949	5.34388e-05	0.00202545	0	0.000280495	0	0.0035461	0.00179123	9.17285e-05	0.027933	0.000362413	0.0166667	0	0.000202758	0.00213116	0	0	0.00107649	7.73433e-05	0.000972798	1.22841e-05	0.00121969	0.0167745	0.000675028	0.00163132	0.00632911	0.000157629	0	0.00236827	0	0.00145703	1.74301e-05	0	6.08055e-05
k__Bacteria;p__Proteobacteria;c__Gammaproteobacteria;o__Alteromonadales;f__Alteromonadaceae;g__BD2-13	0	0	0	0	0	0	0	0	0	0	0	0	0	0	0	0	0	0	0	0	0	0	0	0	0	0	0	0	0	0	0	1.93941e-05	0	0	7.20591e-05	1.22841e-05	0	0	0	0	0	2.25185e-05	0	0	0	0	0	0	7.60069e-06
k__Bacteria;p__Proteobacteria;c__Gammaproteobacteria;o__Alteromonadales;f__Alteromonadaceae;g__Candidatus Endobugula	0	0	0	0	0	0	0	5.27083e-05	0	0	0	0	0	0	0	0	0	0	0	0	0	0	0	0	0	0	0	0	0	0	0	0	0	0	0.000486399	4.91364e-05	0	0	0	0	0	0	0	0	0	0	0	0	0
k__Bacteria;p__Proteobacteria;c__Gammaproteobacteria;o__Alteromonadales;f__Alteromonadaceae;g__Cellvibrio	1.9076e-05	0	0.000138661	0	0	0	0	0	0	0	0	0	0	0	0	0	0	0.00178915	0	3.59609e-05	0	0	0	0	0	0	0	0	0	0	0.000267925	0	0.000153785	0	0	0	0	0	0	0	0	0	0	0.000592066	0	0.000319349	0	0	0
k__Bacteria;p__Proteobacteria;c__Gammaproteobacteria;o__Alteromonadales;f__Alteromonadaceae;g__Glaciecola	9.53798e-06	0	0	6.38488e-05	0	0.000130276	0	0	0	0	0	0	0	0	0	0.000183988	0	0	0	0	0	0	0	0	0	0	0	0	0	0.000460138	0	0	0	0	0	0	0	0	9.78301e-06	0	0	0	0	0	0	0	0	0	1.52014e-05
k__Bacteria;p__Proteobacteria;c__Gammaproteobacteria;o__Alteromonadales;f__Alteromonadaceae;g__HTCC2207	1.9076e-05	2.40383e-05	0	0	0	0	0.000110754	0.000210833	0	0	5.32164e-06	0	0	1.76471e-05	0	0	2.67194e-05	0	0	0	0	0	0	0	0	0	0.00833333	0	0	0	2.06096e-05	1.93941e-05	0.000369083	9.66791e-06	0	0	0	0	0	0	0.00316456	0	0	0	0	0	0	0	0
k__Bacteria;p__Proteobacteria;c__Gammaproteobacteria;o__Alteromonadales;f__Alteromonadaceae;g__Marinobacter	3.81519e-05	1.60255e-05	2.31102e-05	0.000906653	0	0	0	1.75694e-05	1.01621e-05	0	2.12866e-05	0	6.71501e-05	8.82356e-06	0	0.000114993	0	0	0.0106383	0	0	0	1.21029e-05	6.11524e-06	0	0.000569506	0.0333333	0	0	0.00205851	0	0	0	2.90037e-05	0	2.45682e-05	0	0.00187173	1.9566e-05	0.00163132	0	6.75554e-05	0	0	0	3.99186e-05	3.48602e-05	0	7.60069e-06
k__Bacteria;p__Proteobacteria;c__Gammaproteobacteria;o__Alteromonadales;f__Alteromonadaceae;g__Microbulbifer	0	0	0	0	0	0	0	0	0	0	0	0	0	0	0	0	0	0	0	0	0	0	0	0	0	0	0	0	0	0.000121089	0	0	0	0	0	0	0	0	0	0	0	0	0	0	0	0	0	0	0
k__Bacteria;p__Proteobacteria;c__Gammaproteobacteria;o__Alteromonadales;f__Alteromonadaceae;g__Spongiibacter	0	0	0	0	0	0	0	0	0	0	0	0	0	0	0	0	0	0	0	0	0	0	0	0	0	0	0	0	0	2.42178e-05	0	0	0	0	0	0	0	0	9.78301e-06	0	0	0	0	0	0.0188679	0	0	0	0
k__Bacteria;p__Proteobacteria;c__Gammaproteobacteria;o__Alteromonadales;f__Colwelliaceae;g__	0	8.01276e-06	0	0	1.83908e-05	0.00239708	0	0	0	0	5.32164e-06	0	0	1.76471e-05	0	0	0	0	0	0	0	0.0035461	0	0	0	0	0.0166667	0	0.00131792	0	0	1.93941e-05	0.000215298	1.93358e-05	0	0	1.60485e-05	0	0	0	0	2.25185e-05	0	0	0	0	8.71505e-05	0	0.00317709
k__Bacteria;p__Proteobacteria;c__Gammaproteobacteria;o__Alteromonadales;f__Colwelliaceae;g__Thalassomonas	0	0	0	0	0	0	0	0	0	0	5.32164e-06	0	0	0	0	1.14993e-05	0	0.000303818	0	1.43843e-05	0	0	1.21029e-05	0	0	0	0	0	0	0	0	1.93941e-05	0	0	0	0	0	0	2.9349e-05	0	0	0	0	0	0	0	1.74301e-05	0	0
k__Bacteria;p__Proteobacteria;c__Gammaproteobacteria;o__Alteromonadales;f__HTCC2188;g__	0	0	0	0	0	0	0	0	0	0	0	0	0	0	0	0	0	0	0	4.3153e-05	0	0	0	0	0	0	0	0	0	0	0	0	0	0	0	0	0	0	0	0	0	0	0	0	0	0	0	0	0
k__Bacteria;p__Proteobacteria;c__Gammaproteobacteria;o__Alteromonadales;f__HTCC2188;g__HTCC	0.000162146	0.000104166	0.000600864	0.000153237	1.83908e-05	2.60552e-05	0	1.75694e-05	1.01621e-05	0	2.66082e-05	0	0	8.82356e-06	0	0	1.33597e-05	0	0	0	0	0	0	6.11524e-06	0	0.00127707	0	0	0.00537307	0.000532791	2.06096e-05	1.93941e-05	0	5.80074e-05	0	0	1.60485e-05	0.000213235	2.9349e-05	0.00163132	0	2.25185e-05	0	0.000592066	0.0188679	0.000119756	5.22903e-05	0	3.04028e-05
k__Bacteria;p__Proteobacteria;c__Gammaproteobacteria;o__Alteromonadales;f__Idiomarinaceae;g__Idiomarina	1.9076e-05	3.2051e-05	0.000878186	0.00051079	0	0	0	1.75694e-05	0	3.65203e-05	2.66082e-05	0.0018628	0.000604351	0	0	0	0	0	0	0	0	0	0.00404236	6.11524e-06	0	1.72577e-05	0	0	0	0.00159837	0	3.87883e-05	0	2.90037e-05	1.80148e-05	0	0	2.36928e-05	0	0.00163132	0	2.25185e-05	1.60818e-05	0	0.0188679	0	3.48602e-05	0	5.32048e-05
k__Bacteria;p__Proteobacteria;c__Gammaproteobacteria;o__Alteromonadales;f__Idiomarinaceae;g__Pseudidiomarina	1.9076e-05	8.01276e-06	0	0	0	0	0	0	0	0	0	0	0	0	0	0	0	0	0	0	0	0	0	0	0	0	0	0	0	0	0	0	0	0	0	1.22841e-05	0	0	0	0	0	0	0	0	0	1.99593e-05	0	0	0
k__Bacteria;p__Proteobacteria;c__Gammaproteobacteria;o__Alteromonadales;f__J115;Other	0	0	0	0	0	0	0.000110754	0	0	0	0	0	0	0	0	0	0	0	0	0	0	0	0	0	0	0	0	0	0	0	0	1.93941e-05	0	0	0	0	0	0	0	0	0	0	0	0	0	0	0	0	7.60069e-06
k__Bacteria;p__Proteobacteria;c__Gammaproteobacteria;o__Alteromonadales;f__Moritellaceae;g__Moritella	0	0	0	0	1.83908e-05	2.60552e-05	0	0	0	0	5.32164e-06	0	0	0	0	0	0	0	0	0	0	0	0	0	0	0	0	0	0	0	0	1.93941e-05	0	0	0	0	0	0	0	0	0	0	0	0	0	0	0	0	0
k__Bacteria;p__Proteobacteria;c__Gammaproteobacteria;o__Alteromonadales;f__OM60;g__	3.81519e-05	0.000112179	0.000231102	2.55395e-05	1.83908e-05	0	0.000221508	0.000140556	3.04863e-05	0	2.12866e-05	0	0.000940102	8.82356e-06	4.06405e-05	1.14993e-05	0	0.000101273	0	0	0	0	1.21029e-05	0	0	0	0.00833333	0.00788955	0.000101379	0.000847622	0	0.000116365	0	1.93358e-05	0	1.22841e-05	1.60485e-05	0.000995096	9.78301e-06	0.00163132	0	2.25185e-05	0	0.000592066	0.0188679	5.98778e-05	1.74301e-05	0	2.28021e-05
k__Bacteria;p__Proteobacteria;c__Gammaproteobacteria;o__Alteromonadales;f__OM60;g__Congregibacter	9.53798e-06	0	0	0	0	0	0	0.00031625	0	0	5.32164e-06	0	0	0	0	0	0	0	0	0	0	0	0	0	0	0	0	0	0	0	0	0	0	9.66791e-06	0	0	0	0	9.78301e-06	0	0	0	0	0	0	0	3.48602e-05	0	0
k__Bacteria;p__Proteobacteria;c__Gammaproteobacteria;o__Alteromonadales;f__Shewanellaceae;g__Shewanella	9.53798e-06	0	0	0.000612949	0	0	0	0.000193264	0	0	1.06433e-05	0	0	0.00122647	0	0	0	0	0	0	0	0	0	0	0	0	0	0	0.000912409	4.84355e-05	0	0	0	0	0.000270222	0.00041766	8.02427e-05	0.000592319	0	0	0	0	0	0	0	0.00101792	0	0	0
k__Bacteria;p__Proteobacteria;c__Gammaproteobacteria;o__Alteromonadales;f__[Chromatiaceae];g__	0	0	0	0	0	0	0	0	0	0	0	0	0	0	0	3.44978e-05	0	0	0	0	0	0	0	0	0	0	0	0	0	0	0	0	0	0	0	0	0	0	0	0	0	0	0	0	0	0	0	0	0
k__Bacteria;p__Proteobacteria;c__Gammaproteobacteria;o__Alteromonadales;f__[Chromatiaceae];g__Rheinheimera	0	0	0	0	0	0	0	0	0	0	0	0	0	0	0	0	0	0	0	0	0	0	0	0	0	0	0	0	0	0	0	0	0	0	0	0	0	0	0	0	0	2.25185e-05	0	0	0	5.98778e-05	0	0	0
k__Bacteria;p__Proteobacteria;c__Gammaproteobacteria;o__Chromatiales;Other;Other	0	0	0	0	0	0	0	0	0	0	0	0	0	0	0	0	0	0	0	0	0	0	0	0	0	0	0	0	0	0	0	0	0	0	0	0	0	0	2.9349e-05	0	0	0	0	0	0	0	0	0	0
k__Bacteria;p__Proteobacteria;c__Gammaproteobacteria;o__Chromatiales;f__;g__	9.53798e-06	8.01276e-06	0.000392873	0.000395863	0.000147126	0	0	0.000685208	0.000121945	0	3.72515e-05	0.000728922	0	2.64707e-05	0.000203202	0.000586463	0	0	0	3.59609e-05	0	0	0.0016823	6.11524e-06	0	0	0	0	0.00324412	9.68711e-05	0	0	0	3.86716e-05	1.80148e-05	0	0.000690087	0.00161111	0	0.00326264	0.00316456	0	1.60818e-05	0	0	3.99186e-05	3.48602e-05	0	0.00193818
k__Bacteria;p__Proteobacteria;c__Gammaproteobacteria;o__Chromatiales;f__Chromatiaceae;g__	0	0	0	0	0	0	0	0	0	0	0	0	0	0	0	0	0	0	0	0	0	0	0	0	0	0	0	0	0	0	0	0	0	0	0	0	0	0.00236928	0	0	0	0	0	0	0	0	0	0	0
k__Bacteria;p__Proteobacteria;c__Gammaproteobacteria;o__Chromatiales;f__Chromatiaceae;g__Allochromatium	0	0	0	0	1.83908e-05	0	0	0	0	0	5.32164e-06	0	0	0	0	0	0	0	0	0	0	0	0	0	0	0	0	0	0	0	0	0	0	0	0	0	0	0	0	0	0	0	0	0	0	0	0	0	0
k__Bacteria;p__Proteobacteria;c__Gammaproteobacteria;o__Chromatiales;f__Ectothiorhodospiraceae;Other	0	0	0	0	0	0	0	0	1.01621e-05	0	0	0	0	0	0	0	0	0	0	0	0	0	0	0	0	0	0	0	0	0	0	0	0	9.66791e-06	0	0	0	0	0	0	0	0	0	0	0	0	0	0	0
k__Bacteria;p__Proteobacteria;c__Gammaproteobacteria;o__Chromatiales;f__Ectothiorhodospiraceae;g__	1.9076e-05	0	0	0.000102158	0	0	0.000221508	0.000175694	9.14588e-05	0	5.32164e-06	0.00542642	0	2.64707e-05	4.06405e-05	0.000436972	0	0.00013503	0	0	0	0	0	0	0	0	0	0	0	4.84355e-05	0	5.81824e-05	3.07569e-05	9.66791e-06	0.000144118	0	0	0	0	0	0	0	0	0	0	0.000498982	0	0	7.60069e-06
k__Bacteria;p__Proteobacteria;c__Gammaproteobacteria;o__Chromatiales;f__Ectothiorhodospiraceae;g__Thioalkalivibrio	0	0	0	0	0	0	0	0	0	0	0	0	0	0	0	0	0	0.000405091	0	0	0	0	0	0	0	0	0	0	0	0	0	0	0	0	0	0	0	0	0	0	0	0	0	0.000592066	0	0	0	0	0
k__Bacteria;p__Proteobacteria;c__Gammaproteobacteria;o__Enterobacteriales;f__Enterobacteriaceae;Other	0.752547	0.00431086	0.005454	0.00400971	0.00917701	0.0104221	0.178425	0.00360174	0.00132107	0.00038955	0.00234684	0.0432494	0.045192	0.259007	0.00711209	0.00744003	0.0044755	0.00192418	0.0478723	0.00888234	0	0.0780142	0.00812103	0.00215868	0.00558659	0.0411425	0.00833333	0.00986193	0.0194647	0.452945	0.00389522	0.48014	0.0022145	0.00550104	0.0804179	0.0190281	0.00584167	0.686118	0.00348275	0.0228385	0.0253165	0.00123852	0.00413303	0.00296033	0	0.0123548	0.140225	0	0.0112794
k__Bacteria;p__Proteobacteria;c__Gammaproteobacteria;o__Enterobacteriales;f__Enterobacteriaceae;g__	0.0390485	0.874416	0.0136812	0.00581024	0.335191	0.00977071	0.0552664	0.00138799	0.00106702	0.000377377	0.471801	0.00785616	0.00637926	0.00979415	0.00211331	0.00293232	0.160958	0.001114	0.0425532	0.00102129	0.163636	0.0460993	0.0137489	0.000923401	0.0223464	0.0629563	0.0166667	0.0966469	0.0196675	0.025356	0.00346242	0.0653776	0.00255283	0.691661	0.0157089	0.00475395	0.0448717	0.0303267	0.000997867	0.179445	0.0632911	0.00029274	0.0624457	0.00118413	0.113208	0.40198	0.0115736	0.0344828	0.0165847
k__Bacteria;p__Proteobacteria;c__Gammaproteobacteria;o__Enterobacteriales;f__Enterobacteriaceae;g__Buchnera	0	0	0	0	0	0	0	0	0	0	0	0	0	0	0	0	0	0	0	0	0	0	0	0	0	0	0	0	0	0	0	0	0	0	0	0	0	0	0	0	0	0	0	0	0	0	0	0	0.00179376
k__Bacteria;p__Proteobacteria;c__Gammaproteobacteria;o__Enterobacteriales;f__Enterobacteriaceae;g__Citrobacter	0.00756362	0.00541662	4.62203e-05	0.000485251	0.00503908	0.00145909	0.00343338	0.000245972	2.03242e-05	0.0103718	0.000319298	0.000404957	0.00020145	2.64707e-05	0.00312932	0.000804949	4.00791e-05	0	0	0	0	0	0.000121029	2.44609e-05	0	0.00333074	0	0	0.000202758	0.00457716	4.12193e-05	0.0276948	0.000215298	0.000106347	0.000558458	0.00089674	4.81456e-05	0.00488071	0.000655462	0.00489396	0	0	0.125422	0	0	0.000399186	0.000366032	0	6.84062e-05
k__Bacteria;p__Proteobacteria;c__Gammaproteobacteria;o__Enterobacteriales;f__Enterobacteriaceae;g__Enterobacter	0.000438747	0	0	0	0	0	0.000221508	0	0	0	0	0	0.000268601	0	8.1281e-05	0	0	3.37576e-05	0	0	0	0	1.21029e-05	0	0	1.72577e-05	0	0	0	0.000266395	0	0.000116365	0	0	1.80148e-05	1.22841e-05	0	0.000308006	0	0	0	0	8.04091e-05	0	0	0	0	0	1.52014e-05
k__Bacteria;p__Proteobacteria;c__Gammaproteobacteria;o__Enterobacteriales;f__Enterobacteriaceae;g__Erwinia	0.000972874	4.00638e-05	0.000300432	0.000332014	5.51724e-05	2.60552e-05	0.000332263	0	0	0	4.78948e-05	8.09913e-05	0.000402901	8.82356e-06	0.000203202	0.00105793	0	0	0	2.15765e-05	0	0	3.63086e-05	0.000207918	0	8.62887e-05	0	0	0.000304136	0.000968711	0.00294718	0.000581824	0	0	0.00104486	4.91364e-05	0	0.000876632	0.000185877	0	0	0	1.60818e-05	0	0	0.000199593	0.000174301	0	3.80035e-05
k__Bacteria;p__Proteobacteria;c__Gammaproteobacteria;o__Enterobacteriales;f__Enterobacteriaceae;g__Escherichia	0	1.60255e-05	0	0	3.67816e-05	0	0	0	0	0	2.12866e-05	0	0	0	0	0	0	0	0	0	0	0	0	0	0	0	0	0	0	0	0	0	0	0	0	0	0	0	0	0	0	0	0	0	0	0	0	0	7.60069e-06
k__Bacteria;p__Proteobacteria;c__Gammaproteobacteria;o__Enterobacteriales;f__Enterobacteriaceae;g__Klebsiella	0.000123994	0	0	0	0	0	0	0	0	0	0	0	0	0	0	0	0	0	0	0	0	0	0	0	0	0	0	0	0	0	0	0	0	0	0	0	0	7.10783e-05	0	0	0	0	0	0	0	0	0	0	0
k__Bacteria;p__Proteobacteria;c__Gammaproteobacteria;o__Enterobacteriales;f__Enterobacteriaceae;g__Morganella	0	4.80765e-05	0	1.27698e-05	0	0	0	1.75694e-05	3.04863e-05	0	1.59649e-05	0	0	0.00404119	0	1.14993e-05	6.67985e-05	0	0	0	0	0	0	0	0	0	0	0	0	0	0	0.00310306	0	0.00138251	0.00102684	0	0	0	2.9349e-05	0.00163132	0	0	1.60818e-05	0	0	0.000758453	1.74301e-05	0	7.60069e-06
k__Bacteria;p__Proteobacteria;c__Gammaproteobacteria;o__Enterobacteriales;f__Enterobacteriaceae;g__Proteus	0	2.40383e-05	0	0	0	0	0	0	0	0	0	0	0	0	0	0	0	0	0	0	0	0	0	0	0	0	0	0	0	0	0	0	0	0	0.000594487	0	0	0	0	0	0	0	0	0	0	0	0	0	0
k__Bacteria;p__Proteobacteria;c__Gammaproteobacteria;o__Enterobacteriales;f__Enterobacteriaceae;g__Providencia	9.53798e-06	8.01276e-06	0	0	0	0	0.000110754	0	0	0	0	0	0	0.000202942	0	0	0	0	0	0	0	0	0	0	0	1.72577e-05	0	0	0	0	0	0.00023273	0	0.00565573	5.40443e-05	0	0	0	9.78301e-06	0	0	0	0	0	0	0.00281426	1.74301e-05	0	7.60069e-06
k__Bacteria;p__Proteobacteria;c__Gammaproteobacteria;o__Enterobacteriales;f__Enterobacteriaceae;g__Salmonella	0.00125901	0	0	1.27698e-05	0	5.21105e-05	0.000332263	0	0	0	5.32164e-06	0	0	2.64707e-05	0	0	0	0.000101273	0	0	0	0	2.42057e-05	0	0	5.17732e-05	0	0	0	0.000484355	0	0.000426671	0	0	1.80148e-05	4.91364e-05	1.60485e-05	0.000829246	0	0	0	0	0	0	0	0	0	0	2.28021e-05
k__Bacteria;p__Proteobacteria;c__Gammaproteobacteria;o__Enterobacteriales;f__Enterobacteriaceae;g__Serratia	0.000562741	0.00416663	0.000346652	0.00153237	0.000790805	0.00549766	0.00863883	0.000193264	0.0874447	0.00427288	0.000415088	0.00145784	0.0001343	0.000317648	0.00166626	0.0531956	0.000120237	0.000168788	0.0212766	0.00166858	0	0.0390071	0.00246899	0.000189572	0	0.000189835	0	0.00197239	0.00547445	0.00135619	0.0012778	0.0952833	0	0.00118915	0.0163574	0.000393091	0.000866621	0.00151634	0.00146745	0.00815661	0.00949367	0.00430103	4.82455e-05	0.00118413	0	0.00457068	0.00697204	0	0.00820114
k__Bacteria;p__Proteobacteria;c__Gammaproteobacteria;o__Enterobacteriales;f__Enterobacteriaceae;g__Trabulsiella	9.53798e-06	8.01276e-06	0	0	0	2.60552e-05	0	0	0	0	0	0	0	0	0	0	0	0	0	0	0	0	0	0	0	0	0	0	0	0	0	0	0	0	0	0	0	0	0	0	0	0	0	0	0	0	0	0	0
k__Bacteria;p__Proteobacteria;c__Gammaproteobacteria;o__HOC36;f__;g__	0	8.01276e-06	0.000901296	0.000153237	0	0	0	0.000544653	0.000233728	1.21734e-05	5.32164e-06	8.09913e-05	0.00141015	0.000882356	0	0.00503668	1.33597e-05	0.00219424	0	0.00016542	0.0181818	0	0	0.000214033	0	0.0012253	0	0	0.0421736	2.42178e-05	0	0.000135759	0.000215298	2.90037e-05	0.00241398	1.22841e-05	0.00202211	0.00123202	0	0	0	0.000112592	0	0.00296033	0	0	0.000261452	0	0.028419
k__Bacteria;p__Proteobacteria;c__Gammaproteobacteria;o__HTCC2188;f__;g__	9.53798e-06	8.01276e-06	0	0	0	0	0	0	2.03242e-05	3.65203e-05	0	0	0	0	0	0	0	0	0	2.87687e-05	0	0	0	0	0	0	0	0	0	0	0	0	0	0	0	0	0	0	0	0	0	0	0	0	0	0	0	0	0
k__Bacteria;p__Proteobacteria;c__Gammaproteobacteria;o__HTCC2188;f__HTCC2089;g__	4.76899e-05	8.01276e-06	0	0	0	0	0	0	3.04863e-05	1.21734e-05	1.59649e-05	0	6.71501e-05	0	8.1281e-05	3.44978e-05	0	0.00178915	0	0	0	0	0	6.11524e-06	0	3.45155e-05	0	0	0.00111517	0.00116245	2.06096e-05	0	3.07569e-05	2.90037e-05	0	0.000466796	4.81456e-05	0.000355391	0	0.00163132	0	4.50369e-05	1.60818e-05	0	0	1.99593e-05	0	0	0
k__Bacteria;p__Proteobacteria;c__Gammaproteobacteria;o__Legionellales;f__;g__	0	0	0	0	0	0	0	0	0	0	0	0	0	0	0	0	0	0	0	0	0	0	0	6.11524e-06	0	0	0	0	0	0	0	0	0	0	0	0	0	0	0	0	0.00949367	0	0	0	0	0	0	0	0.00509246
k__Bacteria;p__Proteobacteria;c__Gammaproteobacteria;o__Legionellales;f__Coxiellaceae;g__	0	0	0	0	0	0	0	0	4.06483e-05	1.21734e-05	0	0	0	1.76471e-05	0	1.14993e-05	0	0	0	6.47296e-05	0	0	0	0	0	0	0	0	0.00243309	0	0	0	3.07569e-05	0	0.00100883	0	0	7.10783e-05	4.89151e-05	0	0	2.25185e-05	0	0	0	0	0	0	0.00168735
k__Bacteria;p__Proteobacteria;c__Gammaproteobacteria;o__Legionellales;f__Coxiellaceae;g__Aquicella	0	0	0	0	0	2.60552e-05	0.000221508	0	0	0	0	0	0	0	8.1281e-05	0.000563465	0	0	0	0	0	0	0	0	0	0	0	0	0	0	0	0	0.00039984	0	0	0	0	0	0	0	0	0	0	0	0	0	0	0	0.0021586
k__Bacteria;p__Proteobacteria;c__Gammaproteobacteria;o__Legionellales;f__Coxiellaceae;g__Rickettsiella	0	0	0.00612419	0	0.000275862	0.0059927	0.00199358	0.00165153	0.000416645	1.21734e-05	0.000106433	0.000404957	0.00866237	0.00094412	0.00227587	0.00495619	1.33597e-05	0.021166	0	0.00290564	0	0	0.00596672	0.000733828	0.0167598	0.0049012	0	0.00197239	0	0.00203429	0.0325838	0.000271518	0.0128872	0.00605211	0.0020717	0.000565069	0.00431705	0	0.00866775	0	0	0.000247703	0.0137982	0.0136175	0	0.000638697	0.00207418	0	0.00275145
k__Bacteria;p__Proteobacteria;c__Gammaproteobacteria;o__Legionellales;f__Francisellaceae;g__Francisella	0	1.60255e-05	0	0	0	0	0	0	0	0	0	0	0	0	0	0	0	0	0	0	0	0	0	0	0	0	0	0	0	0	0	0	0	0	0	0	0	0	0	0	0	0	0	0	0	0	0	0	0
k__Bacteria;p__Proteobacteria;c__Gammaproteobacteria;o__Legionellales;f__Legionellaceae;Other	0	0	0	0	9.1954e-05	0	0	0	0	0	0	0	0	0	0	0	0	0	0	0	0	0	0	0	0	0	0	0	0	0	0	0	0	0	0	0	0	0	0	0	0	0	0	0	0	0	0	0	0
k__Bacteria;p__Proteobacteria;c__Gammaproteobacteria;o__Legionellales;f__Legionellaceae;g__	0	0	0	0	0	0	0	0	0	0	0	0	0	0	0	0	0	0	0	0	0	0	0	0	0	0	0	0	0	0	0	0	0	0	0	0	0	0.000308006	0	0	0	0	0	0	0	0	0	0	0
k__Bacteria;p__Proteobacteria;c__Gammaproteobacteria;o__Legionellales;f__Legionellaceae;g__Legionella	0	0	0	0.000127698	0	0	0	0	0	0	0	0.000161983	0	3.52942e-05	0.000284483	0	0	0	0	0	0	0	0	0	0	0	0	0	0.0014193	0	0	0	0	0	0	0	0	0	0	0	0	0	0	0	0	0	0	0	0
k__Bacteria;p__Proteobacteria;c__Gammaproteobacteria;o__Methylococcales;Other;Other	0.00023845	0	0	0	0	0	0	0	0	0	0	0	0	0	0	0	0	0	0	0	0	0	0	0	0	0	0	0	0	0	0	0	0	0	0	0	0	0	0	0	0	0	0	0	0	0	0	0	0
k__Bacteria;p__Proteobacteria;c__Gammaproteobacteria;o__Methylococcales;f__;g__	1.9076e-05	0	0	0	0	0	0	0	0	2.43469e-05	0	0	0	8.82356e-06	8.1281e-05	1.14993e-05	0	0	0	1.43843e-05	0	0	1.21029e-05	0	0.00558659	1.72577e-05	0	0	0	2.42178e-05	0	0	0	9.66791e-06	0	1.22841e-05	0	0	0	0	0	0	0	0	0	1.99593e-05	0	0	0
k__Bacteria;p__Proteobacteria;c__Gammaproteobacteria;o__Methylococcales;f__Methylococcaceae;g__Methylocaldum	0	0	0	0	0	0	0	0	0	0	5.32164e-06	0	0	8.82356e-06	0	0.000643959	0	0	0	0	0	0	0	0	0	0	0	0	0.0148013	0	0	0	0	0	0	0	0	0	0	0	0	0	0	0	0	0	0	0.0689655	0
k__Bacteria;p__Proteobacteria;c__Gammaproteobacteria;o__Oceanospirillales;Other;Other	0	3.2051e-05	0	0	1.83908e-05	0	0	0	0	0	1.59649e-05	0	0	0	0	0	1.33597e-05	0	0	0	0	0	0.00156127	0	0	0	0	0	0	2.42178e-05	2.06096e-05	0	3.07569e-05	0	0	0	0	0	0	0	0	0	0	0	0	1.99593e-05	0	0	0
k__Bacteria;p__Proteobacteria;c__Gammaproteobacteria;o__Oceanospirillales;f__;g__	0.000114456	0.000136217	0.000808856	0.000370323	0.000110345	0	0.000664525	0.000702778	3.04863e-05	2.43469e-05	5.32164e-05	0.000242974	0.001343	0.000158824	0.00105665	0.000620961	2.67194e-05	0.000101273	0	0.000222957	0	0.0106383	0.00625719	0.000978438	0	0.000465959	0.025	0.00197239	0.000101379	0.00397171	6.18289e-05	0.0003297	0.00129179	0.000164354	3.60295e-05	7.37046e-05	0.000786378	0.000450162	3.91321e-05	0.00163132	0.00316456	0.000135111	3.21636e-05	0.000592066	0	0.00055886	0.000174301	0	0.000129212
k__Bacteria;p__Proteobacteria;c__Gammaproteobacteria;o__Oceanospirillales;f__Alcanivoracaceae;g__Alcanivorax	0.000591355	0	0.000184881	0	0	0.00158937	0.00077528	0.000386528	0.000325187	2.43469e-05	5.32164e-06	0.00105289	0.00651356	0.00015	0.000325124	0.00432373	1.33597e-05	0.000405091	0	0.00016542	0	0	0.00281997	0	0	0.000207093	0.025	0	0.00456204	0.0019132	0	0.000310306	0.000584382	1.93358e-05	0.00167537	4.91364e-05	9.62912e-05	0.0113725	0	0	0	0.000360295	0	0	0	0.00111772	0	0	7.60069e-06
k__Bacteria;p__Proteobacteria;c__Gammaproteobacteria;o__Oceanospirillales;f__Endozoicimonaceae;g__	0	0	0	0	0	0	0	0	0	0	0	0	0	0	0	0	0	0	0	0	0	0	0	0	0	0	0	0	0	0	0	5.81824e-05	0	0	0.000234192	0	0	0	0	0	0	0	0	0	0	0	0	0	0
k__Bacteria;p__Proteobacteria;c__Gammaproteobacteria;o__Oceanospirillales;f__Halomonadaceae;g__	0	0	0	0	0	0	0	0	0	0	0	0	0	0	0.000121921	0	0	0	0	0	0	0	0	0	0	0	0	0	0	0	0	0	0	0	0	0	0	0	0	0	0	0	0	0	0	0	0	0	0
k__Bacteria;p__Proteobacteria;c__Gammaproteobacteria;o__Oceanospirillales;f__Halomonadaceae;g__Candidatus Portiera	0.00182175	0.000184293	0.00164082	0.00172392	7.35632e-05	0.00568004	0.00199358	0.00130014	5.08104e-05	0.000121734	0.000186257	0.00510245	0.00194735	0.000132353	0.00105665	0.00117293	4.00791e-05	6.75151e-05	0	5.75374e-05	0.0181818	0.0106383	0.00186384	0.000660445	0.00558659	0.0012253	0.025	0.0236686	0.0131792	0.00460138	0.000432802	0.000368488	0.00510565	0.000212694	0.000270222	0.000712478	0.000754281	0.00220343	1.9566e-05	0.00815661	0.00632911	0.000698072	4.82455e-05	0.00236827	0.0943396	0.00109776	0.000383462	0	0.00156574
k__Bacteria;p__Proteobacteria;c__Gammaproteobacteria;o__Oceanospirillales;f__Halomonadaceae;g__Haererehalobacter	3.81519e-05	0	0	0.000140467	0	0	0	0	0	0	0	0	0	0	0	0	0	0	0	0	0	0	0	0	0	0	0	0	0	7.26533e-05	0	1.93941e-05	9.22708e-05	0	0	0	0	0.00042647	0	0	0	0	0	0	0	3.99186e-05	0	0	7.60069e-06
k__Bacteria;p__Proteobacteria;c__Gammaproteobacteria;o__Oceanospirillales;f__Halomonadaceae;g__Halomonas	0.000133532	1.60255e-05	0.000415983	0.000485251	1.83908e-05	0	0	0.000351389	0	0	2.66082e-05	0	6.71501e-05	2.64707e-05	0	0.00103493	0	0.000168788	0	6.47296e-05	0	0	0.00213011	0.000214033	0.00558659	1.72577e-05	0.0166667	0.00197239	0	0.00043592	2.06096e-05	3.87883e-05	0.000276812	2.90037e-05	0.000198162	1.22841e-05	3.20971e-05	0.00234558	0.00061633	0	0	0	1.60818e-05	0	0	0.000319349	0.000191731	0	0.00887761
k__Bacteria;p__Proteobacteria;c__Gammaproteobacteria;o__Oceanospirillales;f__Halomonadaceae;g__Kushneria	0	0	0	0	0	0	0	0	0	0	0	0	0	0	0	0	0	0	0	0	0	0	0	0	0	0	0	0	0	0	0	0	0.000153785	0	0	0	0	0	0	0	0	0	0	0	0	0	0	0	0
k__Bacteria;p__Proteobacteria;c__Gammaproteobacteria;o__Oceanospirillales;f__Oceanospirillaceae;g__	0.000591355	0	0	0	0	0	0.000221508	1.75694e-05	0	0	0	0	0	8.82356e-05	4.06405e-05	1.14993e-05	0	0	0	0.000179804	0	0	0	0	0	0	0.00833333	0	0.00212895	0	0.000103048	0	0	0	0	1.22841e-05	0	0	0	0	0	0	0	0	0	0	0	0	0.00392196
k__Bacteria;p__Proteobacteria;c__Gammaproteobacteria;o__Oceanospirillales;f__Oceanospirillaceae;g__Amphritea	0	0	0	0	0	0	0.000221508	0	0	0	0	0	0	0	0	0	0	0	0	0	0	0	0	0	0	0	0	0	0	0	0	0	0	0	0	0	0	0	0	0	0	0	0	0	0	0	0	0	0
k__Bacteria;p__Proteobacteria;c__Gammaproteobacteria;o__Oceanospirillales;f__Oceanospirillaceae;g__Marinomonas	0	0	0.000115551	0.000664028	0	0	0	0.000140556	0	0	0	0	0	0	0	0.000241485	0	0	0	0	0	0	0	0	0	0	0	0	0	0	0.000103048	0	0.000215298	0	0	0	0	0	0	0	0	0	0	0	0	0	0	0	0
k__Bacteria;p__Proteobacteria;c__Gammaproteobacteria;o__Oceanospirillales;f__Oceanospirillaceae;g__Oleibacter	9.53798e-06	0	0	0	0	0	0	0	0	0	0	0	0	8.82356e-06	0	0	0	0	0	0	0	0.0035461	0	0.000336338	0	0	0	0	0.000101379	0.00167103	0	0	0	3.86716e-05	0	0	0	0	0	0	0	0	0	0	0	0	0	0	0.00187737
k__Bacteria;p__Proteobacteria;c__Gammaproteobacteria;o__Oceanospirillales;f__Oleiphilaceae;g__	0	0	0	0	0	0	0	0	0	0	0	0	0	0	0	0	0	0	0	0	0	0	0	0	0	0	0	0	0	0	0	0	0	0	0	0	0	0	0.000371754	0	0	0	0	0	0	0	0	0	0
k__Bacteria;p__Proteobacteria;c__Gammaproteobacteria;o__Oceanospirillales;f__SUP05;g__	0	0	0	0	0	0	0	0.000281111	0	0	0	0	0	3.52942e-05	0	0	0	0	0	7.19217e-06	0	0	0	0	0	0	0	0.00394477	0	0	0	0	3.07569e-05	9.66791e-06	0	0	0	0	9.78301e-06	0.00163132	0	0	0	0	0	0	0	0	0
k__Bacteria;p__Proteobacteria;c__Gammaproteobacteria;o__Oceanospirillales;f__Saccharospirillaceae;Other	0	0	0	0	0	0	0	0	0	0	5.32164e-06	0	0	1.76471e-05	0	0	0	0	0	0	0	0	0	0	0	0	0	0	0	0	0	0	0	9.66791e-06	0	1.22841e-05	1.60485e-05	0	0	0	0	2.25185e-05	0	0	0	1.99593e-05	0	0	7.60069e-06
k__Bacteria;p__Proteobacteria;c__Gammaproteobacteria;o__Pasteurellales;f__Pasteurellaceae;Other	0	0	0	0	0	0	0	0	0	0	0	8.09913e-05	0	0	0	0	0	0	0	0	0	0	0	0	0	0	0	0	0	0	0	0	0	9.66791e-06	0	0	0	0	0	0	0	0	0	0	0	1.99593e-05	0	0	0
k__Bacteria;p__Proteobacteria;c__Gammaproteobacteria;o__Pasteurellales;f__Pasteurellaceae;g__	0	0	0	0	0	0	0	0	0	0	0	0	0	0	0	0	0	0	0	0	0	0	0	0	0	0	0	0	0	0	0	0	0	0	0	0	0	0	0	0	0	0	0	0	0	0	0	0	0
k__Bacteria;p__Proteobacteria;c__Gammaproteobacteria;o__Pasteurellales;f__Pasteurellaceae;g__Actinobacillus	0	1.60255e-05	0.02727	0.00123867	0.000441379	0.0223033	0.00553771	0.00191507	5.08104e-05	9.73876e-05	5.32164e-06	0.615696	0.000470051	0.00312354	0.00499878	0.00614061	1.33597e-05	0.00141782	0	0.000107883	0	0	0.0218699	0.000495334	0	0.00405557	0	0.00591716	0.00486618	0.00188899	0.00282352	0.000174547	0.00402916	1.93358e-05	0.00117096	0.00141267	0.000898718	0	0.00184899	0	0	0.000112592	0.001769	0.00118413	0	0.00409165	0.000156871	0	0.00362553
k__Bacteria;p__Proteobacteria;c__Gammaproteobacteria;o__Pasteurellales;f__Pasteurellaceae;g__Aggregatibacter	0	0	0	0	0	0	0	0	0	0	0	0	0	0	8.1281e-05	0	0	0	0	0	0	0	0.000762481	0	0	0.00015532	0	0	0	7.26533e-05	0	0	0	0	0	0	0	0	0	0	0	0	0	0	0	0	0	0	0
k__Bacteria;p__Proteobacteria;c__Gammaproteobacteria;o__Pasteurellales;f__Pasteurellaceae;g__Avibacterium	0	0	0	0	0	0	0	0	0	0	0	0	0	0	0	0	0	0	0	0	0	0	0	0	0	0	0	0	0	0	0	0	0	0	0	0	0	0	0	0	0	0	0	0	0	0	0	0	0
k__Bacteria;p__Proteobacteria;c__Gammaproteobacteria;o__Pasteurellales;f__Pasteurellaceae;g__Haemophilus	0	0	0	0	0	0.000104221	0.00188282	0	0	6.08672e-05	0	0.00380659	0	0	4.06405e-05	0	0	0.000472606	0	0	0	0	0.0141362	0	0	0.00338252	0	0	0	0.000339049	0	1.93941e-05	6.15139e-05	0	0.00079265	0	0	0	9.78301e-05	0	0	0	0	0.00118413	0	0.00259471	6.97204e-05	0	0
k__Bacteria;p__Proteobacteria;c__Gammaproteobacteria;o__Pasteurellales;f__Pasteurellaceae;g__Pasteurella	0	0	0	0	0	0	0	0	0	0	0	0	0	0	0	0	0	0	0	0	0	0	0	0	0	0	0	0	0	0	0	0	0	0	0	0	0	0	0	0	0	0	0	0	0	0	0	0	0
k__Bacteria;p__Proteobacteria;c__Gammaproteobacteria;o__Pseudomonadales;f__Moraxellaceae;g__	0	0	0	0	0	0	0	3.51389e-05	0	0	0	0	0	0	0	0.000528967	0	0	0	0	0	0	0.00179123	0	0	0	0	0	0	0.000290613	4.12193e-05	5.81824e-05	0.000153785	0	0.000594487	1.22841e-05	0.000288874	0.000189542	0.000176094	0	0	0	0	0	0	0	0	0	2.28021e-05
k__Bacteria;p__Proteobacteria;c__Gammaproteobacteria;o__Pseudomonadales;f__Moraxellaceae;g__Acinetobacter	0.00111594	8.01276e-06	0.00376696	0.310165	0.000128736	0.00904117	0.0493964	0.0617917	0.000497942	6.08672e-05	1.59649e-05	0.00161983	0.0269944	0.00660002	0.21576	0.055369	1.33597e-05	0.00013503	0.00531915	0.000453107	0	0	0.0201755	0.00143708	0	0.0778669	0	0.0138067	0.0145985	0.00251865	0.000803776	0.000193941	0.00286039	5.80074e-05	0.111133	0.0608432	0.000465407	0.00244035	0.0016142	0	0	0.000202666	3.21636e-05	0.000592066	0	0.060776	0.00149899	0	0.00605015
k__Bacteria;p__Proteobacteria;c__Gammaproteobacteria;o__Pseudomonadales;f__Moraxellaceae;g__Alkanindiges	0	0	0	0	0	0	0	0	0	0	0	0	0	0	0	0	0	0	0	0	0	0	0.00309834	0	0	0	0	0	0	0	0	0	0	0	0	0	0	0	0	0	0	0	0	0	0	0	0	0	0
k__Bacteria;p__Proteobacteria;c__Gammaproteobacteria;o__Pseudomonadales;f__Moraxellaceae;g__Enhydrobacter	5.72279e-05	0	0.000392873	0.00114928	5.51724e-05	0	0.000221508	7.02778e-05	0	0	0	0	0	6.17649e-05	0.0017069	8.04949e-05	0	0.000810181	0	7.19217e-05	0	0	0.00423601	9.78438e-05	0	0.000552248	0	0.00197239	0.00081103	0	0.000350364	0	9.22708e-05	9.66791e-06	0	6.14205e-05	0	0.000308006	9.78301e-06	0	0	0	0	0	0	0.000938086	0	0	0.00239422
k__Bacteria;p__Proteobacteria;c__Gammaproteobacteria;o__Pseudomonadales;f__Moraxellaceae;g__Moraxella	0	0	0	0	0	0	0	0	0	0	0	0	0	0	0	0.000563465	0	0	0	7.19217e-06	0	0	0	0	0	0	0.00833333	0	0	0	0	0	0	0	0	0	0	0	0	0	0	0	0	0	0	0	0	0	0
k__Bacteria;p__Proteobacteria;c__Gammaproteobacteria;o__Pseudomonadales;f__Moraxellaceae;g__Perlucidibaca	0	0	0	0.000932193	0	0	0	0	0	0	0	0	0	0	0.000406405	0	0	0	0	0	0	0	0	0	0	0	0	0	0	0	0	0	0	0	0.000180148	0	0	0	0	0	0	0	0	0	0	0.000359267	0	0	0
k__Bacteria;p__Proteobacteria;c__Gammaproteobacteria;o__Pseudomonadales;f__Moraxellaceae;g__Psychrobacter	0	0	0	0	0	0	0	0	0	0	0	0	0	0	0	0	0	0	0	0	0	0	0.00165809	6.11524e-06	0	0.000138062	0	0	0	0.00116245	0	0	0	0	0	0	0	0	0	0	0	0	3.21636e-05	0	0	0	0	0	0
k__Bacteria;p__Proteobacteria;c__Gammaproteobacteria;o__Pseudomonadales;f__Pseudomonadaceae;Other	0.000133532	0	0.000531534	0.00160899	9.1954e-05	0.00635748	0.000886034	0.000210833	0	0	5.32164e-06	8.09913e-05	0	3.52942e-05	0.000772169	0.000425473	0	0	0.00531915	0	0	0	0.00837519	0.000733828	0	0.000431444	0	0	0.000101379	4.84355e-05	0	0	0.000461354	0	0.000108089	1.22841e-05	0.000449359	0.000142157	0	0	0.00316456	6.75554e-05	0	0	0	0.000598778	0	0	0.00011401
k__Bacteria;p__Proteobacteria;c__Gammaproteobacteria;o__Pseudomonadales;f__Pseudomonadaceae;g__	0.0259242	8.01276e-06	0.000254212	0.000778955	0	0.000156331	0.0012183	0.000298681	0	0	5.32164e-06	0.000485948	0.000402901	0.000167648	0.000894091	0.000229986	0	3.37576e-05	0.00531915	2.87687e-05	0	0.0106383	4.84115e-05	3.05762e-05	0	0.00148417	0	0	0.00324412	0.0136588	2.06096e-05	7.75765e-05	0.000922708	0	0.000702576	0.000786183	0.000641941	0.0236217	8.80471e-05	0	0	0	0	0	0	5.98778e-05	3.48602e-05	0	0.00348872
k__Bacteria;p__Proteobacteria;c__Gammaproteobacteria;o__Pseudomonadales;f__Pseudomonadaceae;g__Pseudomonas	0.0826275	8.01276e-05	0.0246123	0.0273401	0.000662069	0.0454664	0.0439694	0.0118242	0.00212388	0.000231295	5.8538e-05	0.0414676	0.0378727	0.00375883	0.046127	0.015639	0.000120237	0.0154947	0.117021	0.00373274	0	0.0106383	0.0862209	0.00664115	0.0111732	0.0458538	0	0.00591716	0.0873885	0.0464739	0.00377156	0.00213335	0.0144558	0.000280369	0.017096	0.00991327	0.0118117	0.0846305	0.00493064	0.00326264	0.0379747	0.00128355	1.60818e-05	0.0112493	0	0.0131532	0.00148156	0	0.117134
k__Bacteria;p__Proteobacteria;c__Gammaproteobacteria;o__Salinisphaerales;f__Salinisphaeraceae;g__Salinisphaera	0	0	0.000392873	0.000332014	0	0	0	1.75694e-05	0	0	0	0.00267271	0	0	0	1.14993e-05	0	0	0	2.87687e-05	0	0	0.0088351	0.000134535	0	0	0	0	0	0	2.06096e-05	0	0.000430597	0	1.80148e-05	9.82729e-05	3.20971e-05	0	0	0	0	4.50369e-05	0	0	0	0	0	0	0
k__Bacteria;p__Proteobacteria;c__Gammaproteobacteria;o__Thiohalorhabdales;Other;Other	0	0	0	0	0	0	0	0	0	0	0	0	0	0	0	0	0	0	0	0	0	0	0	0	0	0	0	0	0	0	0	0	0	9.66791e-06	0	0	0	0	0	0	0	0	0	0	0	1.99593e-05	0	0	0
k__Bacteria;p__Proteobacteria;c__Gammaproteobacteria;o__Thiohalorhabdales;f__;g__	0.000209836	1.60255e-05	0	0	0	2.60552e-05	0.00188282	0	0	0	1.06433e-05	0	0.000940102	0	4.06405e-05	0.00102344	2.67194e-05	0	0	7.19217e-05	0	0	0	6.11524e-06	0	0	0	0	0	0	0	0	0	0	0	0	0	0.000118464	9.78301e-06	0	0	4.50369e-05	0	0	0	0	0	0	0
k__Bacteria;p__Proteobacteria;c__Gammaproteobacteria;o__Thiohalorhabdales;f__Thiohalorhabdaceae;g__	0.000829804	6.41021e-05	0.0015946	0.000587409	9.1954e-05	0.00187598	0.000664525	3.51389e-05	5.08104e-05	4.86938e-05	9.04679e-05	8.09913e-05	0.000335751	0.000167648	0.000528326	5.74964e-05	0.000120237	0.000168788	0	0.000107883	0	0.0035461	0.0033767	5.50371e-05	0.0111732	0.00174303	0.075	0.00394477	0.000101379	0.00581226	2.06096e-05	9.69706e-05	0.000768923	0.000125683	0.000486399	0.00047908	0.00097896	0.000284313	2.9349e-05	0.00815661	0.00316456	0.000225185	3.21636e-05	0.00236827	0	0.000997964	5.22903e-05	0	0.00352672
k__Bacteria;p__Proteobacteria;c__Gammaproteobacteria;o__Thiotrichales;f__Piscirickettsiaceae;g__	0.000133532	0.000104166	0.000831966	8.93883e-05	9.1954e-05	0.000390829	0.00332263	0.000228403	6.09725e-05	4.86938e-05	0.000101111	0	0	0.000176471	0.000162562	0.00185138	0.000106878	0.00108024	0.0106383	0.000251726	0	0.0319149	0.00375189	0.000116189	0.00558659	0.000517732	0.0416667	0	0.0095296	0.00186477	0.000309144	0.000213335	6.15139e-05	6.76754e-05	0.00468384	0.000823035	0.000160485	0.000829246	0.000264141	0.00163132	0.0189873	0.000112592	8.04091e-05	0.000592066	0.0188679	5.98778e-05	0.000261452	0	0.00411957
k__Bacteria;p__Proteobacteria;c__Gammaproteobacteria;o__Thiotrichales;f__Piscirickettsiaceae;g__Methylophaga	0	0	0	0	0	0	0	0	0	0	0	0	0.0001343	1.76471e-05	0	1.14993e-05	0	0	0	0	0	0	0	0	0	0	0	0	0	0	0	0	0	1.93358e-05	0	1.22841e-05	0.000481456	0	0	0	0	0	0	0.000592066	0	1.99593e-05	1.74301e-05	0	0
k__Bacteria;p__Proteobacteria;c__Gammaproteobacteria;o__Vibrionales;Other;Other	2.86139e-05	0	0	0	0	0	0	0	0	0	0	0	0	0	0	0	0	0	0	0	0	0	0	0	0	0	0	0	0	0	0	0	0	0	0	0	0	0	0	0	0	0	0	0	0	0	0	0	0
k__Bacteria;p__Proteobacteria;c__Gammaproteobacteria;o__Vibrionales;f__Pseudoalteromonadaceae;g__	1.9076e-05	1.60255e-05	0	0	1.83908e-05	0.000260552	0	0	0	0	0	0	0	0	0	1.14993e-05	0	3.37576e-05	0	0	0	0	0	0	0	1.72577e-05	0	0	0	0.000266395	0	0	0	1.93358e-05	1.80148e-05	2.45682e-05	0	2.36928e-05	0	0	0	2.25185e-05	0	0.0017762	0	0.000439104	0	0	1.52014e-05
k__Bacteria;p__Proteobacteria;c__Gammaproteobacteria;o__Vibrionales;f__Pseudoalteromonadaceae;g__Pseudoalteromonas	0.00014307	0.000104166	0	0	7.35632e-05	0.00244919	0.000553771	0.000140556	7.11346e-05	1.21734e-05	9.04679e-05	0	0.0017459	0.000105883	0.000243843	0.000804949	2.67194e-05	0.000202545	0.00531915	1.43843e-05	0	0	4.84115e-05	3.05762e-05	0	1.72577e-05	0.0666667	0.00788955	0.000101379	0.00043592	0	9.69706e-05	0.000522868	6.76754e-05	0	0.00113014	3.20971e-05	0.00125572	1.9566e-05	0.00163132	0	2.25185e-05	6.43273e-05	0.00592066	0.0188679	0.000319349	1.74301e-05	0	0.0032607
k__Bacteria;p__Proteobacteria;c__Gammaproteobacteria;o__Vibrionales;f__Pseudoalteromonadaceae;g__Vibrio	0	0	0	0	0	0	0	0	0	0	0	0	0	0	0	0	0	0	0	0	0	0	0	0	0	0	0	0	0	0	0	0	0.000184542	0	0	0	0	0	0	0	0	0	0	0	0	0	0	0	0
k__Bacteria;p__Proteobacteria;c__Gammaproteobacteria;o__Vibrionales;f__Vibrionaceae;Other	1.9076e-05	8.01276e-06	0	0	0	5.21105e-05	0	0	0	2.43469e-05	0	0	0	8.82356e-06	0	1.14993e-05	0	0	0	0	0	0	0	0	0	0	0	0	0	0.000605444	0	1.93941e-05	0.000584382	2.90037e-05	0	2.45682e-05	0	0	0.000117396	0	0	2.25185e-05	0	0	0.0188679	0	0	0	7.60069e-06
k__Bacteria;p__Proteobacteria;c__Gammaproteobacteria;o__Vibrionales;f__Vibrionaceae;g__	9.53798e-06	0	0	1.27698e-05	0	0	0	0	0	0	5.32164e-06	0	0	0	0	0	0	0	0	0	0	0	0	0.000152881	0	1.72577e-05	0	0	0	0	0	1.93941e-05	0	0	0	0.000540501	0	0	0	0	0	0	0	0	0	0	0	0	5.32048e-05
k__Bacteria;p__Proteobacteria;c__Gammaproteobacteria;o__Vibrionales;f__Vibrionaceae;g__Enterovibrio	1.9076e-05	0	0	0	0	0	0	0	0	0	0	0	0	0	0	0	0	0	0	0	0	0	0	0	0	0	0	0	0	0	0	0	0	0	0	0	0	0	0	0	0	0	0	0	0	0	0	0	0
k__Bacteria;p__Proteobacteria;c__Gammaproteobacteria;o__Vibrionales;f__Vibrionaceae;g__Photobacterium	2.86139e-05	1.60255e-05	0	0	3.67816e-05	0	0	0	0	0	2.12866e-05	0	0	8.82356e-06	0	1.14993e-05	0	0	0	7.19217e-06	0	0.0070922	0.000847201	0	0	0.000517732	0	0	0	4.84355e-05	0	1.93941e-05	0	1.93358e-05	0	0	1.60485e-05	0	1.9566e-05	0	0	0	0	0	0	0	6.97204e-05	0	0
k__Bacteria;p__Proteobacteria;c__Gammaproteobacteria;o__Vibrionales;f__Vibrionaceae;g__Salinivibrio	0	0	0	0.000855574	0	0	0	0	0	0	0	0	0	0	0	0	0	0	0	0	0	0	0	0	0	0	0	0	0	2.42178e-05	0	0	0	0	0	4.91364e-05	0	0.00165849	0	0	0	0	0	0	0	0	6.97204e-05	0	0.00135292
k__Bacteria;p__Proteobacteria;c__Gammaproteobacteria;o__Vibrionales;f__Vibrionaceae;g__Vibrio	4.76899e-05	3.2051e-05	0	2.55395e-05	1.83908e-05	2.60552e-05	0	0	0	1.21734e-05	2.66082e-05	0	0	0	0	0	0	0	0	0	0	0	0	0	0	0	0.00833333	0	0	0.000339049	0	7.75765e-05	3.07569e-05	1.93358e-05	0	0	0	9.4771e-05	0.000127179	0	0	2.25185e-05	0	0	0	0	1.74301e-05	0	7.60069e-05
k__Bacteria;p__Proteobacteria;c__Gammaproteobacteria;o__Xanthomonadales;f__Sinobacteraceae;g__	0.00285186	0	0	0	1.83908e-05	0.0015112	0	0.000562222	0.000101621	0.000146081	0	0	0	0.000423531	0	0.00353028	4.00791e-05	0	0	7.19217e-06	0	0.0496454	0	0.000593178	0	0	0	0	0.00486618	7.26533e-05	0	5.81824e-05	0.00039984	0	0.00286435	0.000245682	0.00155671	0.00215604	0.000107613	0	0.028481	0	0	0	0	0	0	0.0689655	0.013134
k__Bacteria;p__Proteobacteria;c__Gammaproteobacteria;o__Xanthomonadales;f__Sinobacteraceae;g__Nevskia	0	0	0	0	0	0	0.000553771	0	0	0	0	0	6.71501e-05	0	0	0	0	0	0	0	0	0	0	0	0	0	0	0	0	0	0	0	0	0	0	0	0	0	0	0	0	0	0	0	0	0	0	0	0
k__Bacteria;p__Proteobacteria;c__Gammaproteobacteria;o__Xanthomonadales;f__Sinobacteraceae;g__Steroidobacter	0.000181222	0	0	0	0.000110345	0	0	0	0	0	0	0	0	0	0	0.00101194	0	0	0	0	0	0	0	0	0	0.000569506	0	0	0.0019262	0	0	0.000135759	0	0	1.80148e-05	3.68523e-05	0	4.73855e-05	0	0	0.00316456	0	0	0	0	0	0	0	0
k__Bacteria;p__Proteobacteria;c__Gammaproteobacteria;o__Xanthomonadales;f__Xanthomonadaceae;Other	0.000152608	0	0.000415983	0.0214277	0	0.00135487	0.00199358	0.0023016	0	1.21734e-05	0	0.000161983	0	0.000370589	0.0142648	0.00192038	0	0	0	0	0	0	0.00365507	7.94981e-05	0	0.00224351	0	0	0	0	4.12193e-05	0.000116365	0	0	0.00327869	0.00313245	3.20971e-05	0	0.000136962	0	0	0	0	0	0	0.00463055	0	0	2.28021e-05
k__Bacteria;p__Proteobacteria;c__Gammaproteobacteria;o__Xanthomonadales;f__Xanthomonadaceae;g__	2.86139e-05	3.2051e-05	0.00115551	0.1432	1.83908e-05	0.00208442	0.00764204	0.00982132	2.03242e-05	0	0	0.00121487	0.0151759	0.00165883	0.0651467	0.0100389	1.33597e-05	0.00168788	0.0265957	1.43843e-05	0	0	0.00470802	6.11524e-06	0	0.0094745	0	0.00788955	0.0108475	0.00043592	0.000226706	0	0	1.93358e-05	0.0405513	0.00870943	0.00178139	2.36928e-05	4.89151e-05	0	0	0	4.82455e-05	0	0	0.00722526	1.74301e-05	0	0.00129212
k__Bacteria;p__Proteobacteria;c__Gammaproteobacteria;o__Xanthomonadales;f__Xanthomonadaceae;g__Arenimonas	0	0	0	0	0	0	0	0.00031625	0.000152431	2.43469e-05	0	0	0	5.29413e-05	0	0.000448472	0	0	0	0	0	0	0	0	0	0	0	0	0	0	0	0	0	0	0	0	0	0	0	0	0	0	0	0	0	0	0.000209161	0	0
k__Bacteria;p__Proteobacteria;c__Gammaproteobacteria;o__Xanthomonadales;f__Xanthomonadaceae;g__Dokdonella	0	0	0	0	0	0	0	0	0	0	0	0	0	0	0	0	0	0	0.0106383	0	0	0	0	0	0	0	0	0	0	0	0	0	0	0	0	0	0	0	0	0	0	0	0	0	0	0	0	0	0
k__Bacteria;p__Proteobacteria;c__Gammaproteobacteria;o__Xanthomonadales;f__Xanthomonadaceae;g__Luteibacter	0	0	6.93305e-05	0	0	0	0	0.000122986	0	0	0	0	0	0	0	0	0	0	0	5.03452e-05	0	0	0	0	0	0	0	0	0	0	2.06096e-05	0	0	0	0	0	0	0	0	0	0.00632911	0	0	0	0	0	0	0	0
k__Bacteria;p__Proteobacteria;c__Gammaproteobacteria;o__Xanthomonadales;f__Xanthomonadaceae;g__Luteimonas	0	0	0	0	0	0	0	0	0	0	0	0	0	0	0	0	0	0	0	0	0	0	0	0	0	0	0	0	0	0	0	0	0	0	0	0	0	0	0.000136962	0	0	0	0	0	0	0	0	0	0
k__Bacteria;p__Proteobacteria;c__Gammaproteobacteria;o__Xanthomonadales;f__Xanthomonadaceae;g__Lysobacter	0	0	0.000207991	0.000114928	0	0	0.000110754	0	0	0	5.32164e-06	0	0	7.05884e-05	0	0.000597962	0	0.000675151	0	7.19217e-06	0	0.0035461	0.00474433	0	0	0.000655794	0	0	0	0.000193742	0	0	0.000276812	0	0	0.00020883	0.000176534	0	0	0	0	0	0	0	0	0	0	0.0689655	0
k__Bacteria;p__Proteobacteria;c__Gammaproteobacteria;o__Xanthomonadales;f__Xanthomonadaceae;g__Pseudoxanthomonas	0	0	0	0.000114928	0	0	0	0	0	0	0	0	0	0.000220589	0	4.59971e-05	0	0	0	0	0	0	0	0	0	0	0	0	0	4.84355e-05	0	0	0	0	0	0	0	0	0	0	0	0	0	0	0	0	0	0	0
k__Bacteria;p__Proteobacteria;c__Gammaproteobacteria;o__Xanthomonadales;f__Xanthomonadaceae;g__Rhodanobacter	0	0	0	0	0	0	0.000221508	0	0	0	0	0	0	0	0	0	0	0	0	0	0	0	0	0	0	0	0	0	0	0	0	0	6.15139e-05	0	0	0	0	0	0	0	0	0	0	0	0	0	0	0	0
k__Bacteria;p__Proteobacteria;c__Gammaproteobacteria;o__Xanthomonadales;f__Xanthomonadaceae;g__Stenotrophomonas	0.00887032	8.01276e-06	2.31102e-05	0.0186822	0	0.00101615	0.000110754	0.000983889	2.03242e-05	1.21734e-05	0	0.000161983	0	6.17649e-05	0.00995692	0.000390975	2.67194e-05	0	0	0	0	0.0035461	1.21029e-05	0	0	0.000759341	0.00833333	0	0	0.000121089	6.18289e-05	0	3.07569e-05	0	0.00389119	0.0013144	0	0	3.91321e-05	0	0.00316456	2.25185e-05	3.21636e-05	0	0	0.0016167	0	0	1.52014e-05
k__Bacteria;p__Proteobacteria;c__Gammaproteobacteria;o__Xanthomonadales;f__Xanthomonadaceae;g__Thermomonas	0	0	0.000138661	0	0	0	0	0	0	0	0	0	0	0	0	0	0	0	0	0	0	0	0	0	0	0	0	0	0.000202758	0	0	0	0	0	0	0	0	0	0	0	0	0	0	0	0	0	0	0	0
k__Bacteria;p__Proteobacteria;c__Gammaproteobacteria;o__Xanthomonadales;f__Xanthomonadaceae;g__Xanthomonas	0	0	0	0	0	0.000130276	0	0	0	0	0	0	0	0	0	0	0	0	0	0	0	0	0	0	0	0	0	0	0	0	0	0	0	0	0	0	0	0	0	0	0	0	0	0	0	0	0	0	0
k__Bacteria;p__Proteobacteria;c__Gammaproteobacteria;o__[Marinicellales];f__[Marinicellaceae];g__	0	0	0	0	0	0	0	0	0	0	0	0	0	4.41178e-05	0	0	0	0.000405091	0	0	0	0	0	0	0	0	0	0	0	0	0	0	0	0	0	0	0.00054565	0.000118464	0	0	0	0	0	0	0	0	0	0	0
k__Bacteria;p__Proteobacteria;c__TA18;o__CV90;f__;g__	0.000314753	0	0	0	0	0	0	0	0	0	0	0	0	3.52942e-05	0	0	0	0	0	0	0	0	0	0	0	0	0	0	0	0	0	0	0	0	0	0	0	4.73855e-05	0	0	0	0	0	0	0	0	0	0	0
k__Bacteria;p__Proteobacteria;c__TA18;o__PHOS-HD29;f__;g__	0	0	0	0	0	0	0	0	0	0	0	0	0	0	0	0	0	0	0	0	0	0	0	0	0	0	0	0	0	0	0	0	0	0	0	0	0	0.000592319	0	0	0	0	0	0	0	0	0	0	0
k__Bacteria;p__SAR406;c__AB16;o__Arctic96B-7;f__A714017;g__	0.000104918	0	0	0	1.83908e-05	0	0	0	0	0	1.06433e-05	0	0	5.29413e-05	4.06405e-05	2.29986e-05	0	0	0.00531915	0	0	0	0	1.83457e-05	0	0	0	0	0	0.000508573	0	1.93941e-05	0	0	0.000666547	0	0	0	0	0	0	0	0	0	0	0	1.74301e-05	0	7.60069e-06
k__Bacteria;p__SAR406;c__AB16;o__Arctic96B-7;f__A714017;g__Arctic95A-2	9.53798e-06	8.01276e-06	0	0	3.67816e-05	0.00211047	0	0	0.000274376	1.21734e-05	5.32164e-06	0	6.71501e-05	0	4.06405e-05	0.00032198	0	3.37576e-05	0	0	0	0	0	0.000379145	0	0.000811114	0	0	0	2.42178e-05	0	0	0	9.66791e-06	0	0	8.02427e-05	0	9.78301e-06	0	0	2.25185e-05	0	0	0	1.99593e-05	0	0	0
k__Bacteria;p__SAR406;c__AB16;o__Arctic96B-7;f__A714017;g__SGSH944	5.72279e-05	4.00638e-05	9.24407e-05	2.55395e-05	1.83908e-05	0.00411673	0.000332263	0.00093118	1.01621e-05	1.21734e-05	7.4503e-05	8.09913e-05	0.0001343	0.000114706	0.000528326	0.000367977	0	0	0	2.15765e-05	0	0	9.6823e-05	1.83457e-05	0.0111732	1.72577e-05	0.00833333	0.0118343	0.00263585	0.00188899	6.18289e-05	3.87883e-05	9.22708e-05	2.90037e-05	0	2.45682e-05	0.000401213	0.000900325	0	0	0	6.75554e-05	0	0.0017762	0.0754717	0.000618738	6.97204e-05	0	0.00354952
k__Bacteria;p__SAR406;c__AB16;o__Arctic96B-7;f__A714017;g__SargSea-WGS	9.53798e-06	8.01276e-06	0	0	0	0	0.000221508	0	0	1.21734e-05	1.59649e-05	0	0	0	0.000121921	0	0	0.000911454	0	0	0	0	0	0	0	8.62887e-05	0	0	0	0.00128354	2.06096e-05	0	0	0	0.000522428	0	6.41941e-05	7.10783e-05	0	0	0	9.00739e-05	0	0	0	3.99186e-05	0	0	0.00323789
k__Bacteria;p__SAR406;c__AB16;o__Arctic96B-7;f__A714017;g__ZA3312c	3.81519e-05	2.40383e-05	0	2.55395e-05	7.35632e-05	7.81657e-05	0	0	1.01621e-05	2.43469e-05	1.59649e-05	0.000890905	0.000470051	8.82356e-06	0.000121921	5.74964e-05	2.67194e-05	3.37576e-05	0	1.43843e-05	0.0545455	0.0035461	1.21029e-05	0	0	0	0	0.00197239	0	0.00043592	0	0	0	7.73433e-05	0	7.37046e-05	8.02427e-05	2.36928e-05	2.9349e-05	0	0	6.75554e-05	3.21636e-05	0.000592066	0	7.98371e-05	1.74301e-05	0	2.28021e-05
k__Bacteria;p__SAR406;c__AB16;o__Arctic96B-7;f__Sc-NB04;g__	0	0	0	0	0	0	0	0	0	0	0	0	0	1.76471e-05	0	0	5.34388e-05	0	0	0	0	0	0	0	0.00558659	0	0.00833333	0	0	0	0	0	0	0	0	0	9.62912e-05	0	0	0	0	0	0	0	0	0	0	0	0
k__Bacteria;p__SAR406;c__AB16;o__ZA3648c;f__AEGEAN_185;g__	0.0017073	3.2051e-05	0.000947517	0	7.35632e-05	2.60552e-05	0	7.02778e-05	0.0002947	2.43469e-05	3.19298e-05	8.09913e-05	0	0.000185295	0.00081281	0.000643959	5.34388e-05	0	0	1.43843e-05	0.0181818	0	3.63086e-05	0.000519795	0	3.45155e-05	0.0333333	0.00591716	0.000101379	0.0025913	4.12193e-05	1.93941e-05	9.22708e-05	3.86716e-05	1.80148e-05	3.68523e-05	6.41941e-05	0.000165849	7.82641e-05	0	0	9.00739e-05	0	0.00118413	0	0	1.74301e-05	0	3.80035e-05
k__Bacteria;p__SBR1093;c__A712011;o__;f__;g__	0	0	0	0	0	0	0	1.75694e-05	0	0	0	0	0	0	0	1.14993e-05	0	0	0	0	0	0	1.21029e-05	0	0	0	0	0	0	0.000411702	0	0	0	0	0	0	0	0	9.78301e-06	0	0	0	0	0.000592066	0	0	0	0	0
k__Bacteria;p__SBR1093;c__EC214;o__;f__;g__	9.53798e-06	0	0	0	1.83908e-05	2.60552e-05	0.000110754	0	0	0	1.59649e-05	0	0	0	0	0	0	0	0	7.19217e-06	0	0	0.00636611	0	0	0	0	0	0	0	0	0	0	0	5.40443e-05	0	0	0	9.78301e-06	0	0	0	0	0	0	0	0	0	0
k__Bacteria;p__SR1;c__;o__;f__;g__	0	0	0	0	0	0	0	0	0	0	0	0	0	0	0	0	0	0	0	0	0	0	0	0	0	0	0	0	0	0	0	0	0	0	0	0	0	0	0.000117396	0	0	0	0	0	0	0	0	0	0
k__Bacteria;p__Spirochaetes;c__Spirochaetes;o__Spirochaetales;f__Spirochaetaceae;g__	1.9076e-05	0	0	0	0	0	0	0	2.03242e-05	0	0	0	0	0	0.000568967	0.000379476	0	0.00128279	0	0	0	0	0	0	0	0	0	0	0	0	0	0	0	0	0	0	3.20971e-05	0	0.00019566	0	0	0	0	0.000592066	0	0	0	0	0
k__Bacteria;p__Spirochaetes;c__Spirochaetes;o__Spirochaetales;f__Spirochaetaceae;g__Treponema	0	0	0	0	0	0	0	0	0	0	0	0	0	0	0	0	0	0	0	0	0	0	0	0	0	0	0	0	0	0	0	0	0	0	9.00739e-05	0	0	0	0	0	0	0	0	0	0	0	0	0	0
k__Bacteria;p__Spirochaetes;c__[Brevinematae];o__[Brevinematales];f__Brevinemataceae;Other	0	0	0	0	0	0	0	0	0	0	0	0	0	0	0	0	0	0	0	0	0	0	0	0	0	0	0	0	0	0	0	0	0	0	0	0	0	0	0	0	0	0	0	0	0	0	0	0	0
k__Bacteria;p__Spirochaetes;c__[Leptospirae];o__[Leptospirales];f__Leptospiraceae;g__Leptonema	0	0	0	0	0	0	0	0	0	0	0	0	0	0	0	0.000666958	0	0	0	0	0	0	0	0	0	0	0	0	0	0	0	0	0	0	0	0	0	0	0	0	0	0	0	0	0	0	0	0	0
k__Bacteria;p__Spirochaetes;c__[Leptospirae];o__[Leptospirales];f__Leptospiraceae;g__Leptospira	0	0	0	0	0	0	0	0	0	0	0	0	0	0	0	0.000114993	0	0	0	0	0	0	6.05144e-05	0	0	0	0	0	0	0	0	0	0	0	0	0	0	0	0	0	0	0	0	0	0	0	0	0	0
k__Bacteria;p__Spirochaetes;c__[Leptospirae];o__[Leptospirales];f__Leptospiraceae;g__Turneriella	0	0	0	0	0	0	0	0	0	0	0	0	0	0	0	0	0	0	0	0	0	0	0	0	0	0	0	0	0	0	0	0	0	0	0.000648532	0	0	0	0	0	0	0	0	0	0	0	0	0	0
k__Bacteria;p__Spirochaetes;c__[Leptospirae];o__[Leptospirales];f__Sediment-4;g__SJA-88	0	0	0	0	0	0	0	0	0	0	0	0	0	0	0	0	0	0	0	0	0	0	0	0	0	0	0	0	0	0	0	0	0	0	0	0	0	0.000876632	0	0	0	0	0	0	0	0	0	0	0
k__Bacteria;p__Synergistetes;c__Synergistia;o__Synergistales;f__Dethiosulfovibrionaceae;g__Pyramidobacter	0	0	0	0	0	0	0	0	0	0	0	0	0	0	0	0	0	0	0	0	0	0	0	0	0	0	0	0	0	0	0	0	0	0	0	0	0	0	0	0	0	0	0	0.0017762	0	0.000139715	0	0	0
k__Bacteria;p__TM6;c__SJA-4;o__;f__;g__	1.9076e-05	8.01276e-06	0	0	0	0	0	0	0	0	0	0	0	0	0	0.00116143	0	0.0013503	0	0.00016542	0	0	0	0	0	0	0	0	0	0	0	0	0	0	0	0	0	0	0.000117396	0	0.00632911	0	0	0	0	0	0	0	0
k__Bacteria;p__TM6;c__SJA-4;o__S1198;f__;g__	0	0	0	0	0	0	0	0	0	0	0	0	0	0	0	0	0	0	0	0	0	0.0070922	0	0	0	0	0	0	0	0	0	0	0	9.66791e-06	0	0	0	0	0	0	0	0	0	0	0	0	0	0	0.00179376
k__Bacteria;p__TM6;c__SJA-4;o__YJF2-48;f__;g__	1.9076e-05	0	0	0	0	0	0	0	0	0	0	0	0	0	0	0	0	0	0	0	0	0	0	0	0	0	0	0	0	0	0	0	0	0	0	0	0	0	0	0	0	0	0	0	0	0	0	0	0
k__Bacteria;p__TM7;c__;o__;f__;g__	0	0	0	0	0	0	0	0	0	0	0	0	0	0	0	3.44978e-05	0	0	0	0	0	0	0	0	0	0	0	0	0	0	0	0	0	0	0	0	0	0	0	0	0	0	0	0	0	0	0	0	0
k__Bacteria;p__TM7;c__SC3;o__;f__;g__	0	0	0	0	0	0	0	0	0	0	0	0	0	0	0	0	0	0	0	0	0	0	0	0	0	0	0	0	0	0	0	0	0	0	5.40443e-05	0	0	0	0	0	0	0	0	0	0	0	0	0	0
k__Bacteria;p__TM7;c__TM7-1;o__;f__;g__	0	0	0	0	0	0	0	0	0	0	0	0	0	8.82356e-06	0	0	0	0	0	0	0	0	3.63086e-05	0	0	0	0	0	0	0	0	0	0	0	7.20591e-05	0	0	0	0	0	0	0	1.60818e-05	0	0	0	0	0	0
k__Bacteria;p__TM7;c__TM7-3;o__;f__;g__	0	0	0	0	0	0	0	0	0	0	0	8.09913e-05	0	0	0	0	0	0	0	0	0	0	0.000750378	0	0	0	0	0	0	0	0	0	0	0	0	0	0	0	0	0	0	0	0	0	0	9.97964e-05	0	0	0
k__Bacteria;p__TM7;c__TM7-3;o__EW055;f__;g__	0	0	0	0	0	0	0	0	0	0	0	0	0	0	0	0	0	0	0	0	0	0	0	0	0	0	0	0	0	0	0	0	0	0	0	0	0	0	0	0	0	0	0	0	0	0	0	0	0
k__Bacteria;p__TM7;c__TM7-3;o__I025;f__;g__	0	0	0	0	0	0	0	0	0	0	0	0	0	0	0	0	0	0	0	0	0	0	0	0	0	0	0	0	0	0	0	0	0	0	7.20591e-05	0	0	0	0	0	0	0	0	0	0	0	0	0	0
k__Bacteria;p__Tenericutes;c__CK-1C4-19;o__;f__;g__	0	0	0	0	0	0	0	0	0	0	0	0	0	0	0	0	0	0	0	0	0	0	0	0	0	0	0	0	0	0	0	0	0	2.90037e-05	0	0	0	0	0	0	0	0	0	0	0	0	0	0	0
k__Bacteria;p__Tenericutes;c__Mollicutes;o__Acholeplasmatales;f__Acholeplasmataceae;g__Acholeplasma	0	0	0	0	0	0	0	0	0	0	0	0	0	0	0	0	0	6.75151e-05	0	0	0	0	0	0	0	0	0	0	0	0	0	0	0	0	0	0	3.20971e-05	0	0	0	0	0	0	0	0	0	0	0	0
k__Bacteria;p__Tenericutes;c__Mollicutes;o__Entomoplasmatales;f__;g__	0	0	2.31102e-05	0	3.67816e-05	0.000104221	0	0	0	0	0	0	0	0	0	0.000264483	0	0	0	0	0	0	0	0	0	0	0	0	0	0	0	0	0	0	0	0	0	0	1.9566e-05	0	0	0	0	0	0	0	1.74301e-05	0	0
k__Bacteria;p__Tenericutes;c__Mollicutes;o__Mycoplasmatales;f__Mycoplasmataceae;g__Mycoplasma	9.53798e-06	0.038341	0.000346652	0	3.67816e-05	5.21105e-05	0.0026581	0.0169369	0.549809	1.21734e-05	0.00755673	0.000485948	0.00288746	0.000370589	0.180241	0.0472275	1.33597e-05	0	0	0	0	0	0.000810893	0.189744	0.0167598	0.00426266	0	0.00986193	0.000405515	0.0114066	0.357453	0	0.00039984	0.00595543	0.00970996	0.000159693	0.000497504	0	0.000185877	0.00326264	0.00632911	2.25185e-05	0.0406549	0.139728	0	0	0	0	0.0451329
k__Bacteria;p__Tenericutes;c__Mollicutes;o__Mycoplasmatales;f__Mycoplasmataceae;g__Ureaplasma	0	0	0	0	0	0	0	0	0	0	0	0	0	0	0	0	0	0	0	0	0	0	0.000217852	0	0	0	0	0	0	0	0	0	0	0	0	0	0.000272825	0	0	0	0	0	0	0	0	0.000259471	0	0	0.000266024
k__Bacteria;p__Tenericutes;c__Mollicutes;o__RF39;f__;g__	0	0	0	0	0	0	0	0	0	0	0	0	0	0	0	0	0	0	0	0	0	0	0.00088351	0	0	0	0	0	0	0	0	0	0	0	0	0	0	0	0	0	0	0	0	0	0	0	0	0	0
k__Bacteria;p__Verrucomicrobia;c__Opitutae;o__;f__;g__	0	0	0	0	0	0	0	0	0	0	0	0	0	0	0	0	0	0	0	0	0	0	0	0	0	0	0	0	0	0	0	0	0	0	0	0	0	0	0	0	0	0	0	0	0	0	0	0	0
k__Bacteria;p__Verrucomicrobia;c__Opitutae;o__Opitutales;f__Opitutaceae;g__	0	0	0	0	0	0	0	0	0	0	0	0	0	0	0	0	0	0	0	0	0	0	0	0	0	0	0	0	0	0	0	0.000116365	0	0	0	0	0	0	0	0	0	0	0	0	0	0	0	0	0
k__Bacteria;p__Verrucomicrobia;c__Opitutae;o__Opitutales;f__Opitutaceae;g__Opitutus	0	0	0	0.00178777	0	0	0	0	0	0	0	0	0	8.82356e-06	0	0.000333479	0	0	0	0	0.0545455	0	0	0	0	0	0	0	0	0	0	0	0	0	0.000324266	0	0	0	0	0	0	0	0	0	0	0	0	0	0
k__Bacteria;p__Verrucomicrobia;c__Opitutae;o__Puniceicoccales;f__Puniceicoccaceae;g__	0	8.01276e-06	0	0	0	0	0	0	0	0	0	0	0	0	0	0	0	0	0	0	0	0	0	0	0	5.17732e-05	0	0	0	0	0	0	0	0	0	0	0	0	0	0	0	0	0	0	0	0	0	0	0
k__Bacteria;p__Verrucomicrobia;c__Opitutae;o__Puniceicoccales;f__Puniceicoccaceae;g__Coraliomargarita	9.53798e-06	8.01276e-06	0	0	0	0	0.000110754	0	0	0	0	8.09913e-05	0	0	0	0.000114993	0	0	0	0	0	0	0	0	0	0	0	0	0	0.000460138	0	0	0.000276812	0	0	0	0	0	0	0	0	0	0	0	0	0	0	0	7.60069e-06
k__Bacteria;p__Verrucomicrobia;c__Opitutae;o__Puniceicoccales;f__Puniceicoccaceae;g__MB11C04	1.9076e-05	0	0	0	0	0	0.000886034	1.75694e-05	0	1.21734e-05	0	0.000242974	0	0	0	8.04949e-05	0	0	0	0	0	0	0.000133132	6.11524e-06	0	0.000465959	0	0	0	2.42178e-05	0	3.87883e-05	0.00039984	0	0	0	0	0.000592319	0	0	0	2.25185e-05	0	0	0	1.99593e-05	0	0	0.00168735
k__Bacteria;p__Verrucomicrobia;c__Opitutae;o__[Pelagicoccales];f__[Pelagicoccaceae];g__Pelagicoccus	0	0	0	0	0	0	0	0	0	0	0	0	0	0	0	0	0	0	0	0	0	0	0	0	0	0	0	0	0	0	0	0	0	0	0	1.22841e-05	0	0	9.78301e-06	0	0	0	0	0	0	0	0	0	0
k__Bacteria;p__Verrucomicrobia;c__Verruco-5;o__;f__;g__	0	0	0	0	0	0	0	0	0	0	0	0	0	0	0	0	0	0	0	0	0	0.0070922	0	0	0	0	0	0	0	0	0	0	0	0	0	0	0	0	0	0	0	0	0	0	0	0	0	0	0
k__Bacteria;p__Verrucomicrobia;c__Verruco-5;o__WCHB1-41;f__;g__	0.000257525	0	0	0	0	0	0	0	0	0	0	0	0	0	0	0	0	0	0	0	0	0	0	0	0	3.45155e-05	0	0	0	0.000484355	0	0	0	0	0	0	0	0	0	0	0	0	0	0	0	0	0	0	0
k__Bacteria;p__Verrucomicrobia;c__Verrucomicrobiae;o__Verrucomicrobiales;f__Verrucomicrobiaceae;Other	0	0	0	0	0	0	0	0	0	0	0	0	0	0	0	0	0	0	0	0	0	0	0	0	0	0	0	0	0	0.000242178	0	0	0	0	0	0	0	0	0	0	0	0	0	0	0	0	0	0	0
k__Bacteria;p__Verrucomicrobia;c__Verrucomicrobiae;o__Verrucomicrobiales;f__Verrucomicrobiaceae;g__	9.53798e-06	8.01276e-06	0	0	0	0	0.000332263	0	0	0	1.59649e-05	0	0	3.52942e-05	4.06405e-05	1.14993e-05	0	0	0	0.000215765	0	0	0	1.22305e-05	0	0	0	0.00394477	0.00253447	0.000169524	0	1.93941e-05	3.07569e-05	0	0	1.22841e-05	0	0.00108987	7.82641e-05	0	0	0	0	0	0	0	1.74301e-05	0	7.60069e-06
k__Bacteria;p__Verrucomicrobia;c__Verrucomicrobiae;o__Verrucomicrobiales;f__Verrucomicrobiaceae;g__Akkermansia	0	0	0	0	0	0	0	0	0	0	0	0	0	0	0	0	0	0	0	4.3153e-05	0	0	0	0	0	0	0	0	0	0	0	0	0	0	0	0	0	0	0	0	0	0	0	0	0	0	0	0	0
k__Bacteria;p__Verrucomicrobia;c__Verrucomicrobiae;o__Verrucomicrobiales;f__Verrucomicrobiaceae;g__Luteolibacter	0.00023845	0	0	0	1.83908e-05	0	0	0	0	0	0	0	0	0	0	0.000413974	0	0	0	7.19217e-05	0	0	0	0	0	0	0	0	0.0014193	2.42178e-05	0	9.69706e-05	0	0	0.000108089	0	0	0	0	0	0	0	0	0	0	0	0	0	0
k__Bacteria;p__Verrucomicrobia;c__Verrucomicrobiae;o__Verrucomicrobiales;f__Verrucomicrobiaceae;g__MSBL3	9.53798e-06	8.01276e-06	0.000207991	3.83093e-05	1.83908e-05	0.00101615	0	3.51389e-05	0	1.21734e-05	0	0	6.71501e-05	6.17649e-05	0.000121921	0	0	0	0	4.3153e-05	0	0	0.00283207	1.83457e-05	0	1.72577e-05	0	0	0.000101379	0.000557009	0	5.81824e-05	9.22708e-05	9.66791e-06	1.80148e-05	1.22841e-05	0.000754281	2.36928e-05	9.78301e-06	0	0.00316456	0	1.60818e-05	0	0	1.99593e-05	0	0	0.00403597
k__Bacteria;p__Verrucomicrobia;c__Verrucomicrobiae;o__Verrucomicrobiales;f__Verrucomicrobiaceae;g__Persicirhabdus	0	0	0	0	0	0	0	0	0	0	0	0	0	4.41178e-05	0	0	0	0	0	0	0	0	0	0	0	0	0	0	0	0	0	0	0	0	0	0	0	0	0	0	0	0	0	0	0	0	0	0	0
k__Bacteria;p__Verrucomicrobia;c__Verrucomicrobiae;o__Verrucomicrobiales;f__Verrucomicrobiaceae;g__Rubritalea	0	0	0	0	0	0	0	0	0	0	0	0	0	0	0	0	0	0	0	0	0	0	0	0	0	0	0	0	0	0	0	0	9.22708e-05	0	0	0	0	0	0	0	0	0	0	0	0	0	0	0	0
k__Bacteria;p__Verrucomicrobia;c__Verrucomicrobiae;o__Verrucomicrobiales;f__Verrucomicrobiaceae;g__Verrucomicrobium	0	0	0	0	0	0	0	0	0	0	0	0	0	0	0	0	1.33597e-05	0	0	0	0	0	0	1.83457e-05	0	0	0	0	0	0	0	0	0	0	0	0	0	0	0	0	0	0	0	0	0	0	0	0	0
k__Bacteria;p__Verrucomicrobia;c__[Pedosphaerae];o__;f__;g__	9.53798e-06	0	0	0	0	2.60552e-05	0	0	0	1.21734e-05	0	0	0	9.70591e-05	0	0	0	0.000405091	0	0	0	0	1.21029e-05	1.22305e-05	0	0.00129433	0	0.00591716	0	0	0	0	0	0	0	1.22841e-05	0	0	0	0	0	0	0	0.000592066	0	0	0	0	0
k__Bacteria;p__Verrucomicrobia;c__[Pedosphaerae];o__Arctic97B-4;f__;g__	0.000200298	0	0	0	1.83908e-05	0	0	0	0	0	0	0	0	0	0	0	0	3.37576e-05	0	7.19217e-06	0	0	0	0	0	0	0	0	0	0.000557009	0	0	0	1.93358e-05	0	0	1.60485e-05	2.36928e-05	0	0.00326264	0	4.50369e-05	0	0	0	0	0	0	0
k__Bacteria;p__Verrucomicrobia;c__[Pedosphaerae];o__[Pedosphaerales];f__;g__	1.9076e-05	0	0	0	0	0	0	0.000755486	0.000254052	0	0	0	0	0	0	0.000655459	0	0	0	0	0	0.0035461	0	0	0	0	0	0	0.000709651	0	0	0	0	0	0	0	0	0	0	0	0	0	0	0	0	0	3.48602e-05	0	0
k__Bacteria;p__Verrucomicrobia;c__[Pedosphaerae];o__[Pedosphaerales];f__Ellin515;g__	0	0	0	0	0	0	0.000110754	0	0	0	0	0	0	0	0	0.000298981	0	0.000236303	0	0	0	0	0	0	0	0	0	0	0.00253447	0	0	0	0	0	9.00739e-05	0	0	0	0	0	0	6.75554e-05	0	0	0	0	0	0	0
k__Bacteria;p__Verrucomicrobia;c__[Pedosphaerae];o__[Pedosphaerales];f__Ellin517;g__	9.53798e-06	0	0	0	0	0	0	0	0	0	0	0	0	0	0	0.000919942	0	0	0	0	0	0	0	0	0	0	0	0	0.00314274	0	0	0	0	0	5.40443e-05	0	0	0	0	0	0	0	0	0	0	3.99186e-05	0	0	0
k__Bacteria;p__Verrucomicrobia;c__[Pedosphaerae];o__[Pedosphaerales];f__R4-41B;g__	0	0	0	0	0	0	0	0	0	0	0	0	0	0	0	0.000172489	0	0	0	0	0	0	0	0	0	0	0	0	0	0	0	0	0	0	0	0	0	0	0	0	0	0	0	0	0	0	0	0	0
k__Bacteria;p__Verrucomicrobia;c__[Pedosphaerae];o__[Pedosphaerales];f__[Pedosphaeraceae];g__Pedosphaera	0	0	0	0	0	0	0	0	0	0	0	0.000971896	0	0	0	0	0	0	0	0	0	0	0	0	0	0	0	0	0	0	0	0	6.15139e-05	0	0	0	0	0	0	0	0	0	0	0	0	0	0	0	0
k__Bacteria;p__Verrucomicrobia;c__[Pedosphaerae];o__[Pedosphaerales];f__auto67_4W;g__	0	0	0	0.000280935	0	0	0	0.000158125	0	0	0	0	0	8.82356e-06	0	0	0	0	0	0	0	0.0035461	0	0	0	0	0	0	0.000709651	0	0	0	0	0	0	0	0.000208631	0	0	0	0	0	0	0	0	3.99186e-05	0	0	0
k__Bacteria;p__Verrucomicrobia;c__[Spartobacteria];o__[Chthoniobacterales];f__[Chthoniobacteraceae];Other	0	0	0	0	0	0	0	0	0	0	0	0	0	0	0	0	0	0	0	5.75374e-05	0	0	0	0	0	0	0	0	0	0	0	0	0	0	0	0	0	0	0	0	0	0	0	0	0	0	0	0	0
k__Bacteria;p__Verrucomicrobia;c__[Spartobacteria];o__[Chthoniobacterales];f__[Chthoniobacteraceae];g__	0	0	0	0	0	5.21105e-05	0	0.000491944	0	0	0	0	0	0	0	0	0	0	0	0.00010069	0	0.0070922	0.000944024	0	0	0	0	0	0	0	0	0	0.000215298	0	0.000666547	0	0	0	0	0	0	0	0	0	0	0	0	0	0
k__Bacteria;p__Verrucomicrobia;c__[Spartobacteria];o__[Chthoniobacterales];f__[Chthoniobacteraceae];g__Candidatus Xiphinematobacter	0.000152608	0	0	0	7.35632e-05	0	0.000553771	0	0	0	0	0	0	9.70591e-05	0	0.000298981	0	0	0	0	0	0	0	0	0	0	0	0	0	2.42178e-05	0	0	0	0	0.000486399	0	0	0	0	0	0	0	0	0	0	0	0	0	0
k__Bacteria;p__Verrucomicrobia;c__[Spartobacteria];o__[Chthoniobacterales];f__[Chthoniobacteraceae];g__Chthoniobacter	9.53798e-06	0	0	0	0	0	0	0	0	0	0	0	0	0	0	0	0	0	0.00531915	0	0	0.0070922	0	0	0	0	0	0	0	0	0	0	0	0	0	0	0	0	0	0	0	2.25185e-05	0	0	0	0	0	0	0
k__Bacteria;p__Verrucomicrobia;c__[Spartobacteria];o__[Chthoniobacterales];f__[Chthoniobacteraceae];g__DA101	0	0	0.00131728	0	0	0	0.000886034	0	7.11346e-05	0	0	0	0	0.000220589	0	0.000103493	1.33597e-05	0	0.0212766	7.19217e-06	0	0	0	0	0	0	0	0	0.00415653	0.00116245	0.000247316	0.000174547	0	0	0	0	0.000577747	0.000189542	0.000225009	0	0.0126582	0	0	0	0	7.98371e-05	0	0	0
k__Bacteria;p__Verrucomicrobia;c__[Spartobacteria];o__[Chthoniobacterales];f__[Chthoniobacteraceae];g__Ellin506	0	0	0	0	0	0	0	0	0	0	0	0	0	0	0	0	0	0	0	1.43843e-05	0	0	0	0	0	0.000103546	0	0	0	0	0	0	0	0	0	0	0	0	0	0	0	0	0	0	0	0	0	0	0
k__Bacteria;p__Verrucomicrobia;c__[Spartobacteria];o__[Chthoniobacterales];f__[Chthoniobacteraceae];g__OR-59	0	0	0	0	0	0	0	0	0	0	0	0	0	0	0	0	0	0	0	0	0	0	0	0	0	0	0	0	0	0	0	0	0	0	0	0	0	0	0	0	0	0	0	0	0	0	0	0	0.00238662
k__Bacteria;p__Verrucomicrobia;c__[Spartobacteria];o__[Chthoniobacterales];f__[Chthoniobacteraceae];g__heteroC45_4W	0	0	0	0	0	0	0	0	0	0	0	0	0	0	0	0	0	0	0	0	0	0	0	0	0	0	0	0	0	0	4.12193e-05	0	0	0	0	0	0	0	0	0	0	0	0	0	0	0	0	0	0
k__Bacteria;p__WPS-2;c__;o__;f__;g__	0	0	0	0	0	0	0	0	0	0	0	0	0	0	0	0	0	0	0	0	0	0	0	0	0	0	0	0	0	0	0	0	0.000338326	1.93358e-05	0	0	0	0.000758168	0	0	0	0	0	0	0	0	3.48602e-05	0	0
k__Bacteria;p__WS3;c__PRR-12;o__LD1-PA13;f__;g__	0	0	0	0	0	0	0	0	0	0	0	0	0	0	0	0	0	0	0	0	0	0	0	0	0	0	0	0	0	0	0	0	0	0	0	0	0	0	0	0	0	0	0	0	0	0	0	0	0.00202938
k__Bacteria;p__WS3;c__PRR-12;o__PBS-III-9;f__;g__	0	0	0	0	0	0	0	0	0	0	0	0	0	0	0	0	0	0	0	0	0	0	0	0	0	0	0	0	0	0	0	0	0	0	0	0	0	0.000331699	0	0	0	0	0	0	0	0	0	0	0
k__Bacteria;p__WS3;c__PRR-12;o__SSS58A;f__;g__	0	0	0	0	0	0	0	0	0	0	0	0	0	0	0	0	0	0	0	0	0	0	0	0	0	0	0	0	0.000608273	0	0	0	0	0	0	0	0	0	0	0	0	0	0	0	0	0	0	0	0
k__Bacteria;p__WS3;c__PRR-12;o__Sediment-1;f__;g__	0	0	0	0	0	0	0	0	0	0	0	0	0	0	0	0	0	0	0	0	0	0.0070922	0	0	0	0	0	0	0.00162206	0	0	0	0	0	0	0	0	0	0	0	0	0	0	0	0	0	0	0.0689655	0
k__Bacteria;p__WS3;c__PRR-12;o__Sediment-1;f__CV106;g__	0	0	0	0	0	0	0	0	0	0	0	0	0	0	0	0	0	0	0	0	0	0	0	0	0	0	0	0	0.000405515	0	0	0	0	0	0	0	0	0	0	0	0	0	0	0	0	0	0	0	0
k__Bacteria;p__WS3;c__PRR-12;o__Sediment-1;f__PRR-10;g__	0	0	2.31102e-05	0	0	0	0.000110754	0.000439236	9.14588e-05	0	0	0	0.000537201	0	0	0.00118443	0	0	0	0	0	0	0	0	0	0	0	0	0	0	0	0	0	0	0.000738606	0	0	0	0	0	0	0	0	0	0	5.98778e-05	0	0	0
k__Bacteria;p__ZB3;c__;o__;f__;g__	0	0	0	0	0	0	0	0	0	0	0	0.000161983	0	0	0	0	0	0	0	0	0	0	0	0	0	0	0	0	0	0	0	0	0	0	0	0	0	0	0	0	0	0	0	0	0	0	0	0	0
k__Bacteria;p__ZB3;c__BS119;o__;f__;g__	0	0	0	0	0	0	0	0	0	0	0	0	0	0	0	0	0	0	0	0	0	0	0	0	0	0	0	0	0	0	0	0	0	0	0	0	0	0	0	0	0	0	0	0	0	0	0	0	0
k__Bacteria;p__[Caldithrix];c__KSB1;o__GW-22;f__;g__	0	0	0	0	0	0	0	0	0	0	0	0	0	0	0	0	0	0	0	0	0	0	0	0	0	0	0	0	0	0	0	0	0	0	0	0	0	0	0	0	0	0	0	0	0	0	0	0	0
k__Bacteria;p__[Caldithrix];c__KSB1;o__Ucn15732;f__;g__	0	0	0	0	0	0	0	0.000597361	0	0	0	0	0	0	0	0	0	0	0	0	0	0	0	0	0	0	0	0	0	0	0	0	0	0	0	0	0	0	0	0	0	0	0	0	0	0	0	0	0
k__Bacteria;p__[Thermi];c__Deinococci;o__Deinococcales;f__Deinococcaceae;g__Deinococcus	0	0	0.00233413	0	0	0	0.000996788	0.000351389	0	0	0	0	0	0	8.1281e-05	0.000103493	0	0	0	0.00010069	0	0	0	0	0	0.00195013	0	0	0	0.000121089	0	1.93941e-05	0.00101498	1.93358e-05	0	7.37046e-05	0	0	0.0030523	0	0	0	1.60818e-05	0	0	0	0	0	0
k__Bacteria;p__[Thermi];c__Deinococci;o__Deinococcales;f__Trueperaceae;g__B-42	0	0	0	0	0	0	0	0	0	0	0	0	0	0	0	0	0	0	0	0	0	0	0	0	0	0	0	0	0	0	0	0	0	0	0	0	0	0	0	0	0.00632911	0	0	0	0	0	0	0	0
k__Bacteria;p__[Thermi];c__Deinococci;o__Deinococcales;f__Trueperaceae;g__Truepera	0	0	0.0013635	0	0	0	0	0	0	0	0	0	0	0.000132353	0	0	0	0	0	8.63061e-05	0	0	0	1.22305e-05	0	0	0	0	0	9.68711e-05	0	0	9.22708e-05	0	0	0	0	0	0	0	0	0	0	0	0	0	0	0	0
k__Bacteria;p__[Thermi];c__Deinococci;o__Thermales;f__Thermaceae;g__Thermus	0	0	0	0	0	0	0	0	0	0	0	0	0	0	0	0	0	0	0	0	0	0	0	0	0	0	0	0	0.00172344	0	0	0	0	0	0	0	0	0	0	0	0	0	0	0	0	0	0	0	0
[truncated: 3 more columns]
