# Supplementary material for: Is there a link between aging and microbiome diversity in exceptional mammalian longevity?
Source: PeerJ. 2018 Jan 8;6:e4174. doi: 10.7717/peerj.4174 (PMC5764031; doi:10.7717/peerj.4174)
Supplement: Table S3 — The percentage dissimilarity for classification levels 1 (phylum) to 6 (genus) across sample collection site is displayed both (A) before rarefaction and (B) after rarefaction are displayed. [file peerj-06-4174-s011.xlsx]

## Sheet: Sheet1
(a)	Before Rarefaction
	Level 2
	Taxon	Av._dissim	Contrib._%	Cumulative_%	Mean_abund._Beg	Mean_abund._Fer	Mean_abund._LRB	Mean_abund._NM
	k__Bacteria;p__Firmicutes	15.09	28.65	28.65	0.252	0.222	0.404	0.294
	k__Bacteria;p__Proteobacteria	14.83	28.15	56.79	0.409	0.398	0.321	0.465
	k__Bacteria;p__Actinobacteria	9.803	18.61	75.4	0.248	0.198	0.0432	0.137
	k__Bacteria;p__Tenericutes	3.181	6.038	81.44	0.0096	0.0372	0.0557	0.0299
	k__Bacteria;p__Chlamydiae	3.113	5.91	87.35	0.0142	0.0317	0.0852	0.00182
	k__Bacteria;p__Bacteroidetes	2.067	3.923	91.27	0.0109	0.0392	0.0271	0.0346
	k__Bacteria;p__Acidobacteria	0.9565	1.816	93.09	0.00195	0.0202	0.0104	0.00975
	k__Bacteria;p__Cyanobacteria	0.774	1.469	94.55	0.0196	0.013	0.00922	0.00725
	k__Bacteria;p__Planctomycetes	0.6107	1.159	95.71	0.0107	0.00213	0.0161	0.00433
	k__Bacteria;p__SAR406	0.5872	1.115	96.83	0.0192	0.00865	0.00735	0.00128
	k__Bacteria;p__Chloroflexi	0.3421	0.6493	97.48	0.00205	0.00183	0.0103	0.00212
	k__Bacteria;p__Verrucomicrobia	0.3347	0.6353	98.11	0.0002	0.00778	0.00309	0.00302
	Unassigned;Other	0.2678	0.5082	98.62	0.000649	0.00613	0.00263	0.00286
	k__Bacteria;p__Gemmatimonadetes	0.1823	0.346	98.97	0.00037	0.00335	0.00107	0.00232
	k__Bacteria;p__WS3	0.1802	0.342	99.31	0	0.00581	0.000432	0.00044
	k__Bacteria;p__Nitrospirae	0.08037	0.1526	99.46	0.000262	0.00096	0.00208	0.000185
	k__Bacteria;p__Chlorobi	0.06464	0.1227	99.58	0	0.0016	0.000251	0.000498
	k__Bacteria;p__[Thermi]	0.03198	0.0607	99.65	0	1.85e-05	0.000159	0.000789
	k__Bacteria;p__TM6	0.03185	0.06046	99.71	0.00034	7.6e-05	0.000176	0.000641
	k__Bacteria;p__Fusobacteria	0.03164	0.06006	99.77	9.94e-06	0.00068	1.54e-05	0.000442
	k__Bacteria;p__Elusimicrobia	0.01941	0.03685	99.8	0	0.000102	0	0.000466
	k__Bacteria;p__SBR1093	0.01662	0.03155	99.83	0	0.000581	3.12e-06	2.87e-05
	k__Bacteria;p__Armatimonadetes	0.01486	0.02821	99.86	0	1.02e-05	0.000487	7.18e-05
	k__Bacteria;p__Fibrobacteres	0.01206	0.0229	99.89	0	0	0	0.000328
	k__Bacteria;p__Spirochaetes	0.0102	0.01936	99.9	0.000321	0.000127	1.85e-06	0.000117
	k__Bacteria;p__FBP	0.009393	0.01783	99.92	0	0.000131	0	0.000169
	k__Bacteria;p__PAUC34f	0.006708	0.01273	99.94	0	7.16e-06	0.000216	3.56e-05
	k__Bacteria;p__Synergistetes	0.004308	0.008177	99.94	0	0.00016	0	0
	k__Bacteria;p__OP8	0.003918	0.007437	99.95	0	4.34e-05	0	7.81e-05
	k__Bacteria;p__BRC1	0.003911	0.007424	99.96	0	7.91e-05	7.37e-05	0
	k__Bacteria;p__AncK6	0.003682	0.00699	99.97	0	0.000136	0	4.2e-07
	k__Bacteria;p__GOUTA4	0.002665	0.005058	99.97	0.000245	0	0	0
	k__Bacteria;p__TM7	0.002466	0.00468	99.98	0	7.39e-05	0	1.47e-05
	k__Bacteria;p__WPS-2	0.002234	0.00424	99.98	0	6.32e-05	0	1.56e-05
	k__Bacteria;p__Caldithrix	0.002178	0.004135	99.98	0	0	0	5.93e-05
	k__Bacteria;p__GN04	0.00202	0.003834	99.99	0	0	3.18e-05	3.5e-05
	k__Bacteria;p__OP3	0.001403	0.002664	99.99	0	0	0	3.82e-05
	k__Bacteria;p__FCPU426	0.001194	0.002267	99.99	0	0	0	3.25e-05
	k__Bacteria;p__[Caldithrix]	0.0009544	0.001812	99.99	0	0	0	2.6e-05
	k__Bacteria;p__AC1	0.0008393	0.001593	100	0	0	0	2.28e-05
	k__Bacteria;p__	0.0007458	0.001416	100	0	2.76e-05	0	0
	k__Bacteria;p__OD1	0.0004133	0.0007845	100	0	0	6.04e-06	7.29e-06
	k__Bacteria;p__NKB19	0.0003167	0.0006012	100	0	0	0	8.62e-06
	k__Bacteria;p__ZB3	0.0003073	0.0005833	100	0	0	2.01e-06	7.04e-06
	k__Bacteria;p__AD3	0.0001923	0.0003651	100	0	3.33e-06	0	2.92e-06
	k__Bacteria;p__SR1	0.0001876	0.000356	100	0	0	0	5.1e-06
	k__Bacteria;p__Lentisphaerae	0.0001128	0.000214	100	0	0	4.44e-06	0
	Level 3
	Taxon	Av._dissim	Contrib._%	Cumulative_%	Mean_abund._Beg	Mean_abund._Fer	Mean_abund._LRB	Mean_abund._NM
	k__Bacteria;p__Proteobacteria;c__Gammaproteobacteria	13.59	20.28	20.28	0.328	0.288	0.211	0.329
	k__Bacteria;p__Firmicutes;c__Clostridia	11.89	17.74	38.03	0.236	0.119	0.299	0.0757
	k__Bacteria;p__Actinobacteria;c__Actinobacteria	9.489	14.16	52.19	0.227	0.18	0.0315	0.132
	k__Bacteria;p__Firmicutes;c__Bacilli	9.063	13.53	65.72	0.0161	0.102	0.104	0.218
	k__Bacteria;p__Proteobacteria;c__Epsilonproteobacteria	3.588	5.357	71.08	0.024	0.0213	0.0344	0.0734
	k__Bacteria;p__Tenericutes;c__Mollicutes	3.181	4.748	75.82	0.0096	0.0372	0.0557	0.0299
	k__Bacteria;p__Chlamydiae;c__Chlamydiia	3.113	4.647	80.47	0.0142	0.0317	0.0852	0.00182
	k__Bacteria;p__Proteobacteria;c__Alphaproteobacteria	2.469	3.685	84.16	0.0381	0.049	0.0367	0.0383
	k__Bacteria;p__Proteobacteria;c__Deltaproteobacteria	1.15	1.717	85.87	0.0168	0.0176	0.022	0.00803
	k__Bacteria;p__Proteobacteria;c__Betaproteobacteria	1.103	1.646	87.52	0.00209	0.0223	0.0162	0.0166
	k__Bacteria;p__Bacteroidetes;c__Flavobacteriia	1.091	1.628	89.15	0.00973	0.0148	0.0169	0.0165
	k__Bacteria;p__Cyanobacteria;c__Synechococcophycideae	0.7175	1.071	90.22	0.0192	0.0118	0.00772	0.00505
	k__Bacteria;p__Bacteroidetes;c__Sphingobacteriia	0.6586	0.9832	91.2	0.000484	0.00955	0.00274	0.0118
	k__Bacteria;p__SAR406;c__AB16	0.5872	0.8766	92.08	0.0192	0.00865	0.00735	0.00128
	k__Bacteria;p__Actinobacteria;c__Acidimicrobiia	0.5632	0.8407	92.92	0.0202	0.00777	0.00779	0.00254
	k__Bacteria;p__Acidobacteria;c__Acidobacteria-6	0.5015	0.7487	93.67	0.000751	0.00841	0.00702	0.00509
	k__Bacteria;p__Planctomycetes;c__Planctomycetia	0.4317	0.6444	94.31	0.0106	0.000915	0.0105	0.00246
	k__Bacteria;p__Actinobacteria;c__Thermoleophilia	0.3483	0.5199	94.83	0.000413	0.00902	0.0034	0.00122
	Unassigned;Other;Other	0.2678	0.3997	95.23	0.000649	0.00613	0.00263	0.00286
	k__Bacteria;p__Bacteroidetes;c__Cytophagia	0.2548	0.3803	95.61	0.000458	0.00413	0.00357	0.00277
	k__Bacteria;p__Bacteroidetes;c__Bacteroidia	0.2542	0.3795	95.99	4.22e-05	0.00855	0.000279	0.000875
	k__Bacteria;p__Bacteroidetes;c__[Saprospirae]	0.1943	0.2901	96.28	0.000223	0.00208	0.00334	0.00242
	k__Bacteria;p__WS3;c__PRR-12	0.1802	0.269	96.55	0	0.00581	0.000432	0.00044
	k__Bacteria;p__Acidobacteria;c__Solibacteres	0.1754	0.2618	96.81	0.000329	0.00511	0.000415	0.000903
	k__Bacteria;p__Acidobacteria;c__[Chloracidobacteria]	0.1633	0.2437	97.06	0.00056	0.00337	0.00179	0.00129
	k__Bacteria;p__Chloroflexi;c__SAR202	0.1537	0.2295	97.28	0.000306	0.00121	0.00463	0.000522
	k__Bacteria;p__Chloroflexi;c__Anaerolineae	0.1372	0.2048	97.49	0.00132	0.000386	0.00374	0.000882
	k__Bacteria;p__Verrucomicrobia;c__Opitutae	0.1353	0.202	97.69	7.32e-06	0.00461	0.000157	0.000255
	k__Bacteria;p__Verrucomicrobia;c__[Spartobacteria]	0.1236	0.1845	97.88	1.33e-05	0.00241	0.000611	0.00149
	k__Bacteria;p__Cyanobacteria;c__Oscillatoriophycideae	0.1065	0.159	98.04	0.000388	0.00112	0.000965	0.00194
	k__Bacteria;p__Planctomycetes;c__Pla3	0.08383	0.1251	98.16	2e-06	0.000839	0.0023	0.000196
	k__Bacteria;p__Nitrospirae;c__Nitrospira	0.08037	0.12	98.28	0.000262	0.00096	0.00208	0.000185
	k__Bacteria;p__Gemmatimonadetes;c__	0.0777	0.116	98.4	0	0.00287	0	4.82e-06
	k__Bacteria;p__Verrucomicrobia;c__[Pedosphaerae]	0.05629	0.08403	98.48	0.000169	0.000332	0.00122	0.000603
	k__Bacteria;p__Planctomycetes;c__Phycisphaerae	0.054	0.0806	98.56	0.000103	0.000286	0.000998	0.000778
	k__Bacteria;p__Actinobacteria;c__Rubrobacteria	0.05388	0.08043	98.64	0	0.000943	0.000446	0.000891
	k__Bacteria;p__Acidobacteria;c__DA052	0.05105	0.07621	98.72	4.01e-06	0.00162	0.000258	4.65e-05
	k__Bacteria;p__Verrucomicrobia;c__Verrucomicrobiae	0.0442	0.06597	98.78	1.06e-05	0.00043	0.0011	0.000327
	k__Bacteria;p__Chlorobi;c__BSV26	0.04263	0.06364	98.85	0	0.00158	0	2.35e-06
	k__Bacteria;p__Acidobacteria;c__Sva0725	0.0422	0.063	98.91	0.000118	8.36e-05	0.000621	0.000722
	k__Bacteria;p__Planctomycetes;c__BD7-11	0.03945	0.05889	98.97	0	0	0.00152	2.91e-05
	k__Bacteria;p__Planctomycetes;c__OM190	0.03814	0.05693	99.03	0	6.92e-05	0.000456	0.00073
	k__Bacteria;p__[Thermi];c__Deinococci	0.03198	0.04773	99.07	0	1.85e-05	0.000159	0.000789
	k__Bacteria;p__TM6;c__SJA-4	0.03185	0.04755	99.12	0.00034	7.6e-05	0.000176	0.000641
	k__Bacteria;p__Fusobacteria;c__Fusobacteriia	0.03164	0.04723	99.17	9.94e-06	0.00068	1.54e-05	0.000442
	k__Bacteria;p__Gemmatimonadetes;c__Gemm-1	0.02876	0.04293	99.21	0.000363	8.85e-05	0.000401	0.00041
	k__Bacteria;p__Gemmatimonadetes;c__Gemmatimonadetes	0.02357	0.03518	99.25	6.63e-06	0.000209	1.82e-05	0.000545
	k__Bacteria;p__Acidobacteria;c__RB25	0.02351	0.03509	99.28	0	0	3.34e-06	0.000638
	k__Bacteria;p__Gemmatimonadetes;c__Gemm-2	0.02049	0.03059	99.31	0	6.43e-06	2.7e-06	0.000554
	k__Bacteria;p__Acidobacteria;c__PAUC37f	0.0204	0.03045	99.34	0.000101	0.000362	0.000194	0.000154
	k__Bacteria;p__Chloroflexi;c__Ellin6529	0.01945	0.02903	99.37	2e-06	1.97e-06	0.000585	0.00015
	k__Bacteria;p__Elusimicrobia;c__Elusimicrobia	0.01941	0.02897	99.4	0	0.000102	0	0.000466
	k__Bacteria;p__Gemmatimonadetes;c__Gemm-5	0.01891	0.02822	99.43	0	1.38e-05	0.00025	0.000345
	k__Bacteria;p__Gemmatimonadetes;c__Gemm-4	0.01741	0.02599	99.45	0	1.58e-05	0	0.000463
	k__Bacteria;p__Bacteroidetes;c__[Rhodothermi]	0.017	0.02537	99.48	3.31e-06	0.000157	0.000326	0.000186
	k__Bacteria;p__Acidobacteria;c__Acidobacteria-5	0.0169	0.02523	99.51	0	0.000445	0	0.000144
	k__Bacteria;p__Chloroflexi;c__Chloroflexi	0.01676	0.02501	99.53	6.75e-05	0	0.000619	1.43e-05
	k__Bacteria;p__SBR1093;c__EC214	0.01469	0.02193	99.55	0	0.000531	3.12e-06	9.14e-06
	k__Bacteria;p__Cyanobacteria;c__4C0d-2	0.01398	0.02087	99.57	0	9.98e-06	0.000537	3.45e-06
	k__Bacteria;p__Acidobacteria;c__Acidobacteriia	0.01398	0.02087	99.59	0	9.92e-05	3.15e-05	0.000328
	k__Bacteria;p__Gemmatimonadetes;c__Gemm-3	0.01368	0.02042	99.61	0	0.00014	0.000396	1.15e-06
	k__Bacteria;p__Acidobacteria;c__S035	0.01276	0.01904	99.63	1.69e-05	0.000443	0	1.9e-05
	k__Bacteria;p__Verrucomicrobia;c__Verruco-5	0.01257	0.01877	99.65	0	0	0	0.000342
	k__Bacteria;p__Armatimonadetes;c__0319-6E2	0.01224	0.01828	99.67	0	0	0.00046	1.72e-05
	k__Bacteria;p__Chloroflexi;c__S085	0.01205	0.01799	99.69	8.26e-05	1.97e-06	0.000247	0.000155
	k__Bacteria;p__Fibrobacteres;c__Fibrobacteria	0.01196	0.01786	99.71	0	0	0	0.000326
	k__Bacteria;p__Acidobacteria;c__	0.01156	0.01725	99.72	0	5.66e-05	0	0.000275
	k__Bacteria;p__Actinobacteria;c__Coriobacteriia	0.01134	0.01693	99.74	0	0.000273	0	0.000143
	k__Bacteria;p__Chloroflexi;c__TK17	0.01117	0.01668	99.76	9.94e-06	3.77e-06	0.000348	6.52e-05
	k__Bacteria;p__Chlorobi;c__	0.0104	0.01552	99.77	0	0	0	0.000283
	k__Bacteria;p__Chloroflexi;c__Thermomicrobia	0.009876	0.01474	99.79	0.000262	0.000118	3.98e-05	0.000114
	k__Bacteria;p__FBP;c__	0.009393	0.01402	99.8	0	0.000131	0	0.000169
	k__Bacteria;p__Cyanobacteria;c__Nostocophycideae	0.009107	0.01359	99.82	0	5.99e-06	0	0.000245
	k__Bacteria;p__Chloroflexi;c__TK10	0.008924	0.01332	99.83	0	4.34e-05	0.000142	0.000131
	k__Bacteria;p__Chlorobi;c__Ignavibacteria	0.007946	0.01186	99.84	0	7.54e-06	0.000251	4.28e-05
	k__Bacteria;p__Planctomycetes;c__	0.006873	0.01026	99.85	0	1.63e-05	0.000218	3.05e-05
	k__Bacteria;p__PAUC34f;c__	0.006708	0.01001	99.86	0	7.16e-06	0.000216	3.56e-05
	k__Bacteria;p__Chlorobi;c__SJA-28	0.006582	0.009825	99.87	0	1.51e-05	0	0.00017
	k__Bacteria;p__Spirochaetes;c__Spirochaetes	0.006489	0.009686	99.88	0.000321	4.93e-05	1.85e-06	5.45e-05
	k__Bacteria;p__Acidobacteria;c__iii1-8	0.006487	0.009684	99.89	0	0	7.37e-05	0.000134
	k__Bacteria;p__Actinobacteria;c__MB-A2-108	0.006461	0.009645	99.9	0	2.42e-05	0.000137	8.22e-05
	k__Bacteria;p__Planctomycetes;c__C6	0.004825	0.007203	99.91	0	9.87e-06	7.6e-05	7.59e-05
	k__Bacteria;p__Synergistetes;c__Synergistia	0.004308	0.006431	99.91	0	0.00016	0	0
	k__Bacteria;p__Spirochaetes;c__[Leptospirae]	0.004209	0.006283	99.92	0	7.81e-05	0	6.22e-05
	k__Bacteria;p__BRC1;c__PRR-11	0.003911	0.005838	99.93	0	7.91e-05	7.37e-05	0
	k__Bacteria;p__AncK6;c__	0.003682	0.005497	99.93	0	0.000136	0	4.2e-07
	k__Bacteria;p__Acidobacteria;c__BPC102	0.003654	0.005454	99.94	6.75e-05	0.000111	0	0
	k__Bacteria;p__GOUTA4;c__	0.002665	0.003978	99.94	0.000245	0	0	0
	k__Bacteria;p__Chloroflexi;c__Dehalococcoidetes	0.002579	0.00385	99.94	0	5.59e-05	0	3.13e-05
	k__Bacteria;p__OP8;c__OP8_1	0.002349	0.003506	99.95	0	4.34e-05	0	3.37e-05
	k__Bacteria;p__WPS-2;c__	0.002234	0.003335	99.95	0	6.32e-05	0	1.56e-05
	k__Bacteria;p__Caldithrix;c__Caldithrixae	0.002178	0.003252	99.95	0	0	0	5.93e-05
	k__Bacteria;p__Armatimonadetes;c__[Fimbriimonadia]	0.002157	0.00322	99.96	0	0	1.71e-05	4.86e-05
	k__Bacteria;p__TM7;c__TM7-3	0.00212	0.003164	99.96	0	7.08e-05	0	6.65e-06
	k__Bacteria;p__Proteobacteria;c__	0.002038	0.003043	99.96	1.69e-05	2.37e-05	0	3.49e-05
	k__Bacteria;p__GN04;c__	0.00202	0.003015	99.97	0	0	3.18e-05	3.5e-05
	k__Bacteria;p__SBR1093;c__A712011	0.00202	0.003015	99.97	0	5.03e-05	0	1.96e-05
	k__Bacteria;p__Proteobacteria;c__TA18	0.001956	0.00292	99.97	0	5.33e-05	0	1.52e-05
	k__Bacteria;p__Chloroflexi;c__Gitt-GS-136	0.001648	0.002461	99.97	0	3.46e-06	0	4.31e-05
	k__Bacteria;p__OP8;c__OP8_2	0.00163	0.002434	99.98	0	0	0	4.44e-05
	k__Bacteria;p__Acidobacteria;c__OS-K	0.001598	0.002386	99.98	0	5.92e-05	0	0
	k__Bacteria;p__OP3;c__	0.001403	0.002095	99.98	0	0	0	3.82e-05
	k__Bacteria;p__Firmicutes;c__Erysipelotrichi	0.001224	0.001828	99.98	0	2.65e-05	1.85e-06	1.53e-05
	k__Bacteria;p__FCPU426;c__	0.001194	0.001783	99.99	0	0	0	3.25e-05
	k__Bacteria;p__Actinobacteria;c__Nitriliruptoria	0.001132	0.001689	99.99	0	1.78e-05	0	2.04e-05
	k__Bacteria;p__Planctomycetes;c__028H05-P-BN-P5	0.0009739	0.001454	99.99	0	0	0	2.65e-05
	k__Bacteria;p__[Caldithrix];c__KSB1	0.0009544	0.001425	99.99	0	0	0	2.6e-05
	k__Bacteria;p__Cyanobacteria;c__ML635J-21	0.0008607	0.001285	99.99	0	8.32e-06	0	1.79e-05
	k__Bacteria;p__AC1;c__	0.0007631	0.001139	99.99	0	0	0	2.08e-05
	k__Bacteria;p__;c__	0.0007458	0.001113	99.99	0	2.76e-05	0	0
	k__Bacteria;p__Armatimonadetes;c__Chthonomonadetes	0.0004504	0.0006723	99.99	0	8.99e-06	0	6e-06
	k__Bacteria;p__Chloroflexi;c__	0.0004491	0.0006704	99.99	0	0	0	1.22e-05
	k__Bacteria;p__OD1;c__ZB2	0.0004133	0.0006169	100	0	0	6.04e-06	7.29e-06
	k__Bacteria;p__Acidobacteria;c__AT-s2-57	0.0003905	0.0005829	100	0	0	1.67e-06	9.65e-06
	k__Bacteria;p__NKB19;c__	0.0003167	0.0004728	100	0	0	0	8.62e-06
	k__Bacteria;p__Armatimonadetes;c__Armatimonadia	0.0002861	0.0004271	100	0	1.2e-06	1.01e-05	0
	k__Bacteria;p__ZB3;c__	0.0002588	0.0003863	100	0	0	0	7.04e-06
	k__Bacteria;p__TM7;c__TM7-1	0.0002293	0.0003423	100	0	3.03e-06	0	4.22e-06
	k__Bacteria;p__Acidobacteria;c__EC1113	0.0002111	0.0003151	100	0	0	8.31e-06	0
	k__Bacteria;p__AD3;c__ABS-6	0.0001923	0.0002871	100	0	3.33e-06	0	2.92e-06
	k__Bacteria;p__SR1;c__	0.0001876	0.00028	100	0	0	0	5.1e-06
	k__Bacteria;p__Chloroflexi;c__Ktedonobacteria	0.0001631	0.0002435	100	0	0	0	4.44e-06
	k__Bacteria;p__Actinobacteria;c__OPB41	0.0001474	0.0002201	100	0	0	0	4.01e-06
	k__Bacteria;p__Lentisphaerae;c__[Lentisphaeria]	0.0001128	0.0001683	100	0	0	4.44e-06	0
	k__Bacteria;p__Fibrobacteres;c__TG3	9.868e-05	0.0001473	100	0	0	0	2.69e-06
	k__Bacteria;p__TM7;c__SC3	8.634e-05	0.0001289	100	0	0	0	2.35e-06
	k__Bacteria;p__AC1;c__HDBW-WB69	7.619e-05	0.0001137	100	0	0	0	2.07e-06
	k__Bacteria;p__TM7;c__	5.511e-05	8.227e-05	100	0	0	0	1.5e-06
	k__Bacteria;p__ZB3;c__BS119	5.11e-05	7.628e-05	100	0	0	2.01e-06	0
	k__Bacteria;p__Tenericutes;c__CK-1C4-19	4.634e-05	6.917e-05	100	0	0	0	1.26e-06
	k__Bacteria;p__Acidobacteria;c__AT-s54	3.048e-05	4.549e-05	100	0	0	0	8.29e-07
	k__Bacteria;p__Planctomycetes;c__ODP123	2.819e-05	4.209e-05	100	0	0	0	7.67e-07
	k__Bacteria;p__Spirochaetes;c__[Brevinematae]	0	0	100	0	0	0	0
	k__Bacteria;p__GN04;c__GN15	0	0	100	0	0	0	0
	k__Bacteria;p__Armatimonadetes;c__SJA-176	0	0	100	0	0	0	0
	Level 4
	Taxon	Av._dissim	Contrib._%	Cumulative_%	Mean_abund._Beg	Mean_abund._Fer	Mean_abund._LRB	Mean_abund._NM
	k__Bacteria;p__Firmicutes;c__Clostridia;o__Clostridiales	11.89	15.65	15.65	0.236	0.119	0.299	0.0757
	k__Bacteria;p__Proteobacteria;c__Gammaproteobacteria;o__Enterobacteriales	11.58	15.25	30.9	0.251	0.19	0.123	0.181
	k__Bacteria;p__Actinobacteria;c__Actinobacteria;o__Actinomycetales	9.345	12.3	43.2	0.227	0.172	0.0315	0.132
	k__Bacteria;p__Firmicutes;c__Bacilli;o__Bacillales	6.899	9.083	52.29	0.00942	0.0379	0.0851	0.169
	k__Bacteria;p__Proteobacteria;c__Epsilonproteobacteria;o__Campylobacterales	3.588	4.724	57.01	0.024	0.0213	0.0344	0.0734
	k__Bacteria;p__Tenericutes;c__Mollicutes;o__Mycoplasmatales	3.18	4.187	61.2	0.00959	0.0371	0.0557	0.0299
	k__Bacteria;p__Proteobacteria;c__Gammaproteobacteria;o__Pseudomonadales	3.152	4.15	65.35	0.00442	0.042	0.0249	0.0721
	k__Bacteria;p__Firmicutes;c__Bacilli;o__Lactobacillales	3.136	4.129	69.48	0.00664	0.0643	0.0192	0.0487
	k__Bacteria;p__Chlamydiae;c__Chlamydiia;o__Chlamydiales	3.113	4.099	73.58	0.0142	0.0317	0.0852	0.00182
	k__Bacteria;p__Proteobacteria;c__Gammaproteobacteria;o__Pasteurellales	1.23	1.62	75.2	0.000613	0.00405	0.00141	0.0313
	k__Bacteria;p__Proteobacteria;c__Gammaproteobacteria;o__Xanthomonadales	1.188	1.564	76.76	0.000631	0.0176	0.00454	0.0232
	k__Bacteria;p__Bacteroidetes;c__Flavobacteriia;o__Flavobacteriales	1.091	1.436	78.2	0.00973	0.0148	0.0169	0.0165
	k__Bacteria;p__Proteobacteria;c__Gammaproteobacteria;o__Oceanospirillales	0.7895	1.039	79.24	0.0239	0.00716	0.0156	0.00498
	k__Bacteria;p__Cyanobacteria;c__Synechococcophycideae;o__Synechococcales	0.7162	0.943	80.18	0.0192	0.0118	0.00758	0.00505
	k__Bacteria;p__Proteobacteria;c__Alphaproteobacteria;o__Rhodobacterales	0.6693	0.8812	81.06	0.0243	0.00511	0.00955	0.00481
	k__Bacteria;p__Bacteroidetes;c__Sphingobacteriia;o__Sphingobacteriales	0.6586	0.8671	81.93	0.000484	0.00955	0.00274	0.0118
	k__Bacteria;p__Proteobacteria;c__Betaproteobacteria;o__Burkholderiales	0.6332	0.8336	82.76	0.000983	0.0119	0.00855	0.0106
	k__Bacteria;p__Proteobacteria;c__Alphaproteobacteria;o__Rhizobiales	0.6056	0.7974	83.56	0.00244	0.0117	0.00547	0.0113
	k__Bacteria;p__Proteobacteria;c__Gammaproteobacteria;o__Alteromonadales	0.597	0.786	84.34	0.02	0.00711	0.00948	0.00248
	k__Bacteria;p__Actinobacteria;c__Acidimicrobiia;o__Acidimicrobiales	0.5632	0.7414	85.08	0.0202	0.00777	0.00779	0.00254
	k__Bacteria;p__Proteobacteria;c__Alphaproteobacteria;o__Sphingomonadales	0.5484	0.722	85.81	0.00106	0.0111	0.00615	0.00709
	k__Bacteria;p__SAR406;c__AB16;o__Arctic96B-7	0.4618	0.608	86.41	0.0192	0.00689	0.00372	0.000953
	k__Bacteria;p__Acidobacteria;c__Acidobacteria-6;o__iii1-15	0.4599	0.6055	87.02	0.000684	0.00838	0.00681	0.00397
	k__Bacteria;p__Proteobacteria;c__Alphaproteobacteria;o__Rhodospirillales	0.4333	0.5705	87.59	0.000479	0.00591	0.0066	0.00665
	k__Bacteria;p__Planctomycetes;c__Planctomycetia;o__Pirellulales	0.3866	0.509	88.1	0.0101	0.000562	0.00922	0.00184
	k__Bacteria;p__Proteobacteria;c__Deltaproteobacteria;o__Myxococcales	0.3507	0.4618	88.56	0.00633	0.00306	0.0083	0.00222
	k__Bacteria;p__Proteobacteria;c__Gammaproteobacteria;o__Vibrionales	0.3456	0.455	89.02	0.00958	0.00164	0.00804	0.000907
	k__Bacteria;p__Proteobacteria;c__Alphaproteobacteria;o__Rickettsiales	0.3197	0.4209	89.44	0.0048	0.00468	0.00584	0.00304
	k__Bacteria;p__Proteobacteria;c__Gammaproteobacteria;o__Legionellales	0.2982	0.3925	89.83	0.00601	0.00353	0.00172	0.00562
	k__Bacteria;p__Proteobacteria;c__Gammaproteobacteria;o__Thiotrichales	0.2884	0.3798	90.21	0.00503	0.00206	0.0051	0.00292
	k__Bacteria;p__Proteobacteria;c__Alphaproteobacteria;o__	0.2726	0.3589	90.57	4.72e-05	0.00821	0.00144	0.00168
	k__Bacteria;p__Proteobacteria;c__Betaproteobacteria;o__Rhodocyclales	0.2722	0.3583	90.93	0.000635	0.0069	0.00278	0.00148
	k__Bacteria;p__Proteobacteria;c__Deltaproteobacteria;o__Syntrophobacterales	0.2693	0.3546	91.28	0.00476	0.00418	0.00267	0.00239
	Unassigned;Other;Other;Other	0.2678	0.3525	91.63	0.000649	0.00613	0.00263	0.00286
	k__Bacteria;p__Proteobacteria;c__Gammaproteobacteria;o__Thiohalorhabdales	0.2619	0.3447	91.98	6.55e-05	0.00224	0.00758	0.00118
	k__Bacteria;p__Bacteroidetes;c__Cytophagia;o__Cytophagales	0.2548	0.3354	92.31	0.000458	0.00413	0.00357	0.00277
	k__Bacteria;p__Bacteroidetes;c__Bacteroidia;o__Bacteroidales	0.2542	0.3347	92.65	4.22e-05	0.00855	0.000279	0.000875
	k__Bacteria;p__Proteobacteria;c__Gammaproteobacteria;o__HOC36	0.23	0.3028	92.95	0.000551	0.00211	0.00652	0.000568
	k__Bacteria;p__Actinobacteria;c__Thermoleophilia;o__Solirubrobacterales	0.2163	0.2848	93.24	0.000131	0.0059	0.00149	0.000897
	k__Bacteria;p__Actinobacteria;c__Actinobacteria;o__Bifidobacteriales	0.2079	0.2737	93.51	3.31e-06	0.00768	0	1.99e-05
	k__Bacteria;p__Proteobacteria;c__Gammaproteobacteria;o__Methylococcales	0.2028	0.267	93.78	3.31e-06	0.0063	0.00135	4.68e-05
	k__Bacteria;p__Bacteroidetes;c__[Saprospirae];o__[Saprospirales]	0.1943	0.2559	94.03	0.000223	0.00208	0.00334	0.00242
	k__Bacteria;p__Proteobacteria;c__Deltaproteobacteria;o__NB1-j	0.1906	0.251	94.28	0.00508	0.000338	0.0045	0.000828
	k__Bacteria;p__Acidobacteria;c__Solibacteres;o__Solibacterales	0.1754	0.2309	94.51	0.000329	0.00511	0.000415	0.000903
	k__Bacteria;p__WS3;c__PRR-12;o__Sediment-1	0.1747	0.23	94.74	0	0.00579	0.000193	0.00044
	k__Bacteria;p__Proteobacteria;c__Deltaproteobacteria;o__Bdellovibrionales	0.1746	0.2298	94.97	0.000297	0.00599	9.26e-05	0.000316
	k__Bacteria;p__Chloroflexi;c__SAR202;o__	0.1537	0.2024	95.18	0.000306	0.00121	0.00463	0.000522
	k__Bacteria;p__SAR406;c__AB16;o__ZA3648c	0.142	0.187	95.36	1.8e-05	0.00176	0.00363	0.000323
	k__Bacteria;p__Acidobacteria;c__[Chloracidobacteria];o__RB41	0.14	0.1843	95.55	0.000223	0.00302	0.00138	0.00107
	k__Bacteria;p__Proteobacteria;c__Alphaproteobacteria;o__Caulobacterales	0.1368	0.1801	95.73	0.000187	0.00131	1.21e-05	0.00311
	k__Bacteria;p__Actinobacteria;c__Thermoleophilia;o__Gaiellales	0.1365	0.1797	95.91	0.000282	0.00312	0.00191	0.000306
	k__Bacteria;p__Verrucomicrobia;c__Opitutae;o__Opitutales	0.1264	0.1665	96.07	0	0.00455	0	0.000112
	k__Bacteria;p__Verrucomicrobia;c__[Spartobacteria];o__[Chthoniobacterales]	0.1236	0.1627	96.24	1.33e-05	0.00241	0.000611	0.00149
	k__Bacteria;p__Proteobacteria;c__Deltaproteobacteria;o__Sva0853	0.09165	0.1207	96.36	0.000221	0.002	0.00139	0.000232
	k__Bacteria;p__Proteobacteria;c__Gammaproteobacteria;o__	0.08841	0.1164	96.47	0.00472	0.000257	0.00116	0.000192
	k__Bacteria;p__Cyanobacteria;c__Oscillatoriophycideae;o__Chroococcales	0.08841	0.1164	96.59	1.66e-05	0.00107	0.000232	0.00178
	k__Bacteria;p__Proteobacteria;c__Deltaproteobacteria;o__Desulfobacterales	0.08772	0.1155	96.71	4.01e-06	0.000996	0.00165	0.000709
	k__Bacteria;p__Planctomycetes;c__Pla3;o__	0.08383	0.1104	96.82	2e-06	0.000839	0.0023	0.000196
	k__Bacteria;p__Nitrospirae;c__Nitrospira;o__Nitrospirales	0.08037	0.1058	96.92	0.000262	0.00096	0.00208	0.000185
	k__Bacteria;p__Gemmatimonadetes;c__;o__	0.0777	0.1023	97.02	0	0.00287	0	4.82e-06
	k__Bacteria;p__Proteobacteria;c__Betaproteobacteria;o__Neisseriales	0.07755	0.1021	97.13	3.31e-06	0.00107	0.000778	0.00111
	k__Bacteria;p__Proteobacteria;c__Gammaproteobacteria;o__Aeromonadales	0.07417	0.09765	97.22	0.000472	0.000582	0.000437	0.00147
	k__Bacteria;p__Proteobacteria;c__Betaproteobacteria;o__MND1	0.06721	0.08849	97.31	0.000262	0.00103	0.000723	0.000862
	k__Bacteria;p__Chloroflexi;c__Anaerolineae;o__SBR1031	0.0669	0.08808	97.4	0.000287	0.00014	0.00192	0.000443
	k__Bacteria;p__Proteobacteria;c__Deltaproteobacteria;o__	0.06394	0.08418	97.49	1.86e-05	0.000156	0.00162	0.000701
	k__Bacteria;p__Proteobacteria;c__Alphaproteobacteria;o__Kiloniellales	0.06276	0.08262	97.57	0.00472	0.000397	4.04e-06	3.76e-05
	k__Bacteria;p__Proteobacteria;c__Betaproteobacteria;o__	0.0612	0.08057	97.65	3.31e-06	0.000627	0.000794	0.000874
	k__Bacteria;p__Actinobacteria;c__Rubrobacteria;o__Rubrobacterales	0.05388	0.07094	97.72	0	0.000943	0.000446	0.000891
	k__Bacteria;p__Proteobacteria;c__Alphaproteobacteria;o__Ellin329	0.05111	0.06729	97.79	0	0.000601	0.000819	0.000498
	k__Bacteria;p__Acidobacteria;c__DA052;o__Ellin6513	0.05105	0.06722	97.85	4.01e-06	0.00162	0.000258	4.65e-05
	k__Bacteria;p__Proteobacteria;c__Betaproteobacteria;o__EC94	0.04913	0.06469	97.92	1.99e-05	0.000578	0.000113	0.000951
	k__Bacteria;p__Proteobacteria;c__Deltaproteobacteria;o__[Entotheonellales]	0.04795	0.06313	97.98	0	0.000108	0.00155	0.000192
	k__Bacteria;p__Proteobacteria;c__Gammaproteobacteria;o__Chromatiales	0.04786	0.06301	98.04	0.000137	0.000855	0.000521	0.000571
	k__Bacteria;p__Acidobacteria;c__Acidobacteria-6;o__BPC015	0.04516	0.05946	98.1	0	1.66e-06	0.000203	0.00111
	k__Bacteria;p__Proteobacteria;c__Betaproteobacteria;o__Ellin6067	0.04477	0.05894	98.16	0	5.44e-05	0.00127	0.000378
	k__Bacteria;p__Verrucomicrobia;c__Verrucomicrobiae;o__Verrucomicrobiales	0.0442	0.05819	98.22	1.06e-05	0.00043	0.0011	0.000327
	k__Bacteria;p__Chlorobi;c__BSV26;o__PK329	0.04263	0.05613	98.28	0	0.00158	0	2.35e-06
	k__Bacteria;p__Planctomycetes;c__Phycisphaerae;o__Phycisphaerales	0.04255	0.05602	98.33	1.89e-05	0.000183	0.000804	0.000579
	k__Bacteria;p__Acidobacteria;c__Sva0725;o__Sva0725	0.0422	0.05557	98.39	0.000118	8.36e-05	0.000621	0.000722
	k__Bacteria;p__Planctomycetes;c__BD7-11;o__	0.03945	0.05194	98.44	0	0	0.00152	2.91e-05
	k__Bacteria;p__Verrucomicrobia;c__[Pedosphaerae];o__[Pedosphaerales]	0.03457	0.04551	98.49	5.91e-05	6.65e-06	0.000674	0.000507
	k__Bacteria;p__Planctomycetes;c__Planctomycetia;o__Planctomycetales	0.03385	0.04457	98.53	2e-06	0.000275	0.000856	0.000171
	k__Bacteria;p__Chloroflexi;c__Anaerolineae;o__S0208	0.03226	0.04247	98.57	0.000506	0.00011	0.000918	4.43e-05
	k__Bacteria;p__Fusobacteria;c__Fusobacteriia;o__Fusobacteriales	0.03164	0.04166	98.62	9.94e-06	0.00068	1.54e-05	0.000442
	k__Bacteria;p__Planctomycetes;c__Planctomycetia;o__Gemmatales	0.0296	0.03897	98.65	0.000545	7.82e-05	0.000441	0.000452
	k__Bacteria;p__[Thermi];c__Deinococci;o__Deinococcales	0.02921	0.03846	98.69	0	1.85e-05	2.01e-06	0.000789
	k__Bacteria;p__Gemmatimonadetes;c__Gemm-1;o__	0.02876	0.03786	98.73	0.000363	8.85e-05	0.000401	0.00041
	k__Bacteria;p__Cyanobacteria;c__Oscillatoriophycideae;o__Oscillatoriales	0.02779	0.03659	98.77	0.000371	4.98e-05	0.000733	0.000155
	k__Bacteria;p__Proteobacteria;c__Gammaproteobacteria;o__Salinisphaerales	0.02747	0.03616	98.8	0	0.00081	4.09e-06	0.000174
	k__Bacteria;p__Acidobacteria;c__RB25;o__	0.02351	0.03095	98.83	0	0	3.34e-06	0.000638
	k__Bacteria;p__Gemmatimonadetes;c__Gemm-2;o__	0.02049	0.02698	98.86	0	6.43e-06	2.7e-06	0.000554
	k__Bacteria;p__Acidobacteria;c__PAUC37f;o__	0.0204	0.02686	98.89	0.000101	0.000362	0.000194	0.000154
	k__Bacteria;p__Planctomycetes;c__OM190;o__CL500-15	0.01978	0.02604	98.91	0	0	1.3e-05	0.000531
	k__Bacteria;p__Chloroflexi;c__Ellin6529;o__	0.01945	0.0256	98.94	2e-06	1.97e-06	0.000585	0.00015
	k__Bacteria;p__Planctomycetes;c__OM190;o__agg27	0.01894	0.02494	98.96	0	6.92e-05	0.000433	0.000199
	k__Bacteria;p__Gemmatimonadetes;c__Gemm-5;o__	0.01891	0.02489	98.99	0	1.38e-05	0.00025	0.000345
	k__Bacteria;p__Proteobacteria;c__Deltaproteobacteria;o__Spirobacillales	0.01843	0.02426	99.01	2e-06	0.000466	1.21e-06	0.000171
	k__Bacteria;p__Chloroflexi;c__Anaerolineae;o__GCA004	0.01808	0.0238	99.04	0.000405	0.000115	0.000305	0.000117
	k__Bacteria;p__Verrucomicrobia;c__[Pedosphaerae];o__	0.01795	0.02363	99.06	0.000101	5.14e-05	0.000539	6.26e-05
	k__Bacteria;p__TM6;c__SJA-4;o__	0.01749	0.02302	99.08	0.00034	7.6e-05	1.31e-05	0.000332
	k__Bacteria;p__Gemmatimonadetes;c__Gemm-4;o__	0.01741	0.02292	99.11	0	1.58e-05	0	0.000463
	k__Bacteria;p__Bacteroidetes;c__[Rhodothermi];o__[Rhodothermales]	0.017	0.02238	99.13	3.31e-06	0.000157	0.000326	0.000186
	k__Bacteria;p__Acidobacteria;c__Acidobacteria-5;o__	0.0169	0.02226	99.15	0	0.000445	0	0.000144
	k__Bacteria;p__Chloroflexi;c__Chloroflexi;o__[Roseiflexales]	0.01542	0.0203	99.17	5.06e-05	0	0.000571	1.2e-05
	k__Bacteria;p__TM6;c__SJA-4;o__S1198	0.01527	0.02011	99.19	0	0	0.000163	0.000309
	k__Bacteria;p__SBR1093;c__EC214;o__	0.01469	0.01935	99.21	0	0.000531	3.12e-06	9.14e-06
	k__Bacteria;p__Proteobacteria;c__Betaproteobacteria;o__Thiobacterales	0.01458	0.01919	99.23	0	0	0.000479	7.09e-05
	k__Bacteria;p__Gemmatimonadetes;c__Gemmatimonadetes;o__Gemmatimonadales	0.0145	0.01909	99.25	6.63e-06	0.000119	1.01e-05	0.000319
	k__Bacteria;p__Proteobacteria;c__Betaproteobacteria;o__Methylophilales	0.01403	0.01847	99.27	0.000169	4e-05	0.000362	8.11e-05
	k__Bacteria;p__Acidobacteria;c__Acidobacteriia;o__Acidobacteriales	0.01398	0.0184	99.29	0	9.92e-05	3.15e-05	0.000328
	k__Bacteria;p__Proteobacteria;c__Gammaproteobacteria;o__HTCC2188	0.01393	0.01834	99.3	0.000451	0.000174	0.000118	8.7e-05
	k__Bacteria;p__Proteobacteria;c__Alphaproteobacteria;o__BD7-3	0.01373	0.01807	99.32	0.000127	0	0.000457	2.65e-05
	k__Bacteria;p__Gemmatimonadetes;c__Gemm-3;o__	0.01368	0.01801	99.34	0	0.00014	0.000396	1.15e-06
	k__Bacteria;p__Proteobacteria;c__Betaproteobacteria;o__SC-I-84	0.01294	0.01704	99.36	3.31e-06	4.74e-05	0.000342	9.62e-05
	k__Bacteria;p__Acidobacteria;c__S035;o__	0.01276	0.0168	99.37	1.69e-05	0.000443	0	1.9e-05
	k__Bacteria;p__Armatimonadetes;c__0319-6E2;o__	0.01224	0.01612	99.39	0	0	0.00046	1.72e-05
	k__Bacteria;p__Chloroflexi;c__S085;o__	0.01205	0.01586	99.41	8.26e-05	1.97e-06	0.000247	0.000155
	k__Bacteria;p__Acidobacteria;c__[Chloracidobacteria];o__PK29	0.01161	0.01529	99.42	5.91e-05	0.000153	0.000226	4.97e-05
	k__Bacteria;p__Acidobacteria;c__;o__	0.01156	0.01522	99.44	0	5.66e-05	0	0.000275
	k__Bacteria;p__Actinobacteria;c__Coriobacteriia;o__Coriobacteriales	0.01134	0.01493	99.45	0	0.000273	0	0.000143
	k__Bacteria;p__Fibrobacteres;c__Fibrobacteria;o__258ds10	0.01133	0.01492	99.47	0	0	0	0.000308
	k__Bacteria;p__Verrucomicrobia;c__Verruco-5;o__	0.01133	0.01492	99.48	0	0	0	0.000308
	k__Bacteria;p__Cyanobacteria;c__4C0d-2;o__SM1D11	0.0107	0.01409	99.5	0	0	0.000417	3.45e-06
	k__Bacteria;p__Proteobacteria;c__Alphaproteobacteria;Other	0.01058	0.01392	99.51	2e-06	1.48e-05	0.000363	3.18e-05
	k__Bacteria;p__Chlorobi;c__;o__	0.0104	0.01369	99.52	0	0	0	0.000283
	k__Bacteria;p__Elusimicrobia;c__Elusimicrobia;o__Elusimicrobiales	0.01011	0.01331	99.54	0	0	0	0.000275
	k__Bacteria;p__Verrucomicrobia;c__Opitutae;o__Puniceicoccales	0.009947	0.0131	99.55	4.01e-06	6.26e-05	0.000157	0.000143
	k__Bacteria;p__Acidobacteria;c__[Chloracidobacteria];o__11-24	0.009769	0.01286	99.56	0	0	0.00018	0.000155
	k__Bacteria;p__Chloroflexi;c__Anaerolineae;o__Caldilineales	0.00951	0.01252	99.58	3.31e-06	0	0.000266	8.7e-05
	k__Bacteria;p__Planctomycetes;c__Phycisphaerae;o__WD2101	0.009428	0.01241	99.59	8.44e-05	1.55e-05	7.37e-05	0.00019
	k__Bacteria;p__FBP;c__;o__	0.009393	0.01237	99.6	0	0.000131	0	0.000169
	k__Bacteria;p__Proteobacteria;c__Gammaproteobacteria;Other	0.009203	0.01212	99.61	1.8e-05	1.45e-05	2.7e-05	0.000234
	k__Bacteria;p__Chloroflexi;c__TK17;o__mle1-48	0.009069	0.01194	99.62	0	0	0.000348	7.53e-06
	k__Bacteria;p__Verrucomicrobia;c__[Pedosphaerae];o__Arctic97B-4	0.008724	0.01149	99.64	8.44e-06	0.000274	5.77e-06	3.38e-05
	k__Bacteria;p__Acidobacteria;c__[Chloracidobacteria];o__	0.008225	0.01083	99.65	0.000278	0.000197	0	0
	k__Bacteria;p__Chloroflexi;c__Anaerolineae;o__CFB-26	0.007986	0.01051	99.66	0	0	0.00023	6.28e-05
	k__Bacteria;p__Chlorobi;c__Ignavibacteria;o__Ignavibacteriales	0.007946	0.01046	99.67	0	7.54e-06	0.000251	4.28e-05
	k__Bacteria;p__Firmicutes;c__Bacilli;o__Turicibacterales	0.007918	0.01042	99.68	7.32e-06	0	3.68e-05	0.000197
	k__Bacteria;p__Gemmatimonadetes;c__Gemmatimonadetes;o__	0.007049	0.009281	99.69	0	8.66e-05	0	0.000138
	k__Bacteria;p__Elusimicrobia;c__Elusimicrobia;o__IIb	0.006948	0.009147	99.7	0	2.49e-05	0	0.000173
	k__Bacteria;p__Planctomycetes;c__;o__	0.006873	0.009049	99.71	0	1.63e-05	0.000218	3.05e-05
	k__Bacteria;p__PAUC34f;c__;o__	0.006708	0.008832	99.71	0	7.16e-06	0.000216	3.56e-05
	k__Bacteria;p__Chlorobi;c__SJA-28;o__	0.006582	0.008666	99.72	0	1.51e-05	0	0.00017
	k__Bacteria;p__Spirochaetes;c__Spirochaetes;o__Spirochaetales	0.006489	0.008543	99.73	0.000321	4.93e-05	1.85e-06	5.45e-05
	k__Bacteria;p__Acidobacteria;c__iii1-8;o__DS-18	0.006487	0.008541	99.74	0	0	7.37e-05	0.000134
	k__Bacteria;p__Actinobacteria;c__MB-A2-108;o__0319-7L14	0.006461	0.008507	99.75	0	2.42e-05	0.000137	8.22e-05
	k__Bacteria;p__Actinobacteria;c__Actinobacteria;o__Micrococcales	0.006378	0.008396	99.76	6.24e-05	1.97e-06	0	0.000156
	k__Bacteria;p__Cyanobacteria;c__Nostocophycideae;o__Nostocales	0.005651	0.00744	99.76	0	0	0	0.000154
	k__Bacteria;p__Chloroflexi;c__Thermomicrobia;o__JG30-KF-CM45	0.005296	0.006973	99.77	0.000169	8.13e-05	1.07e-05	4.41e-05
	k__Bacteria;p__Proteobacteria;c__Deltaproteobacteria;o__Desulfarculales	0.005056	0.006656	99.78	0	0	0	0.000138
	k__Bacteria;p__Chloroflexi;c__TK10;o__	0.004753	0.006258	99.78	0	4.34e-05	0.000111	2.67e-05
	k__Bacteria;p__WS3;c__PRR-12;o__LD1-PA13	0.004683	0.006166	99.79	0	0	0.000184	0
	k__Bacteria;p__Proteobacteria;c__Deltaproteobacteria;o__GMD14H09	0.004635	0.006103	99.8	0	0.000136	0	2.84e-05
	k__Bacteria;p__Planctomycetes;c__C6;o__MVS-107	0.004575	0.006023	99.8	0	0	7.6e-05	7.51e-05
	k__Bacteria;p__Chloroflexi;c__Thermomicrobia;o__AKYG1722	0.004373	0.005757	99.81	9.28e-05	3.67e-05	2.92e-05	5.15e-05
	k__Bacteria;p__Synergistetes;c__Synergistia;o__Synergistales	0.004308	0.005672	99.81	0	0.00016	0	0
	k__Bacteria;p__Spirochaetes;c__[Leptospirae];o__[Leptospirales]	0.004209	0.005541	99.82	0	7.81e-05	0	6.22e-05
	k__Bacteria;p__[Thermi];c__Deinococci;o__Thermales	0.003977	0.005236	99.82	0	0	0.000157	0
	k__Bacteria;p__BRC1;c__PRR-11;o__	0.003911	0.005149	99.83	0	7.91e-05	7.37e-05	0
	k__Bacteria;p__AncK6;c__;o__	0.003682	0.004848	99.83	0	0.000136	0	4.2e-07
	k__Bacteria;p__Proteobacteria;c__Deltaproteobacteria;o__MIZ46	0.003618	0.004763	99.84	1.33e-05	1.18e-05	0.000126	0
	k__Bacteria;p__Cyanobacteria;c__Synechococcophycideae;o__Pseudanabaenales	0.003539	0.004659	99.84	0	3.03e-06	0.000136	0
	k__Bacteria;p__Cyanobacteria;c__Nostocophycideae;o__Stigonematales	0.003492	0.004597	99.85	0	5.99e-06	0	9.12e-05
	k__Bacteria;p__Gemmatimonadetes;c__Gemmatimonadetes;o__C114	0.003315	0.004365	99.85	0	3.95e-06	8.05e-06	8.28e-05
	k__Bacteria;p__Proteobacteria;c__Deltaproteobacteria;o__Desulfovibrionales	0.003315	0.004364	99.86	0	0	0.00012	8.04e-06
	k__Bacteria;p__Firmicutes;c__Bacilli;o__Gemellales	0.003301	0.004346	99.86	0	0.000117	0	4.25e-06
	k__Bacteria;p__Planctomycetes;c__Phycisphaerae;o__CCM11a	0.003255	0.004285	99.87	0	0	0.00012	6.27e-06
	k__Bacteria;p__Chloroflexi;c__TK10;o__AKYG885	0.003195	0.004206	99.87	0	0	4.62e-06	8.41e-05
	k__Bacteria;p__Cyanobacteria;c__4C0d-2;o__MLE1-12	0.003041	0.004004	99.87	0	0	0.00012	0
	k__Bacteria;p__GOUTA4;c__;o__	0.002665	0.003508	99.88	0.000245	0	0	0
	k__Bacteria;p__Chloroflexi;c__Dehalococcoidetes;o__Dehalococcoidales	0.002579	0.003396	99.88	0	5.59e-05	0	3.13e-05
	k__Bacteria;p__Planctomycetes;c__Phycisphaerae;o__mle1-8	0.002429	0.003198	99.88	0	8.69e-05	0	2.5e-06
	k__Bacteria;p__Proteobacteria;c__Deltaproteobacteria;o__NKB15	0.002386	0.003141	99.89	0.000101	4.93e-05	0	0
	k__Bacteria;p__Chloroflexi;c__Anaerolineae;o__DRC31	0.002296	0.003023	99.89	0	0	0	6.25e-05
	k__Bacteria;p__WPS-2;c__;o__	0.002234	0.002941	99.89	0	6.32e-05	0	1.56e-05
	k__Bacteria;p__Caldithrix;c__Caldithrixae;o__Caldithrixales	0.002178	0.002868	99.9	0	0	0	5.93e-05
	k__Bacteria;p__Chloroflexi;c__Anaerolineae;o__Anaerolineales	0.002164	0.002849	99.9	0.000118	0	0	2.54e-05
	k__Bacteria;p__Armatimonadetes;c__[Fimbriimonadia];o__[Fimbriimonadales]	0.002157	0.00284	99.9	0	0	1.71e-05	4.86e-05
	k__Bacteria;p__Elusimicrobia;c__Elusimicrobia;o__MVP-88	0.002085	0.002744	99.91	0	7.73e-05	0	0
	k__Bacteria;p__Chloroflexi;c__Anaerolineae;o__SHA-20	0.002054	0.002704	99.91	0	0	7.37e-05	5.35e-06
	k__Bacteria;p__Proteobacteria;c__;o__	0.002038	0.002684	99.91	1.69e-05	2.37e-05	0	3.49e-05
	k__Bacteria;p__Acidobacteria;c__BPC102;o__B110	0.002034	0.002678	99.91	6.75e-05	4.93e-05	0	0
	k__Bacteria;p__Proteobacteria;c__Deltaproteobacteria;o__BPC076	0.002024	0.002665	99.92	0	7.5e-05	0	0
	k__Bacteria;p__TM7;c__TM7-3;o__	0.002022	0.002662	99.92	0	7.08e-05	0	3.52e-06
	k__Bacteria;p__GN04;c__;o__	0.00202	0.002659	99.92	0	0	3.18e-05	3.5e-05
	k__Bacteria;p__SBR1093;c__A712011;o__	0.00202	0.002659	99.92	0	5.03e-05	0	1.96e-05
	k__Bacteria;p__Tenericutes;c__Mollicutes;o__RF39	0.001987	0.002615	99.93	0	7.36e-05	0	0
	k__Bacteria;p__Acidobacteria;c__Acidobacteria-6;o__CCU21	0.001888	0.002485	99.93	6.75e-05	2.93e-05	3.02e-06	1.11e-05
	k__Bacteria;p__Proteobacteria;c__Deltaproteobacteria;o__Desulfuromonadales	0.001775	0.002336	99.93	0	2.57e-05	4.09e-06	2.92e-05
	k__Bacteria;p__Proteobacteria;c__Deltaproteobacteria;Other	0.001693	0.002229	99.93	0	0	0	4.61e-05
	k__Bacteria;p__Acidobacteria;c__BPC102;o__MVS-40	0.001651	0.002174	99.94	0	6.12e-05	0	0
	k__Bacteria;p__Chloroflexi;c__Gitt-GS-136;o__	0.001648	0.00217	99.94	0	3.46e-06	0	4.31e-05
	k__Bacteria;p__OP8;c__OP8_2;o__	0.00163	0.002147	99.94	0	0	0	4.44e-05
	k__Bacteria;p__Chloroflexi;c__TK17;o__TK18	0.001619	0.002131	99.94	9.94e-06	3.77e-06	0	3.87e-05
	k__Bacteria;p__Acidobacteria;c__OS-K;o__	0.001598	0.002104	99.94	0	5.92e-05	0	0
	k__Bacteria;p__Proteobacteria;c__Betaproteobacteria;o__A21b	0.001439	0.001895	99.95	0	0	0	3.92e-05
	k__Bacteria;p__Proteobacteria;c__Gammaproteobacteria;o__[Marinicellales]	0.001415	0.001863	99.95	0.000101	9.87e-06	0	1.92e-06
	k__Bacteria;p__WS3;c__PRR-12;o__SSS58A	0.001404	0.001848	99.95	0	0	5.53e-05	0
	k__Bacteria;p__OP3;c__;o__	0.001403	0.001847	99.95	0	0	0	3.82e-05
	k__Bacteria;p__Chloroflexi;c__TK10;o__B07_WMSP1	0.001383	0.001821	99.95	0	0	2.68e-05	2.01e-05
	k__Bacteria;p__Proteobacteria;c__TA18;o__PHOS-HD29	0.001332	0.001753	99.96	0	4.94e-05	0	0
	k__Bacteria;p__Proteobacteria;c__Betaproteobacteria;o__ASSO-13	0.001302	0.001715	99.96	8.44e-06	0	1.87e-05	2.19e-05
	k__Bacteria;p__OP8;c__OP8_1;o__	0.001289	0.001697	99.96	0	1.97e-06	0	3.37e-05
	k__Bacteria;p__Chloroflexi;c__Chloroflexi;o__AKIW781	0.001273	0.001676	99.96	0	0	4.72e-05	2.35e-06
	k__Bacteria;p__Firmicutes;c__Clostridia;o__SHA-98	0.001271	0.001673	99.96	0	4.71e-05	0	0
	k__Bacteria;p__Verrucomicrobia;c__Verruco-5;o__WCHB1-41	0.00124	0.001633	99.96	0	0	0	3.38e-05
	k__Bacteria;p__Chloroflexi;c__Anaerolineae;o__A31	0.001232	0.001622	99.97	0	0	1.11e-05	2.63e-05
	k__Bacteria;p__Firmicutes;c__Erysipelotrichi;o__Erysipelotrichales	0.001224	0.001612	99.97	0	2.65e-05	1.85e-06	1.53e-05
	k__Bacteria;p__FCPU426;c__;o__	0.001194	0.001572	99.97	0	0	0	3.25e-05
	k__Bacteria;p__OP8;c__OP8_1;o__SHA-124	0.001119	0.001473	99.97	0	4.15e-05	0	0
	k__Bacteria;p__Planctomycetes;c__028H05-P-BN-P5;o__	0.0009739	0.001282	99.97	0	0	0	2.65e-05
	k__Bacteria;p__[Caldithrix];c__KSB1;o__Ucn15732	0.0009544	0.001256	99.97	0	0	0	2.6e-05
	k__Bacteria;p__Proteobacteria;c__Betaproteobacteria;o__Nitrosomonadales	0.000899	0.001184	99.97	0	0	0	2.45e-05
	k__Bacteria;p__Actinobacteria;c__Nitriliruptoria;o__Nitriliruptorales	0.0008611	0.001134	99.97	0	1.78e-05	0	1.18e-05
	k__Bacteria;p__Cyanobacteria;c__ML635J-21;o__	0.0008607	0.001133	99.98	0	8.32e-06	0	1.79e-05
	k__Bacteria;p__Proteobacteria;c__Betaproteobacteria;o__IS-44	0.0008526	0.001122	99.98	0	0	0	2.32e-05
	k__Bacteria;p__Actinobacteria;c__Thermoleophilia;o__	0.0008346	0.001099	99.98	0	0	0	2.27e-05
	k__Bacteria;p__AC1;c__;o__	0.0007631	0.001005	99.98	0	0	0	2.08e-05
	k__Bacteria;p__WS3;c__PRR-12;o__PBS-III-9	0.0007458	0.0009819	99.98	0	2.76e-05	0	0
	k__Bacteria;p__;c__;o__	0.0007458	0.0009819	99.98	0	2.76e-05	0	0
	k__Bacteria;p__Proteobacteria;c__Betaproteobacteria;Other	0.0007285	0.0009591	99.98	0	0	0	1.98e-05
	k__Bacteria;p__Tenericutes;c__Mollicutes;o__Entomoplasmatales	0.0007284	0.0009589	99.98	0	0	3.34e-06	1.79e-05
	k__Bacteria;p__Chloroflexi;c__TK17;o__	0.0007081	0.0009322	99.98	0	0	4.84e-07	1.9e-05
	k__Bacteria;p__Proteobacteria;c__TA18;o__CV90	0.000656	0.0008637	99.98	0	3.95e-06	0	1.52e-05
	k__Bacteria;p__Elusimicrobia;c__Elusimicrobia;o__FAC88	0.0006522	0.0008586	99.99	0	0	0	1.77e-05
	k__Bacteria;p__Fibrobacteres;c__Fibrobacteria;o__Fibrobacterales	0.0006332	0.0008336	99.99	0	0	0	1.72e-05
	k__Bacteria;p__Firmicutes;c__Clostridia;o__Thermoanaerobacterales	0.0004898	0.0006449	99.99	0	1.82e-05	0	0
	k__Bacteria;p__Chloroflexi;c__Anaerolineae;o__envOPS12	0.0004795	0.0006312	99.99	0	1.78e-05	0	0
	k__Bacteria;p__Armatimonadetes;c__Chthonomonadetes;o__Chthonomonadales	0.0004504	0.000593	99.99	0	8.99e-06	0	6e-06
	k__Bacteria;p__Chloroflexi;c__;o__	0.0004491	0.0005913	99.99	0	0	0	1.22e-05
	k__Bacteria;p__Chloroflexi;c__Thermomicrobia;o__Sphaerobacterales	0.0004225	0.0005563	99.99	0	0	0	1.15e-05
	k__Bacteria;p__OD1;c__ZB2;o__	0.0004133	0.0005441	99.99	0	0	6.04e-06	7.29e-06
	k__Bacteria;p__Proteobacteria;c__Deltaproteobacteria;o__FAC87	0.0004115	0.0005417	99.99	0	0	0	1.12e-05
	k__Bacteria;p__Chloroflexi;c__Anaerolineae;o__H39	0.0004013	0.0005283	99.99	0	0	1.29e-05	2.3e-06
	k__Bacteria;p__Acidobacteria;c__AT-s2-57;o__	0.0003905	0.0005141	99.99	0	0	1.67e-06	9.65e-06
	k__Bacteria;p__Acidobacteria;c__[Chloracidobacteria];o__DS-100	0.0003829	0.0005042	99.99	0	0	2.21e-06	9e-06
	k__Bacteria;p__Proteobacteria;c__Deltaproteobacteria;o__PB19	0.0003783	0.000498	99.99	2e-06	2.57e-06	9.68e-07	7.85e-06
	k__Bacteria;p__Firmicutes;c__Clostridia;o__	0.0003575	0.0004707	99.99	0	0	6.69e-06	5.35e-06
	k__Bacteria;p__NKB19;c__;o__	0.0003167	0.000417	99.99	0	0	0	8.62e-06
	k__Bacteria;p__Actinobacteria;c__Nitriliruptoria;o__Euzebyales	0.0003145	0.000414	99.99	0	0	0	8.56e-06
	k__Bacteria;p__Armatimonadetes;c__Armatimonadia;o__Armatimonadales	0.0002861	0.0003767	99.99	0	1.2e-06	1.01e-05	0
	k__Bacteria;p__Cyanobacteria;c__4C0d-2;o__YS2	0.0002693	0.0003545	99.99	0	9.98e-06	0	0
	k__Bacteria;p__Planctomycetes;c__C6;o__Ucm1571	0.0002664	0.0003507	99.99	0	9.87e-06	0	0
	k__Bacteria;p__Planctomycetes;c__OM190;o__	0.0002637	0.0003472	100	0	0	1.04e-05	0
	k__Bacteria;p__ZB3;c__;o__	0.0002588	0.0003407	100	0	0	0	7.04e-06
	k__Bacteria;p__Chloroflexi;c__Thermomicrobia;o__	0.0002439	0.0003211	100	0	0	0	6.64e-06
	k__Bacteria;p__TM7;c__TM7-1;o__	0.0002293	0.0003019	100	0	3.03e-06	0	4.22e-06
	k__Bacteria;p__Acidobacteria;c__EC1113;o__	0.0002111	0.0002779	100	0	0	8.31e-06	0
	k__Bacteria;p__AD3;c__ABS-6;o__	0.0001923	0.0002532	100	0	3.33e-06	0	2.92e-06
	k__Bacteria;p__SR1;c__;o__	0.0001876	0.0002469	100	0	0	0	5.1e-06
	k__Bacteria;p__Chloroflexi;c__Chloroflexi;o__Chloroflexales	0.0001838	0.0002419	100	1.69e-05	0	0	0
	k__Bacteria;p__Tenericutes;c__Mollicutes;o__Acholeplasmatales	0.0001838	0.0002419	100	1.69e-05	0	0	0
	k__Bacteria;p__Gemmatimonadetes;c__Gemmatimonadetes;o__Ellin5290	0.0001549	0.000204	100	0	0	0	4.22e-06
	k__Bacteria;p__Actinobacteria;c__OPB41;o__	0.0001474	0.0001941	100	0	0	0	4.01e-06
	k__Bacteria;p__Chloroflexi;c__Anaerolineae;o__Ardenscatenales	0.000147	0.0001935	100	0	0	0	4e-06
	k__Bacteria;p__TM7;c__TM7-3;o__I025	0.0001151	0.0001516	100	0	0	0	3.13e-06
	k__Bacteria;p__Chloroflexi;c__Anaerolineae;o__SB-34	0.0001065	0.0001403	100	0	3.95e-06	0	0
	k__Bacteria;p__Firmicutes;c__Clostridia;o__OPB54	0.0001037	0.0001365	100	4.01e-06	0	0	1.69e-06
	k__Bacteria;p__Fibrobacteres;c__TG3;o__TG3-1	9.868e-05	0.0001299	100	0	0	0	2.69e-06
	k__Bacteria;p__Chloroflexi;c__Ktedonobacteria;o__TK10	9.262e-05	0.0001219	100	0	0	0	2.52e-06
	k__Bacteria;p__Chloroflexi;c__Anaerolineae;o__SJA-15	9.143e-05	0.0001204	100	0	0	0	2.49e-06
	k__Bacteria;p__TM7;c__SC3;o__	8.634e-05	0.0001137	100	0	0	0	2.35e-06
	k__Bacteria;p__Proteobacteria;c__Betaproteobacteria;o__MWH-UniP1	8.28e-05	0.000109	100	0	0	3.26e-06	0
	k__Bacteria;p__AC1;c__HDBW-WB69;o__	7.619e-05	0.0001003	100	0	0	0	2.07e-06
	k__Bacteria;p__Chloroflexi;c__Ktedonobacteria;o__Ktedonobacterales	7.048e-05	9.28e-05	100	0	0	0	1.92e-06
	k__Bacteria;p__Verrucomicrobia;c__Opitutae;o__[Pelagicoccales]	6.873e-05	9.049e-05	100	3.31e-06	0	0	9.59e-07
	k__Bacteria;p__Lentisphaerae;c__[Lentisphaeria];o__Victivallales	6.166e-05	8.118e-05	100	0	0	2.43e-06	0
	k__Bacteria;p__TM7;c__;o__	5.511e-05	7.256e-05	100	0	0	0	1.5e-06
	k__Bacteria;p__Lentisphaerae;c__[Lentisphaeria];o__Lentisphaerales	5.11e-05	6.728e-05	100	0	0	2.01e-06	0
	k__Bacteria;p__ZB3;c__BS119;o__	5.11e-05	6.728e-05	100	0	0	2.01e-06	0
	k__Bacteria;p__Tenericutes;c__CK-1C4-19;o__	4.634e-05	6.101e-05	100	0	0	0	1.26e-06
	k__Bacteria;p__Firmicutes;c__Bacilli;Other	4.229e-05	5.568e-05	100	0	0	0	1.15e-06
	k__Bacteria;p__TM6;c__SJA-4;o__YJF2-48	3.048e-05	4.012e-05	100	0	0	0	8.29e-07
	k__Bacteria;p__Planctomycetes;c__C6;o__d113	3.048e-05	4.012e-05	100	0	0	0	8.29e-07
	k__Bacteria;p__Acidobacteria;c__AT-s54;o__	3.048e-05	4.012e-05	100	0	0	0	8.29e-07
	k__Bacteria;p__Planctomycetes;c__ODP123;o__	2.819e-05	3.712e-05	100	0	0	0	7.67e-07
	k__Bacteria;p__Spirochaetes;c__[Brevinematae];o__[Brevinematales]	0	0	100	0	0	0	0
	k__Bacteria;p__Armatimonadetes;c__SJA-176;o__RB046	0	0	100	0	0	0	0
	k__Bacteria;p__Armatimonadetes;c__Chthonomonadetes;o__SJA-22	0	0	100	0	0	0	0
	k__Bacteria;p__Armatimonadetes;c__Armatimonadia;o__FW68	0	0	100	0	0	0	0
	k__Bacteria;p__[Caldithrix];c__KSB1;o__GW-22	0	0	100	0	0	0	0
	k__Bacteria;p__Actinobacteria;c__Actinobacteria;o__WCHB1-81	0	0	100	0	0	0	0
	k__Bacteria;p__Verrucomicrobia;c__Opitutae;o__	0	0	100	0	0	0	0
	k__Bacteria;p__GN04;c__GN15;o__	0	0	100	0	0	0	0
	k__Bacteria;p__TM7;c__TM7-3;o__EW055	0	0	100	0	0	0	0
	Level 5
	Taxon	Av._dissim	Contrib._%	Cumulative_%	Mean_abund._Beg	Mean_abund._Fer	Mean_abund._LRB	Mean_abund._NM
	k__Bacteria;p__Proteobacteria;c__Gammaproteobacteria;o__Enterobacteriales;f__Enterobacteriaceae	11.58	14.32	14.32	0.251	0.19	0.123	0.181
	k__Bacteria;p__Firmicutes;c__Clostridia;o__Clostridiales;f__Peptostreptococcaceae	9.958	12.31	26.63	0.218	0.0807	0.25	0.0219
	k__Bacteria;p__Actinobacteria;c__Actinobacteria;o__Actinomycetales;f__Corynebacteriaceae	9.052	11.19	37.82	0.226	0.154	0.025	0.123
	k__Bacteria;p__Firmicutes;c__Bacilli;o__Bacillales;f__Planococcaceae	5.92	7.319	45.14	0.0066	0.023	0.0749	0.133
	k__Bacteria;p__Proteobacteria;c__Epsilonproteobacteria;o__Campylobacterales;f__Helicobacteraceae	3.59	4.439	49.58	0.024	0.0209	0.0344	0.0733
	k__Bacteria;p__Tenericutes;c__Mollicutes;o__Mycoplasmatales;f__Mycoplasmataceae	3.18	3.932	53.51	0.00959	0.0371	0.0557	0.0299
	k__Bacteria;p__Chlamydiae;c__Chlamydiia;o__Chlamydiales;f__Chlamydiaceae	3.113	3.849	57.36	0.0142	0.0317	0.0852	0.00181
	k__Bacteria;p__Firmicutes;c__Clostridia;o__Clostridiales;f__Clostridiaceae	2.262	2.796	60.16	0.0129	0.0208	0.0241	0.0426
	k__Bacteria;p__Firmicutes;c__Bacilli;o__Lactobacillales;f__Enterococcaceae	2.204	2.725	62.88	0.00628	0.0395	0.00722	0.0366
	k__Bacteria;p__Proteobacteria;c__Gammaproteobacteria;o__Pseudomonadales;f__Pseudomonadaceae	1.781	2.202	65.09	0.00413	0.0333	0.0204	0.0282
	k__Bacteria;p__Proteobacteria;c__Gammaproteobacteria;o__Pseudomonadales;f__Moraxellaceae	1.751	2.165	67.25	0.000291	0.00875	0.00449	0.0439
	k__Bacteria;p__Proteobacteria;c__Gammaproteobacteria;o__Pasteurellales;f__Pasteurellaceae	1.23	1.521	68.77	0.000613	0.00405	0.00141	0.0313
	k__Bacteria;p__Firmicutes;c__Clostridia;o__Clostridiales;f__Lachnospiraceae	1.162	1.436	70.21	0.00472	0.0121	0.024	0.00734
	k__Bacteria;p__Firmicutes;c__Bacilli;o__Lactobacillales;f__Streptococcaceae	0.9825	1.215	71.42	0.000211	0.0238	0.00747	0.00654
	k__Bacteria;p__Firmicutes;c__Bacilli;o__Bacillales;f__Bacillaceae	0.952	1.177	72.6	0.000317	0.0074	0.00187	0.0244
	k__Bacteria;p__Proteobacteria;c__Gammaproteobacteria;o__Xanthomonadales;f__Xanthomonadaceae	0.9047	1.119	73.72	0.000621	0.0114	0.00268	0.019
	k__Bacteria;p__Cyanobacteria;c__Synechococcophycideae;o__Synechococcales;f__Synechococcaceae	0.7163	0.8856	74.61	0.0192	0.0118	0.00758	0.00505
	k__Bacteria;p__Proteobacteria;c__Alphaproteobacteria;o__Rhodobacterales;f__Rhodobacteraceae	0.6018	0.744	75.35	0.0241	0.00495	0.00697	0.00404
	k__Bacteria;p__Proteobacteria;c__Gammaproteobacteria;o__Oceanospirillales;f__Halomonadaceae	0.558	0.6899	76.04	0.0237	0.00454	0.0084	0.00254
	k__Bacteria;p__Bacteroidetes;c__Flavobacteriia;o__Flavobacteriales;f__Flavobacteriaceae	0.541	0.6688	76.71	0.00479	0.00843	0.0107	0.00355
	k__Bacteria;p__Bacteroidetes;c__Sphingobacteriia;o__Sphingobacteriales;f__Sphingobacteriaceae	0.4936	0.6103	77.32	0.000484	0.00364	0.000607	0.0114
	k__Bacteria;p__Bacteroidetes;c__Flavobacteriia;o__Flavobacteriales;f__[Weeksellaceae]	0.4549	0.5625	77.88	1.51e-05	0.00235	0.000665	0.0115
	k__Bacteria;p__SAR406;c__AB16;o__Arctic96B-7;f__A714017	0.434	0.5366	78.42	0.0192	0.00642	0.00296	0.000952
	k__Bacteria;p__Proteobacteria;c__Betaproteobacteria;o__Burkholderiales;f__Comamonadaceae	0.4209	0.5204	78.94	0.000528	0.00601	0.00592	0.00642
	k__Bacteria;p__Proteobacteria;c__Alphaproteobacteria;o__Sphingomonadales;f__Sphingomonadaceae	0.4066	0.5027	79.44	0.00105	0.0079	0.00292	0.00621
	k__Bacteria;p__Planctomycetes;c__Planctomycetia;o__Pirellulales;f__Pirellulaceae	0.3866	0.478	79.92	0.0101	0.000562	0.00922	0.00184
	k__Bacteria;p__Firmicutes;c__Bacilli;o__Bacillales;f__Staphylococcaceae	0.3783	0.4678	80.39	0.000996	0.00558	0.00366	0.00838
	k__Bacteria;p__Proteobacteria;c__Gammaproteobacteria;o__Alteromonadales;f__Alteromonadaceae	0.3495	0.4321	80.82	0.00571	0.00582	0.00544	0.00152
	k__Bacteria;p__Proteobacteria;c__Gammaproteobacteria;o__Xanthomonadales;f__Sinobacteraceae	0.3383	0.4182	81.24	9.94e-06	0.00614	0.00186	0.0042
	k__Bacteria;p__Proteobacteria;c__Alphaproteobacteria;o__Rhodospirillales;f__Rhodospirillaceae	0.3308	0.409	81.65	0.000426	0.00546	0.00549	0.00286
	k__Bacteria;p__Proteobacteria;c__Gammaproteobacteria;o__Thiotrichales;f__Piscirickettsiaceae	0.2884	0.3566	82	0.00503	0.00206	0.0051	0.00292
	k__Bacteria;p__Proteobacteria;c__Gammaproteobacteria;o__Legionellales;f__Coxiellaceae	0.2819	0.3486	82.35	0.006	0.0035	0.00112	0.00518
	k__Bacteria;p__Acidobacteria;c__Acidobacteria-6;o__iii1-15;f__	0.2813	0.3478	82.7	0.000572	0.00505	0.00294	0.0032
	k__Bacteria;p__Proteobacteria;c__Alphaproteobacteria;o__Rhizobiales;f__Methylobacteriaceae	0.2803	0.3465	83.04	0.000404	0.00543	0.000531	0.0049
	k__Bacteria;p__Actinobacteria;c__Actinobacteria;o__Actinomycetales;f__Nocardioidaceae	0.2791	0.345	83.39	0.00033	0.00931	0.000694	0.000714
	k__Bacteria;p__Proteobacteria;c__Alphaproteobacteria;o__;f__	0.2726	0.337	83.73	4.72e-05	0.00821	0.00144	0.00168
	k__Bacteria;p__Proteobacteria;c__Betaproteobacteria;o__Rhodocyclales;f__Rhodocyclaceae	0.2722	0.3365	84.06	0.000635	0.0069	0.00278	0.00148
	k__Bacteria;p__Proteobacteria;c__Deltaproteobacteria;o__Syntrophobacterales;f__Syntrophobacteraceae	0.2688	0.3324	84.4	0.00476	0.00418	0.00267	0.00234
	Unassigned;Other;Other;Other;Other	0.2678	0.331	84.73	0.000649	0.00613	0.00263	0.00286
	k__Bacteria;p__Proteobacteria;c__Gammaproteobacteria;o__Vibrionales;f__Pseudoalteromonadaceae	0.2633	0.3255	85.05	0.00485	0.00141	0.00713	0.000407
	k__Bacteria;p__Proteobacteria;c__Gammaproteobacteria;o__Thiohalorhabdales;f__Thiohalorhabdaceae	0.2591	0.3203	85.37	6.15e-05	0.00222	0.00757	0.001
	k__Bacteria;p__Proteobacteria;c__Alphaproteobacteria;o__Rhizobiales;f__Hyphomicrobiaceae	0.2537	0.3137	85.69	0.00127	0.00468	0.00276	0.00284
	k__Bacteria;p__Bacteroidetes;c__Cytophagia;o__Cytophagales;f__Cytophagaceae	0.2439	0.3016	85.99	0.000452	0.00363	0.00356	0.00257
	k__Bacteria;p__Proteobacteria;c__Gammaproteobacteria;o__HOC36;f__	0.23	0.2844	86.27	0.000551	0.00211	0.00652	0.000568
	k__Bacteria;p__Bacteroidetes;c__Sphingobacteriia;o__Sphingobacteriales;f__	0.2197	0.2716	86.54	0	0.00591	0.00213	0.000461
	k__Bacteria;p__Actinobacteria;c__Acidimicrobiia;o__Acidimicrobiales;f__OCS155	0.217	0.2683	86.81	0.01	0.00181	0.00275	0.000505
	k__Bacteria;p__Actinobacteria;c__Actinobacteria;o__Bifidobacteriales;f__Bifidobacteriaceae	0.2079	0.257	87.07	3.31e-06	0.00768	0	1.99e-05
	k__Bacteria;p__Proteobacteria;c__Deltaproteobacteria;o__Myxococcales;f__	0.2047	0.2531	87.32	0.00158	0.00221	0.00472	0.0014
	k__Bacteria;p__Actinobacteria;c__Acidimicrobiia;o__Acidimicrobiales;f__	0.1945	0.2405	87.56	0.00982	0.000769	0.00219	0.00096
	k__Bacteria;p__Proteobacteria;c__Gammaproteobacteria;o__Methylococcales;f__Methylococcaceae	0.1903	0.2352	87.8	0	0.00582	0.00135	2.84e-05
	k__Bacteria;p__Proteobacteria;c__Betaproteobacteria;o__Burkholderiales;f__Oxalobacteraceae	0.1796	0.222	88.02	0.000438	0.00315	0.00147	0.00309
	k__Bacteria;p__Firmicutes;c__Bacilli;o__Lactobacillales;f__Aerococcaceae	0.1771	0.219	88.24	2.52e-05	0.000373	0.00386	0.00257
	k__Bacteria;p__WS3;c__PRR-12;o__Sediment-1;f__	0.1697	0.2099	88.45	0	0.00578	0.000147	0.000308
	k__Bacteria;p__Bacteroidetes;c__Bacteroidia;o__Bacteroidales;f__Prevotellaceae	0.1675	0.207	88.66	0	0.0058	3.53e-05	0.000435
	k__Bacteria;p__Proteobacteria;c__Deltaproteobacteria;o__Bdellovibrionales;f__Bdellovibrionaceae	0.1669	0.2064	88.86	0.000203	0.00575	9.22e-05	0.000238
	k__Bacteria;p__Actinobacteria;c__Thermoleophilia;o__Solirubrobacterales;f__Solirubrobacteraceae	0.1646	0.2034	89.07	3.31e-06	0.00576	0.000244	0.000112
	k__Bacteria;p__Bacteroidetes;c__[Saprospirae];o__[Saprospirales];f__Chitinophagaceae	0.1537	0.1901	89.26	6.26e-05	0.00195	0.00197	0.00203
	k__Bacteria;p__Chloroflexi;c__SAR202;o__;f__	0.1537	0.19	89.45	0.000306	0.00121	0.00463	0.000522
	k__Bacteria;p__Acidobacteria;c__Solibacteres;o__Solibacterales;f__	0.1467	0.1814	89.63	0	0.00422	0.000415	0.00081
	k__Bacteria;p__Bacteroidetes;c__Flavobacteriia;o__Flavobacteriales;f__	0.1452	0.1796	89.81	0.00478	0.00204	0.00156	0.000461
	k__Bacteria;p__SAR406;c__AB16;o__ZA3648c;f__AEGEAN_185	0.142	0.1756	89.98	1.8e-05	0.00176	0.00363	0.000323
	k__Bacteria;p__Proteobacteria;c__Alphaproteobacteria;o__Rhodospirillales;f__Acetobacteraceae	0.1385	0.1712	90.15	3.65e-05	0.00035	0.000677	0.00339
	k__Bacteria;p__Proteobacteria;c__Alphaproteobacteria;o__Caulobacterales;f__Caulobacteraceae	0.1368	0.1691	90.32	0.000187	0.00131	1.21e-05	0.00311
	k__Bacteria;p__Proteobacteria;c__Alphaproteobacteria;o__Rickettsiales;f__Pelagibacteraceae	0.1341	0.1657	90.49	4.39e-05	0.00134	0.0034	0.00078
	k__Bacteria;p__Actinobacteria;c__Thermoleophilia;o__Gaiellales;f__Gaiellaceae	0.133	0.1644	90.65	0.000282	0.00312	0.00173	0.000283
	k__Bacteria;p__Acidobacteria;c__Acidobacteria-6;o__iii1-15;f__RB40	0.1286	0.1589	90.81	0.00011	0.00303	0.0012	0.000568
	k__Bacteria;p__Verrucomicrobia;c__Opitutae;o__Opitutales;f__Opitutaceae	0.1264	0.1563	90.97	0	0.00455	0	0.000112
	k__Bacteria;p__Verrucomicrobia;c__[Spartobacteria];o__[Chthoniobacterales];f__[Chthoniobacteraceae]	0.1236	0.1528	91.12	1.33e-05	0.00241	0.000611	0.00149
	k__Bacteria;p__Proteobacteria;c__Gammaproteobacteria;o__Oceanospirillales;f__Alcanivoracaceae	0.123	0.1521	91.27	0.000101	0.00131	0.00278	0.000898
	k__Bacteria;p__Acidobacteria;c__[Chloracidobacteria];o__RB41;f__Ellin6075	0.1193	0.1475	91.42	0.000219	0.00296	0.000922	0.000705
	k__Bacteria;p__Firmicutes;c__Clostridia;o__Clostridiales;f__[Tissierellaceae]	0.1142	0.1412	91.56	0.000164	0.00353	0.000167	0.000628
	k__Bacteria;p__Proteobacteria;c__Gammaproteobacteria;o__Oceanospirillales;f__	0.1131	0.1398	91.7	6.6e-05	0.000996	0.00251	0.00115
	k__Bacteria;p__Firmicutes;c__Bacilli;o__Bacillales;f__Alicyclobacillaceae	0.1108	0.137	91.84	0.000852	0.000912	0.00255	0.000838
	k__Bacteria;p__Proteobacteria;c__Alphaproteobacteria;o__Sphingomonadales;f__Erythrobacteraceae	0.1104	0.1365	91.98	3.31e-06	0.00311	0.000673	0.00037
	k__Bacteria;p__Proteobacteria;c__Deltaproteobacteria;o__Myxococcales;f__OM27	0.1074	0.1327	92.11	0.00473	0.000219	0.0021	6.25e-05
	k__Bacteria;p__Bacteroidetes;c__Flavobacteriia;o__Flavobacteriales;f__Cryomorphaceae	0.1073	0.1327	92.24	0.000132	0.00171	0.00234	0.000313
	k__Bacteria;p__Proteobacteria;c__Deltaproteobacteria;o__NB1-j;f__JTB38	0.1073	0.1327	92.37	0.00495	0.000173	0.00175	0.000333
	k__Bacteria;p__Actinobacteria;c__Actinobacteria;o__Actinomycetales;f__Pseudonocardiaceae	0.1058	0.1309	92.5	0.000379	0.00174	0.000284	0.00226
	k__Bacteria;p__Firmicutes;c__Clostridia;o__Clostridiales;f__	0.1035	0.1279	92.63	0.000251	0.000173	0.000595	0.00251
	k__Bacteria;p__Proteobacteria;c__Alphaproteobacteria;o__Rickettsiales;f__mitochondria	0.1023	0.1265	92.76	2e-06	0.00163	0.000801	0.00172
	k__Bacteria;p__Actinobacteria;c__Actinobacteria;o__Actinomycetales;f__Micrococcaceae	0.1017	0.1258	92.88	0.000193	0.00173	0.00166	0.000834
	k__Bacteria;p__Proteobacteria;c__Gammaproteobacteria;o__Alteromonadales;f__OM60	0.09613	0.1188	93	0.00477	0.000276	0.00151	0.000131
	k__Bacteria;p__Proteobacteria;c__Alphaproteobacteria;o__Rhodobacterales;f__Hyphomonadaceae	0.092	0.1137	93.12	0.000188	0.000161	0.00258	0.000766
	k__Bacteria;p__Proteobacteria;c__Gammaproteobacteria;o__Vibrionales;f__Vibrionaceae	0.09163	0.1133	93.23	0.00473	0.000232	0.00091	0.000499
	k__Bacteria;p__Proteobacteria;c__Deltaproteobacteria;o__Sva0853;f__SAR324	0.08944	0.1106	93.34	0.000217	0.002	0.00139	0.000124
	k__Bacteria;p__Proteobacteria;c__Gammaproteobacteria;o__;f__	0.08841	0.1093	93.45	0.00472	0.000257	0.00116	0.000192
	k__Bacteria;p__Actinobacteria;c__Acidimicrobiia;o__Acidimicrobiales;f__ZA3409c	0.08723	0.1079	93.56	8.63e-06	0.000564	0.00243	0.000475
	k__Bacteria;p__Proteobacteria;c__Deltaproteobacteria;o__NB1-j;f__	0.0843	0.1042	93.66	8.44e-06	0.000146	0.00275	0.000374
	k__Bacteria;p__Planctomycetes;c__Pla3;o__;f__	0.08383	0.1036	93.77	2e-06	0.000839	0.0023	0.000196
	k__Bacteria;p__Acidobacteria;c__Acidobacteria-6;o__iii1-15;f__mb2424	0.08026	0.09923	93.87	2e-06	0.000286	0.00267	0.000205
	k__Bacteria;p__Proteobacteria;c__Alphaproteobacteria;o__Sphingomonadales;f__	0.07929	0.09803	93.96	3.31e-06	5.11e-05	0.00255	0.000514
	k__Bacteria;p__Actinobacteria;c__Acidimicrobiia;o__Acidimicrobiales;f__AKIW874	0.07776	0.09614	94.06	0	0.00287	0	6.69e-06
	k__Bacteria;p__Gemmatimonadetes;c__;o__;f__	0.0777	0.09607	94.16	0	0.00287	0	4.82e-06
	k__Bacteria;p__Proteobacteria;c__Betaproteobacteria;o__Neisseriales;f__Neisseriaceae	0.07755	0.09588	94.25	3.31e-06	0.00107	0.000778	0.00111
	k__Bacteria;p__Proteobacteria;c__Alphaproteobacteria;o__Rickettsiales;f__	0.07724	0.0955	94.35	0.00474	5.4e-05	0.000776	0.000212
	k__Bacteria;p__Proteobacteria;c__Gammaproteobacteria;o__Aeromonadales;f__Aeromonadaceae	0.07417	0.0917	94.44	0.000472	0.000582	0.000437	0.00147
	k__Bacteria;p__Cyanobacteria;c__Oscillatoriophycideae;o__Chroococcales;f__Xenococcaceae	0.07318	0.09047	94.53	1.66e-05	0.000904	3.15e-05	0.00144
	k__Bacteria;p__Proteobacteria;c__Alphaproteobacteria;o__Rhizobiales;f__	0.07233	0.08943	94.62	2.65e-05	0.000114	0.000989	0.00138
	k__Bacteria;p__Proteobacteria;c__Gammaproteobacteria;o__Alteromonadales;f__HTCC2188	0.07159	0.08851	94.71	0.00475	0.000217	0.000502	0.000126
	k__Bacteria;p__Proteobacteria;c__Gammaproteobacteria;o__Alteromonadales;f__Idiomarinaceae	0.07065	0.08735	94.79	0.00473	0.000477	1.26e-05	0.000245
	k__Bacteria;p__Proteobacteria;c__Betaproteobacteria;o__Burkholderiales;f__Alcaligenaceae	0.06761	0.08359	94.88	1.69e-05	0.00122	0.000579	0.000913
	k__Bacteria;p__Proteobacteria;c__Betaproteobacteria;o__MND1;f__	0.06721	0.0831	94.96	0.000262	0.00103	0.000723	0.000862
	k__Bacteria;p__Bacteroidetes;c__Flavobacteriia;o__Flavobacteriales;f__NS9	0.06657	0.08231	95.04	1.26e-05	0.000219	0.00164	0.000677
	k__Bacteria;p__Proteobacteria;c__Deltaproteobacteria;o__;f__	0.06394	0.07905	95.12	1.86e-05	0.000156	0.00162	0.000701
	k__Bacteria;p__Firmicutes;c__Bacilli;o__Lactobacillales;f__Lactobacillaceae	0.0634	0.07839	95.2	0	0.000195	0.000548	0.0013
	k__Bacteria;p__Nitrospirae;c__Nitrospira;o__Nitrospirales;f__0319-6A21	0.06173	0.07632	95.28	0.000228	0.000563	0.00176	6.96e-05
	k__Bacteria;p__Proteobacteria;c__Alphaproteobacteria;o__Rickettsiales;f__AEGEAN_112	0.06158	0.07613	95.35	1.24e-05	0.00163	0.000456	0.000259
	k__Bacteria;p__Proteobacteria;c__Betaproteobacteria;o__;f__	0.0612	0.07567	95.43	3.31e-06	0.000627	0.000794	0.000874
	k__Bacteria;p__Proteobacteria;c__Gammaproteobacteria;o__Alteromonadales;f__Colwelliaceae	0.06005	0.07425	95.5	7.8e-05	0.000121	0.00193	0.000273
	k__Bacteria;p__Proteobacteria;c__Betaproteobacteria;o__Burkholderiales;f__Burkholderiaceae	0.05798	0.07169	95.57	0	0.00155	0.00057	0.000103
	k__Bacteria;p__Bacteroidetes;c__Bacteroidia;o__Bacteroidales;f__[Paraprevotellaceae]	0.05642	0.06976	95.64	0	0.00181	1.74e-05	0.000256
	k__Bacteria;p__Actinobacteria;c__Rubrobacteria;o__Rubrobacterales;f__Rubrobacteraceae	0.05388	0.06662	95.71	0	0.000943	0.000446	0.000891
	k__Bacteria;p__Firmicutes;c__Bacilli;o__Lactobacillales;f__Carnobacteriaceae	0.05378	0.06649	95.78	0.000114	0.000193	1e-05	0.00135
	k__Bacteria;p__Proteobacteria;c__Alphaproteobacteria;o__Rhizobiales;f__Rhizobiaceae	0.0529	0.06541	95.84	5.3e-05	0.000245	0.000838	0.000898
	k__Bacteria;p__Proteobacteria;c__Alphaproteobacteria;o__Kiloniellales;f__Kiloniellaceae	0.05138	0.06352	95.91	0.00472	0	9.24e-07	0
	k__Bacteria;p__Firmicutes;c__Bacilli;o__Bacillales;f__	0.05135	0.06348	95.97	0.000621	0.000575	0.000354	0.000854
	k__Bacteria;p__Proteobacteria;c__Alphaproteobacteria;o__Ellin329;f__	0.05111	0.06319	96.03	0	0.000601	0.000819	0.000498
	k__Bacteria;p__Acidobacteria;c__DA052;o__Ellin6513;f__	0.05105	0.06312	96.1	4.01e-06	0.00162	0.000258	4.65e-05
	k__Bacteria;p__Actinobacteria;c__Actinobacteria;o__Actinomycetales;f__Brevibacteriaceae	0.04951	0.06121	96.16	2.32e-05	0.000471	0.00086	0.000721
	k__Bacteria;p__Proteobacteria;c__Betaproteobacteria;o__EC94;f__	0.04913	0.06075	96.22	1.99e-05	0.000578	0.000113	0.000951
	k__Bacteria;p__Proteobacteria;c__Gammaproteobacteria;o__Oceanospirillales;f__Oceanospirillaceae	0.04835	0.05978	96.28	0	4.3e-05	0.00149	0.000351
	k__Bacteria;p__Proteobacteria;c__Deltaproteobacteria;o__[Entotheonellales];f__[Entotheonellaceae]	0.04795	0.05929	96.34	0	0.000108	0.00155	0.000192
	k__Bacteria;p__Bacteroidetes;c__[Saprospirae];o__[Saprospirales];f__Saprospiraceae	0.04795	0.05928	96.4	0	0.000128	0.00137	0.00037
	k__Bacteria;p__Actinobacteria;c__Acidimicrobiia;o__Acidimicrobiales;f__TK06	0.04724	0.05841	96.45	0	0.00157	1.23e-05	0.000152
	k__Bacteria;p__Chloroflexi;c__Anaerolineae;o__SBR1031;f__A4b	0.04551	0.05626	96.51	0	0.000138	0.00133	0.000297
	k__Bacteria;p__Acidobacteria;c__Acidobacteria-6;o__BPC015;f__	0.04516	0.05584	96.57	0	1.66e-06	0.000203	0.00111
	k__Bacteria;p__Proteobacteria;c__Betaproteobacteria;o__Ellin6067;f__	0.04477	0.05535	96.62	0	5.44e-05	0.00127	0.000378
	k__Bacteria;p__Actinobacteria;c__Actinobacteria;o__Actinomycetales;f__Actinomycetaceae	0.04449	0.055	96.68	0	0.000766	0.000936	6.38e-05
	k__Bacteria;p__Verrucomicrobia;c__Verrucomicrobiae;o__Verrucomicrobiales;f__Verrucomicrobiaceae	0.0442	0.05464	96.73	1.06e-05	0.00043	0.0011	0.000327
	k__Bacteria;p__Firmicutes;c__Clostridia;o__Clostridiales;f__Veillonellaceae	0.04397	0.05437	96.79	6.63e-06	0.00138	2.77e-06	0.000232
	k__Bacteria;p__Proteobacteria;c__Deltaproteobacteria;o__Desulfobacterales;f__Desulfobacteraceae	0.04365	0.05397	96.84	2e-06	0.000946	1.59e-06	0.000541
	k__Bacteria;p__Chlorobi;c__BSV26;o__PK329;f__	0.04263	0.05271	96.89	0	0.00158	0	2.35e-06
	k__Bacteria;p__Acidobacteria;c__Sva0725;o__Sva0725;f__	0.0422	0.05218	96.95	0.000118	8.36e-05	0.000621	0.000722
	k__Bacteria;p__Planctomycetes;c__Phycisphaerae;o__Phycisphaerales;f__	0.04104	0.05074	97	1.89e-05	0.000183	0.000804	0.000527
	k__Bacteria;p__Firmicutes;c__Bacilli;o__Bacillales;Other	0.03989	0.04932	97.05	3.12e-05	5.56e-05	0.00086	0.000583
	k__Bacteria;p__Planctomycetes;c__BD7-11;o__;f__	0.03945	0.04878	97.09	0	0	0.00152	2.91e-05
	k__Bacteria;p__Actinobacteria;c__Thermoleophilia;o__Solirubrobacterales;f__	0.03938	0.04869	97.14	0.000128	8.47e-05	0.000592	0.000701
	k__Bacteria;p__Proteobacteria;c__Deltaproteobacteria;o__Desulfobacterales;f__Nitrospinaceae	0.03898	0.0482	97.19	0	5.1e-07	0.00153	4.6e-06
	k__Bacteria;p__Actinobacteria;c__Actinobacteria;o__Actinomycetales;f__Microbacteriaceae	0.03775	0.04667	97.24	4.67e-05	0.000643	0.000228	0.000699
	k__Bacteria;p__Planctomycetes;c__Planctomycetia;o__Planctomycetales;f__Planctomycetaceae	0.03385	0.04186	97.28	2e-06	0.000275	0.000856	0.000171
	k__Bacteria;p__Proteobacteria;c__Gammaproteobacteria;o__Chromatiales;f__	0.03257	0.04027	97.32	2e-06	0.000553	0.000506	0.000277
	k__Bacteria;p__Chloroflexi;c__Anaerolineae;o__S0208;f__	0.03226	0.03988	97.36	0.000506	0.00011	0.000918	4.43e-05
	k__Bacteria;p__SAR406;c__AB16;o__Arctic96B-7;f__Sc-NB04	0.03127	0.03866	97.4	0	0.000466	0.000762	7.67e-07
	k__Bacteria;p__Firmicutes;c__Bacilli;o__Bacillales;f__Paenibacillaceae	0.0289	0.03573	97.43	2e-06	0.000227	0.0006	0.000347
	k__Bacteria;p__Gemmatimonadetes;c__Gemm-1;o__;f__	0.02876	0.03555	97.47	0.000363	8.85e-05	0.000401	0.00041
	k__Bacteria;p__Cyanobacteria;c__Oscillatoriophycideae;o__Oscillatoriales;f__Phormidiaceae	0.02779	0.03437	97.5	0.000371	4.98e-05	0.000733	0.000155
	k__Bacteria;p__Proteobacteria;c__Alphaproteobacteria;o__Rhizobiales;f__Bradyrhizobiaceae	0.02755	0.03406	97.54	0.000547	0.000147	0.000138	0.000522
	k__Bacteria;p__Proteobacteria;c__Gammaproteobacteria;o__Salinisphaerales;f__Salinisphaeraceae	0.02747	0.03396	97.57	0	0.00081	4.09e-06	0.000174
	k__Bacteria;p__Actinobacteria;c__Actinobacteria;o__Actinomycetales;f__Mycobacteriaceae	0.02746	0.03395	97.61	0.000133	0.00034	0.000157	0.000525
	k__Bacteria;p__Proteobacteria;c__Alphaproteobacteria;o__Rhodospirillales;f__	0.02706	0.03346	97.64	1.69e-05	9.87e-05	0.000433	0.000403
	k__Bacteria;p__Proteobacteria;c__Gammaproteobacteria;o__Legionellales;f__	0.02633	0.03255	97.67	0	5.1e-07	0.000463	0.000413
	k__Bacteria;p__Acidobacteria;c__Solibacteres;o__Solibacterales;f__Solibacteraceae	0.02607	0.03223	97.7	0	0.000887	0	6.32e-05
	k__Bacteria;p__Fusobacteria;c__Fusobacteriia;o__Fusobacteriales;f__Fusobacteriaceae	0.02399	0.02966	97.73	3.31e-06	0.000563	1.2e-05	0.000282
	k__Bacteria;p__Acidobacteria;c__[Chloracidobacteria];o__RB41;f__	0.02397	0.02963	97.76	3.31e-06	6.69e-05	0.000457	0.000367
	k__Bacteria;p__Acidobacteria;c__RB25;o__;f__	0.02351	0.02906	97.79	0	0	3.34e-06	0.000638
	k__Bacteria;p__Proteobacteria;c__Deltaproteobacteria;o__Myxococcales;f__Polyangiaceae	0.02268	0.02804	97.82	0	5.85e-05	0.000603	0.000181
	k__Bacteria;p__Bacteroidetes;c__Bacteroidia;o__Bacteroidales;f__Porphyromonadaceae	0.02266	0.02801	97.85	4.22e-05	0.000675	6.65e-06	0.000133
	k__Bacteria;p__Planctomycetes;c__Planctomycetia;o__Gemmatales;f__Gemmataceae	0.02233	0.02761	97.88	0.000532	5.16e-05	0.000173	0.000387
	k__Bacteria;p__Actinobacteria;c__Actinobacteria;o__Actinomycetales;f__Sporichthyaceae	0.02223	0.02749	97.9	0	0.000167	0.000108	0.000474
	k__Bacteria;p__Proteobacteria;c__Deltaproteobacteria;o__Myxococcales;f__Cystobacterineae	0.02145	0.02652	97.93	6.63e-06	1.49e-05	0.000772	4.76e-05
	k__Bacteria;p__Actinobacteria;c__Actinobacteria;o__Actinomycetales;f__Dermabacteraceae	0.02106	0.02604	97.96	3.71e-05	0.00043	4.12e-05	0.00029
	k__Bacteria;p__Gemmatimonadetes;c__Gemm-2;o__;f__	0.02049	0.02533	97.98	0	6.43e-06	2.7e-06	0.000554
	k__Bacteria;p__Acidobacteria;c__PAUC37f;o__;f__	0.0204	0.02522	98.01	0.000101	0.000362	0.000194	0.000154
	k__Bacteria;p__Planctomycetes;c__OM190;o__CL500-15;f__	0.01978	0.02445	98.03	0	0	1.3e-05	0.000531
	k__Bacteria;p__Actinobacteria;c__Actinobacteria;o__Actinomycetales;f__	0.01967	0.02432	98.06	4.7e-05	0.000473	9.94e-05	0.000188
	k__Bacteria;p__Bacteroidetes;c__Cytophagia;o__Cytophagales;f__Flammeovirgaceae	0.01947	0.02407	98.08	6.01e-06	0.000502	6.09e-06	0.000183
	k__Bacteria;p__Chloroflexi;c__Ellin6529;o__;f__	0.01945	0.02404	98.1	2e-06	1.97e-06	0.000585	0.00015
	k__Bacteria;p__Planctomycetes;c__OM190;o__agg27;f__	0.01894	0.02342	98.13	0	6.92e-05	0.000433	0.000199
	k__Bacteria;p__Gemmatimonadetes;c__Gemm-5;o__;f__	0.01891	0.02337	98.15	0	1.38e-05	0.00025	0.000345
	k__Bacteria;p__Cyanobacteria;c__Oscillatoriophycideae;o__Chroococcales;f__Prochloraceae	0.01884	0.0233	98.17	0	0.000119	0.000201	0.000343
	k__Bacteria;p__Proteobacteria;c__Deltaproteobacteria;o__Spirobacillales;f__	0.01843	0.02278	98.2	2e-06	0.000466	1.21e-06	0.000171
	k__Bacteria;p__Chloroflexi;c__Anaerolineae;o__SBR1031;f__SJA-101	0.01818	0.02247	98.22	0.000152	0	0.000567	7.12e-05
	k__Bacteria;p__Chloroflexi;c__Anaerolineae;o__GCA004;f__	0.01808	0.02235	98.24	0.000405	0.000115	0.000305	0.000117
	k__Bacteria;p__Actinobacteria;c__Actinobacteria;o__Actinomycetales;f__Intrasporangiaceae	0.01797	0.02222	98.26	4.88e-05	0.000249	7.15e-05	0.000364
	k__Bacteria;p__Verrucomicrobia;c__[Pedosphaerae];o__;f__	0.01795	0.02219	98.29	0.000101	5.14e-05	0.000539	6.26e-05
	k__Bacteria;p__TM6;c__SJA-4;o__;f__	0.01749	0.02162	98.31	0.00034	7.6e-05	1.31e-05	0.000332
	k__Bacteria;p__Firmicutes;c__Clostridia;o__Clostridiales;f__Ruminococcaceae	0.01743	0.02154	98.33	1.69e-05	0.000263	7.98e-05	0.000279
	k__Bacteria;p__Gemmatimonadetes;c__Gemm-4;o__;f__	0.01741	0.02153	98.35	0	1.58e-05	0	0.000463
	k__Bacteria;p__Nitrospirae;c__Nitrospira;o__Nitrospirales;f__Nitrospiraceae	0.01707	0.02111	98.37	3.38e-05	0.000262	0.000311	9.36e-05
	k__Bacteria;p__Actinobacteria;c__Thermoleophilia;o__Solirubrobacterales;f__Patulibacteraceae	0.01704	0.02107	98.39	0	1.01e-05	0.000644	1.87e-05
	k__Bacteria;p__Actinobacteria;c__Actinobacteria;o__Actinomycetales;f__Nocardiaceae	0.01699	0.021	98.41	4.31e-05	0.000159	0.0003	0.000244
	k__Bacteria;p__Acidobacteria;c__Acidobacteria-5;o__;f__	0.0169	0.0209	98.43	0	0.000445	0	0.000144
	k__Bacteria;p__Bacteroidetes;c__[Rhodothermi];o__[Rhodothermales];f__Rhodothermaceae	0.01688	0.02087	98.46	3.31e-06	0.000157	0.000326	0.000181
	k__Bacteria;p__Proteobacteria;c__Deltaproteobacteria;o__Myxococcales;Other	0.01681	0.02078	98.48	0	0.000443	2.21e-06	0.000141
	k__Bacteria;p__Actinobacteria;c__Actinobacteria;o__Actinomycetales;f__Streptomycetaceae	0.01647	0.02036	98.5	2.65e-05	9.59e-06	3.68e-05	0.000433
	k__Bacteria;p__Proteobacteria;c__Alphaproteobacteria;o__Rhizobiales;f__Bartonellaceae	0.01637	0.02024	98.52	0	0.000551	5.76e-06	4.19e-05
	k__Bacteria;p__[Thermi];c__Deinococci;o__Deinococcales;f__Deinococcaceae	0.01633	0.02019	98.54	0	1.03e-05	2.01e-06	0.000441
	k__Bacteria;p__Firmicutes;c__Bacilli;o__Bacillales;f__Sporolactobacillaceae	0.01628	0.02013	98.56	0	0	3.71e-06	0.000442
	k__Bacteria;p__Chloroflexi;c__Chloroflexi;o__[Roseiflexales];f__	0.01542	0.01906	98.58	5.06e-05	0	0.000571	1.2e-05
	k__Bacteria;p__TM6;c__SJA-4;o__S1198;f__	0.01527	0.01888	98.6	0	0	0.000163	0.000309
	k__Bacteria;p__Proteobacteria;c__Alphaproteobacteria;o__Rhizobiales;f__Phyllobacteriaceae	0.01488	0.0184	98.61	0.000111	0.000236	0.000152	0.000181
	k__Bacteria;p__SBR1093;c__EC214;o__;f__	0.01469	0.01817	98.63	0	0.000531	3.12e-06	9.14e-06
	k__Bacteria;p__Proteobacteria;c__Betaproteobacteria;o__Thiobacterales;f__	0.01458	0.01803	98.65	0	0	0.000479	7.09e-05
	k__Bacteria;p__Proteobacteria;c__Gammaproteobacteria;o__Chromatiales;f__Ectothiorhodospiraceae	0.01422	0.01758	98.67	0.000135	0.000104	1.24e-05	0.000293
	k__Bacteria;p__Proteobacteria;c__Betaproteobacteria;o__Methylophilales;f__Methylophilaceae	0.01403	0.01734	98.68	0.000169	4e-05	0.000362	8.11e-05
	k__Bacteria;p__Proteobacteria;c__Gammaproteobacteria;o__HTCC2188;f__HTCC2089	0.01386	0.01713	98.7	0.000449	0.000172	0.000113	8.66e-05
	k__Bacteria;p__Proteobacteria;c__Alphaproteobacteria;o__BD7-3;f__	0.01373	0.01697	98.72	0.000127	0	0.000457	2.65e-05
	k__Bacteria;p__Gemmatimonadetes;c__Gemm-3;o__;f__	0.01368	0.01691	98.74	0	0.00014	0.000396	1.15e-06
	k__Bacteria;p__Proteobacteria;c__Alphaproteobacteria;o__Rickettsiales;f__Rickettsiaceae	0.01359	0.0168	98.75	0	3.77e-05	0.000406	7.18e-05
	k__Bacteria;p__Actinobacteria;c__Actinobacteria;o__Actinomycetales;f__Micromonosporaceae	0.01324	0.01637	98.77	0	9.33e-05	0.000274	0.000137
	k__Bacteria;p__Proteobacteria;c__Gammaproteobacteria;o__Oceanospirillales;f__SUP05	0.01309	0.01618	98.79	0	0.000137	0.000359	1.59e-05
	k__Bacteria;p__Proteobacteria;c__Gammaproteobacteria;o__Methylococcales;f__	0.01308	0.01617	98.8	3.31e-06	0.000475	2.21e-06	8e-06
	k__Bacteria;p__[Thermi];c__Deinococci;o__Deinococcales;f__Trueperaceae	0.01297	0.01603	98.82	0	8.21e-06	0	0.000348
	k__Bacteria;p__Proteobacteria;c__Betaproteobacteria;o__SC-I-84;f__	0.01294	0.016	98.83	3.31e-06	4.74e-05	0.000342	9.62e-05
	k__Bacteria;p__Acidobacteria;c__S035;o__;f__	0.01276	0.01577	98.85	1.69e-05	0.000443	0	1.9e-05
	k__Bacteria;p__Gemmatimonadetes;c__Gemmatimonadetes;o__Gemmatimonadales;f__	0.01263	0.01561	98.86	6.63e-06	4e-05	1.01e-05	0.000316
	k__Bacteria;p__Proteobacteria;c__Epsilonproteobacteria;o__Campylobacterales;f__Campylobacteraceae	0.01228	0.01518	98.88	2e-06	0.000393	2.76e-05	3.1e-05
	k__Bacteria;p__Armatimonadetes;c__0319-6E2;o__;f__	0.01224	0.01514	98.89	0	0	0.00046	1.72e-05
	k__Bacteria;p__Proteobacteria;c__Alphaproteobacteria;o__Kiloniellales;f__	0.01206	0.01491	98.91	0	0.000397	3.12e-06	3.76e-05
	k__Bacteria;p__Chloroflexi;c__S085;o__;f__	0.01205	0.0149	98.92	8.26e-05	1.97e-06	0.000247	0.000155
	k__Bacteria;p__Firmicutes;c__Clostridia;o__Clostridiales;f__Peptococcaceae	0.01199	0.01482	98.94	0.000289	0.000301	2.6e-06	3.35e-05
	k__Bacteria;p__Acidobacteria;c__[Chloracidobacteria];o__PK29;f__	0.01161	0.01436	98.95	5.91e-05	0.000153	0.000226	4.97e-05
	k__Bacteria;p__Acidobacteria;c__;o__;f__	0.01156	0.01429	98.97	0	5.66e-05	0	0.000275
	k__Bacteria;p__Actinobacteria;c__Coriobacteriia;o__Coriobacteriales;f__Coriobacteriaceae	0.01134	0.01402	98.98	0	0.000273	0	0.000143
	k__Bacteria;p__Fibrobacteres;c__Fibrobacteria;o__258ds10;f__	0.01133	0.01401	99	0	0	0	0.000308
	k__Bacteria;p__Verrucomicrobia;c__Verruco-5;o__;f__	0.01133	0.01401	99.01	0	0	0	0.000308
	k__Bacteria;p__Cyanobacteria;c__4C0d-2;o__SM1D11;f__	0.0107	0.01323	99.02	0	0	0.000417	3.45e-06
	k__Bacteria;p__Proteobacteria;c__Alphaproteobacteria;Other;Other	0.01058	0.01308	99.04	2e-06	1.48e-05	0.000363	3.18e-05
	k__Bacteria;p__Actinobacteria;c__Actinobacteria;o__Actinomycetales;f__Gordoniaceae	0.01041	0.01287	99.05	0	0.000142	0.000222	5.16e-05
	k__Bacteria;p__Chlorobi;c__;o__;f__	0.0104	0.01286	99.06	0	0	0	0.000283
	k__Bacteria;p__Actinobacteria;c__Acidimicrobiia;o__Acidimicrobiales;f__EB1017	0.01027	0.0127	99.07	0	0	0.000223	0.000136
	k__Bacteria;p__Proteobacteria;c__Deltaproteobacteria;o__Myxococcales;f__Haliangiaceae	0.01024	0.01266	99.09	1.33e-05	1.66e-06	2.91e-05	0.000262
	k__Bacteria;p__Actinobacteria;c__Actinobacteria;o__Actinomycetales;f__Geodermatophilaceae	0.01014	0.01254	99.1	4.85e-05	0.000114	4.84e-07	0.000205
	k__Bacteria;p__Elusimicrobia;c__Elusimicrobia;o__Elusimicrobiales;f__	0.01011	0.0125	99.11	0	0	0	0.000275
	k__Bacteria;p__Verrucomicrobia;c__Opitutae;o__Puniceicoccales;f__Puniceicoccaceae	0.009947	0.0123	99.12	4.01e-06	6.26e-05	0.000157	0.000143
	k__Bacteria;p__Proteobacteria;c__Deltaproteobacteria;o__Desulfobacterales;f__Desulfobulbaceae	0.009857	0.01219	99.14	2e-06	4.93e-05	0.000117	0.000164
	k__Bacteria;p__Verrucomicrobia;c__[Pedosphaerae];o__[Pedosphaerales];f__	0.009834	0.01216	99.15	0	0	8.76e-05	0.000216
	k__Bacteria;p__Acidobacteria;c__[Chloracidobacteria];o__11-24;f__	0.009769	0.01208	99.16	0	0	0.00018	0.000155
	k__Bacteria;p__Proteobacteria;c__Deltaproteobacteria;o__Bdellovibrionales;f__Bacteriovoracaceae	0.009542	0.0118	99.17	9.48e-05	0.000244	4.84e-07	7.86e-05
	k__Bacteria;p__Chloroflexi;c__Anaerolineae;o__Caldilineales;f__Caldilineaceae	0.00951	0.01176	99.18	3.31e-06	0	0.000266	8.7e-05
	k__Bacteria;p__Planctomycetes;c__Planctomycetia;o__Gemmatales;f__Isosphaeraceae	0.00943	0.01166	99.2	1.33e-05	2.66e-05	0.000268	6.48e-05
	k__Bacteria;p__Planctomycetes;c__Phycisphaerae;o__WD2101;f__	0.009428	0.01166	99.21	8.44e-05	1.55e-05	7.37e-05	0.00019
	k__Bacteria;p__FBP;c__;o__;f__	0.009393	0.01161	99.22	0	0.000131	0	0.000169
	k__Bacteria;p__Proteobacteria;c__Gammaproteobacteria;Other;Other	0.009203	0.01138	99.23	1.8e-05	1.45e-05	2.7e-05	0.000234
	k__Bacteria;p__Proteobacteria;c__Gammaproteobacteria;o__Alteromonadales;f__Shewanellaceae	0.009173	0.01134	99.24	3.31e-06	0.000134	8.39e-05	0.000121
	k__Bacteria;p__Chloroflexi;c__TK17;o__mle1-48;f__	0.009069	0.01121	99.25	0	0	0.000348	7.53e-06
	k__Bacteria;p__Firmicutes;c__Bacilli;o__Lactobacillales;f__Leuconostocaceae	0.009061	0.0112	99.26	0	0.000309	1.43e-05	1.7e-05
	k__Bacteria;p__Actinobacteria;c__Actinobacteria;o__Actinomycetales;f__Williamsiaceae	0.009011	0.01114	99.28	1.33e-05	0.00012	0.000125	0.000102
	k__Bacteria;p__Actinobacteria;c__Acidimicrobiia;o__Acidimicrobiales;f__C111	0.0089	0.011	99.29	8.44e-05	7.23e-05	9.24e-07	0.000176
	k__Bacteria;p__Fusobacteria;c__Fusobacteriia;o__Fusobacteriales;f__Leptotrichiaceae	0.008786	0.01086	99.3	6.63e-06	0.000117	3.34e-06	0.00016
	k__Bacteria;p__Verrucomicrobia;c__[Pedosphaerae];o__[Pedosphaerales];f__Ellin517	0.008782	0.01086	99.31	0	3.33e-06	0.000286	4.28e-05
	k__Bacteria;p__Verrucomicrobia;c__[Pedosphaerae];o__Arctic97B-4;f__	0.008724	0.01079	99.32	8.44e-06	0.000274	5.77e-06	3.38e-05
	k__Bacteria;p__Acidobacteria;c__[Chloracidobacteria];o__;f__	0.008225	0.01017	99.33	0.000278	0.000197	0	0
	k__Bacteria;p__Proteobacteria;c__Alphaproteobacteria;o__Rhizobiales;f__Brucellaceae	0.008188	0.01012	99.34	2.68e-05	3.49e-05	3.34e-06	0.000199
	k__Bacteria;p__Bacteroidetes;c__Bacteroidia;o__Bacteroidales;f__	0.00815	0.01008	99.35	0	0.000115	0.000179	2.27e-05
	k__Bacteria;p__Firmicutes;c__Bacilli;o__Lactobacillales;Other	0.008118	0.01004	99.36	0	3.21e-05	4.89e-05	0.000185
	k__Bacteria;p__Actinobacteria;c__Actinobacteria;o__Actinomycetales;f__Propionibacteriaceae	0.008091	0.01	99.37	0	1.8e-05	0.000132	0.000137
	k__Bacteria;p__Chloroflexi;c__Anaerolineae;o__CFB-26;f__	0.007986	0.009874	99.38	0	0	0.00023	6.28e-05
	k__Bacteria;p__Firmicutes;c__Bacilli;o__Bacillales;f__Listeriaceae	0.007986	0.009874	99.39	0	0	1.67e-06	0.000217
	k__Bacteria;p__Verrucomicrobia;c__[Pedosphaerae];o__[Pedosphaerales];f__auto67_4W	0.007951	0.009831	99.4	0	3.33e-06	6.45e-05	0.000174
	k__Bacteria;p__Chlorobi;c__Ignavibacteria;o__Ignavibacteriales;f__Ignavibacteriaceae	0.007946	0.009825	99.41	0	7.54e-06	0.000251	4.28e-05
	k__Bacteria;p__Proteobacteria;c__Alphaproteobacteria;o__Rhizobiales;f__Methylocystaceae	0.007944	0.009822	99.42	3.31e-06	2.06e-05	4.21e-05	0.000199
	k__Bacteria;p__Firmicutes;c__Bacilli;o__Turicibacterales;f__Turicibacteraceae	0.007918	0.00979	99.43	7.32e-06	0	3.68e-05	0.000197
	k__Bacteria;p__Actinobacteria;c__Acidimicrobiia;o__Acidimicrobiales;f__wb1_P06	0.007595	0.00939	99.44	1.33e-05	6.99e-05	0.000179	3.95e-05
	k__Bacteria;p__Actinobacteria;c__Actinobacteria;o__Actinomycetales;f__Kineosporiaceae	0.007368	0.00911	99.45	9.94e-06	7.63e-05	0.000183	2.78e-05
	k__Bacteria;p__Acidobacteria;c__Acidobacteriia;o__Acidobacteriales;f__Koribacteraceae	0.007319	0.00905	99.46	0	4.01e-05	0	0.000178
	k__Bacteria;p__Verrucomicrobia;c__[Pedosphaerae];o__[Pedosphaerales];f__Ellin515	0.007276	0.008995	99.47	5.91e-05	0	0.000237	2.17e-05
	k__Bacteria;p__Acidobacteria;c__Acidobacteriia;o__Acidobacteriales;f__Acidobacteriaceae	0.007235	0.008946	99.47	0	5.92e-05	3.15e-05	0.00015
	k__Bacteria;p__Proteobacteria;c__Gammaproteobacteria;o__Thiohalorhabdales;f__	0.007121	0.008805	99.48	4.01e-06	2.01e-05	7.49e-06	0.00018
	k__Bacteria;p__Gemmatimonadetes;c__Gemmatimonadetes;o__;f__	0.007049	0.008716	99.49	0	8.66e-05	0	0.000138
	k__Bacteria;p__Firmicutes;c__Bacilli;o__Bacillales;f__Thermoactinomycetaceae	0.006952	0.008595	99.5	0	6.24e-05	6.69e-06	0.000149
	k__Bacteria;p__Elusimicrobia;c__Elusimicrobia;o__IIb;f__	0.006948	0.00859	99.51	0	2.49e-05	0	0.000173
	k__Bacteria;p__Planctomycetes;c__;o__;f__	0.006873	0.008498	99.52	0	1.63e-05	0.000218	3.05e-05
	k__Bacteria;p__PAUC34f;c__;o__;f__	0.006708	0.008294	99.53	0	7.16e-06	0.000216	3.56e-05
	k__Bacteria;p__Chlorobi;c__SJA-28;o__;f__	0.006582	0.008138	99.53	0	1.51e-05	0	0.00017
	k__Bacteria;p__Spirochaetes;c__Spirochaetes;o__Spirochaetales;f__Spirochaetaceae	0.006489	0.008022	99.54	0.000321	4.93e-05	1.85e-06	5.45e-05
	k__Bacteria;p__Acidobacteria;c__iii1-8;o__DS-18;f__	0.006487	0.008021	99.55	0	0	7.37e-05	0.000134
	k__Bacteria;p__Actinobacteria;c__MB-A2-108;o__0319-7L14;f__	0.006461	0.007989	99.56	0	2.42e-05	0.000137	8.22e-05
	k__Bacteria;p__Actinobacteria;c__Actinobacteria;o__Micrococcales;f__	0.006378	0.007885	99.57	6.24e-05	1.97e-06	0	0.000156
	k__Bacteria;p__Firmicutes;c__Bacilli;o__Bacillales;f__[Exiguobacteraceae]	0.005914	0.007312	99.57	0	2.04e-05	0.000201	9.4e-06
	k__Bacteria;p__Cyanobacteria;c__Nostocophycideae;o__Nostocales;f__Nostocaceae	0.005651	0.006987	99.58	0	0	0	0.000154
	k__Bacteria;p__Actinobacteria;c__Actinobacteria;o__Actinomycetales;f__Dietziaceae	0.005457	0.006746	99.59	0	9.74e-05	2.18e-05	8.25e-05
	k__Bacteria;p__Proteobacteria;c__Gammaproteobacteria;o__Chromatiales;f__Chromatiaceae	0.005379	0.006651	99.59	0	0.000197	2.16e-06	0
	k__Bacteria;p__Proteobacteria;c__Alphaproteobacteria;o__Rhizobiales;Other	0.005351	0.006616	99.6	0	0.000145	8.98e-06	4.05e-05
	k__Bacteria;p__Actinobacteria;c__Thermoleophilia;o__Gaiellales;f__	0.005326	0.006585	99.61	0	0	0.000179	2.28e-05
	k__Bacteria;p__Chloroflexi;c__Thermomicrobia;o__JG30-KF-CM45;f__	0.005296	0.006548	99.61	0.000169	8.13e-05	1.07e-05	4.41e-05
	k__Bacteria;p__Actinobacteria;c__Actinobacteria;o__Actinomycetales;f__Frankiaceae	0.005169	0.006391	99.62	9.94e-06	0.000139	2.97e-05	2.4e-05
	k__Bacteria;p__Actinobacteria;c__Actinobacteria;o__Actinomycetales;f__Dermacoccaceae	0.00513	0.006343	99.63	0	0.000163	1.09e-05	1.69e-05
	k__Bacteria;p__WS3;c__PRR-12;o__Sediment-1;f__PRR-10	0.00509	0.006293	99.63	0	4.99e-06	8.31e-06	0.000132
	k__Bacteria;p__Proteobacteria;c__Deltaproteobacteria;o__Desulfarculales;f__Desulfarculaceae	0.005056	0.006251	99.64	0	0	0	0.000138
	k__Bacteria;p__Proteobacteria;c__Gammaproteobacteria;o__Legionellales;f__Legionellaceae	0.005028	0.006216	99.65	1.33e-05	2.57e-05	0.000137	2.65e-05
	k__Bacteria;p__Chloroflexi;c__TK10;o__;f__	0.004753	0.005876	99.65	0	4.34e-05	0.000111	2.67e-05
	k__Bacteria;p__Proteobacteria;c__Deltaproteobacteria;o__NB1-j;f__NB1-i	0.004739	0.005859	99.66	0.000127	4.79e-06	3.26e-06	9.24e-05
	k__Bacteria;p__Proteobacteria;c__Deltaproteobacteria;o__Myxococcales;f__Nannocystaceae	0.004715	0.00583	99.66	2e-06	5.16e-05	3.89e-05	7.31e-05
	k__Bacteria;p__Firmicutes;c__Bacilli;o__Bacillales;f__[Thermicanaceae]	0.004714	0.005828	99.67	0	0	8.29e-05	7.39e-05
	k__Bacteria;p__WS3;c__PRR-12;o__LD1-PA13;f__	0.004683	0.00579	99.67	0	0	0.000184	0
	k__Bacteria;p__Proteobacteria;c__Deltaproteobacteria;o__GMD14H09;f__	0.004635	0.005731	99.68	0	0.000136	0	2.84e-05
	k__Bacteria;p__Planctomycetes;c__C6;o__MVS-107;f__	0.004575	0.005656	99.69	0	0	7.6e-05	7.51e-05
	k__Bacteria;p__Proteobacteria;c__Alphaproteobacteria;o__Rhizobiales;f__Beijerinckiaceae	0.004394	0.005433	99.69	3.31e-06	4.71e-05	0	9.28e-05
	k__Bacteria;p__Chloroflexi;c__Thermomicrobia;o__AKYG1722;f__	0.004373	0.005407	99.7	9.28e-05	3.67e-05	2.92e-05	5.15e-05
	k__Bacteria;p__Synergistetes;c__Synergistia;o__Synergistales;f__Dethiosulfovibrionaceae	0.004308	0.005326	99.7	0	0.00016	0	0
	k__Bacteria;p__Firmicutes;c__Clostridia;o__Clostridiales;f__[Mogibacteriaceae]	0.004159	0.005141	99.71	0	0.000125	6.47e-06	2.02e-05
	k__Bacteria;p__[Thermi];c__Deinococci;o__Thermales;f__Thermaceae	0.003977	0.004917	99.71	0	0	0.000157	0
	k__Bacteria;p__BRC1;c__PRR-11;o__;f__	0.003911	0.004836	99.72	0	7.91e-05	7.37e-05	0
	k__Bacteria;p__Bacteroidetes;c__Bacteroidia;o__Bacteroidales;f__Bacteroidaceae	0.003846	0.004755	99.72	0	0.000131	0	9.06e-06
	k__Bacteria;p__Proteobacteria;c__Gammaproteobacteria;o__Oceanospirillales;Other	0.003843	0.004752	99.73	8.01e-06	0.000134	4.34e-06	3.29e-06
	k__Bacteria;p__Firmicutes;c__Bacilli;o__Lactobacillales;f__	0.003756	0.004644	99.73	3.31e-06	2.44e-05	0	8.81e-05
	k__Bacteria;p__Chloroflexi;c__Anaerolineae;o__SBR1031;f__SHA-31	0.003743	0.004628	99.74	0.000135	1.88e-06	2.03e-05	5.36e-05
	k__Bacteria;p__AncK6;c__;o__;f__	0.003682	0.004553	99.74	0	0.000136	0	4.2e-07
	k__Bacteria;p__Nitrospirae;c__Nitrospira;o__Nitrospirales;f__[Thermodesulfovibrionaceae]	0.003656	0.00452	99.74	0	0.000101	9.11e-06	2.16e-05
	k__Bacteria;p__Proteobacteria;c__Deltaproteobacteria;o__MIZ46;f__	0.003618	0.004473	99.75	1.33e-05	1.18e-05	0.000126	0
	k__Bacteria;p__Acidobacteria;c__Solibacteres;o__Solibacterales;f__[Bryobacteraceae]	0.003583	0.004431	99.75	0.000329	0	0	0
	k__Bacteria;p__Firmicutes;c__Clostridia;o__Clostridiales;Other	0.00355	0.004389	99.76	3.31e-06	0	2.52e-05	8.48e-05
	k__Bacteria;p__Cyanobacteria;c__Nostocophycideae;o__Stigonematales;f__Rivulariaceae	0.003492	0.004317	99.76	0	5.99e-06	0	9.12e-05
	k__Bacteria;p__Cyanobacteria;c__Synechococcophycideae;o__Pseudanabaenales;f__Pseudanabaenaceae	0.00348	0.004303	99.77	0	3.03e-06	0.000134	0
	k__Bacteria;p__Actinobacteria;c__Thermoleophilia;o__Solirubrobacterales;f__Conexibacteraceae	0.003327	0.004113	99.77	0	4.36e-05	1e-05	6.24e-05
	k__Bacteria;p__Gemmatimonadetes;c__Gemmatimonadetes;o__C114;f__	0.003315	0.004099	99.77	0	3.95e-06	8.05e-06	8.28e-05
	k__Bacteria;p__Proteobacteria;c__Deltaproteobacteria;o__Desulfovibrionales;f__Desulfovibrionaceae	0.003315	0.004098	99.78	0	0	0.00012	8.04e-06
	k__Bacteria;p__Firmicutes;c__Bacilli;o__Gemellales;f__Gemellaceae	0.003301	0.004081	99.78	0	0.000117	0	4.25e-06
	k__Bacteria;p__Planctomycetes;c__Phycisphaerae;o__CCM11a;f__	0.003255	0.004024	99.79	0	0	0.00012	6.27e-06
	k__Bacteria;p__Proteobacteria;c__Gammaproteobacteria;o__Alteromonadales;f__125ds10	0.003163	0.003911	99.79	0	5.53e-05	0	4.78e-05
	k__Bacteria;p__Cyanobacteria;c__4C0d-2;o__MLE1-12;f__	0.003041	0.00376	99.79	0	0	0.00012	0
	k__Bacteria;p__Actinobacteria;c__Acidimicrobiia;o__Acidimicrobiales;f__Microthrixaceae	0.002977	0.003681	99.8	0.000219	5.92e-06	0	1.33e-05
	k__Bacteria;p__Actinobacteria;c__Actinobacteria;o__Actinomycetales;f__Cellulomonadaceae	0.002969	0.003671	99.8	9.94e-06	5.42e-05	2.76e-06	4.16e-05
	k__Bacteria;p__Actinobacteria;c__Actinobacteria;o__Actinomycetales;f__Nakamurellaceae	0.002964	0.003664	99.81	3.31e-06	3.37e-05	1.17e-05	5.48e-05
	k__Bacteria;p__Proteobacteria;c__Deltaproteobacteria;o__Sva0853;f__S25_1238	0.00293	0.003622	99.81	4.01e-06	1.97e-06	0	7.74e-05
	k__Bacteria;p__GOUTA4;c__;o__;f__	0.002665	0.003295	99.81	0.000245	0	0	0
	k__Bacteria;p__Actinobacteria;c__Actinobacteria;o__Actinomycetales;f__Yaniellaceae	0.002613	0.00323	99.82	0	9.68e-05	0	0
	k__Bacteria;p__Actinobacteria;c__Acidimicrobiia;o__Acidimicrobiales;f__Iamiaceae	0.00243	0.003004	99.82	0	3.39e-05	0	4.33e-05
	k__Bacteria;p__Planctomycetes;c__Phycisphaerae;o__mle1-8;f__	0.002429	0.003003	99.82	0	8.69e-05	0	2.5e-06
	k__Bacteria;p__Bacteroidetes;c__[Saprospirae];o__[Saprospirales];f__	0.00241	0.00298	99.82	0.00016	0	2.05e-06	1.82e-05
	k__Bacteria;p__Spirochaetes;c__[Leptospirae];o__[Leptospirales];f__Leptospiraceae	0.002407	0.002976	99.83	0	5.04e-06	0	6.22e-05
	k__Bacteria;p__Proteobacteria;c__Deltaproteobacteria;o__NKB15;f__	0.002386	0.00295	99.83	0.000101	4.93e-05	0	0
	k__Bacteria;p__Chloroflexi;c__Anaerolineae;o__DRC31;f__	0.002296	0.002838	99.83	0	0	0	6.25e-05
	k__Bacteria;p__WPS-2;c__;o__;f__	0.002234	0.002762	99.84	0	6.32e-05	0	1.56e-05
	k__Bacteria;p__Caldithrix;c__Caldithrixae;o__Caldithrixales;f__Caldithrixaceae	0.002178	0.002693	99.84	0	0	0	5.93e-05
	k__Bacteria;p__Chloroflexi;c__Anaerolineae;o__Anaerolineales;f__Anaerolinaceae	0.002164	0.002676	99.84	0.000118	0	0	2.54e-05
	k__Bacteria;p__Proteobacteria;c__Deltaproteobacteria;o__Myxococcales;f__0319-6G20	0.002163	0.002674	99.84	0	5.51e-05	2.01e-06	2.05e-05
	k__Bacteria;p__Armatimonadetes;c__[Fimbriimonadia];o__[Fimbriimonadales];f__[Fimbriimonadaceae]	0.002157	0.002667	99.85	0	0	1.71e-05	4.86e-05
	k__Bacteria;p__Elusimicrobia;c__Elusimicrobia;o__MVP-88;f__	0.002085	0.002577	99.85	0	7.73e-05	0	0
	k__Bacteria;p__Chloroflexi;c__Anaerolineae;o__SHA-20;f__	0.002054	0.002539	99.85	0	0	7.37e-05	5.35e-06
	k__Bacteria;p__Proteobacteria;c__;o__;f__	0.002038	0.00252	99.85	1.69e-05	2.37e-05	0	3.49e-05
	k__Bacteria;p__Acidobacteria;c__BPC102;o__B110;f__	0.002034	0.002515	99.86	6.75e-05	4.93e-05	0	0
	k__Bacteria;p__Proteobacteria;c__Deltaproteobacteria;o__BPC076;f__	0.002024	0.002503	99.86	0	7.5e-05	0	0
	k__Bacteria;p__TM7;c__TM7-3;o__;f__	0.002022	0.0025	99.86	0	7.08e-05	0	3.52e-06
	k__Bacteria;p__GN04;c__;o__;f__	0.00202	0.002497	99.86	0	0	3.18e-05	3.5e-05
	k__Bacteria;p__SBR1093;c__A712011;o__;f__	0.00202	0.002497	99.87	0	5.03e-05	0	1.96e-05
	k__Bacteria;p__Tenericutes;c__Mollicutes;o__RF39;f__	0.001987	0.002456	99.87	0	7.36e-05	0	0
	k__Bacteria;p__Proteobacteria;c__Deltaproteobacteria;o__Syntrophobacterales;f__Syntrophaceae	0.001974	0.002441	99.87	0	0	0	5.37e-05
	k__Bacteria;p__Spirochaetes;c__[Leptospirae];o__[Leptospirales];f__Sediment-4	0.001971	0.002437	99.87	0	7.31e-05	0	0
	k__Bacteria;p__Planctomycetes;c__Phycisphaerae;o__Phycisphaerales;f__Phycisphaeraceae	0.001916	0.002368	99.88	0	0	0	5.21e-05
	k__Bacteria;p__Proteobacteria;c__Deltaproteobacteria;o__Myxococcales;f__Myxococcaceae	0.001906	0.002357	99.88	0	0	3.25e-05	3.07e-05
	k__Bacteria;p__Actinobacteria;c__Actinobacteria;o__Actinomycetales;Other	0.001893	0.002341	99.88	0	5.31e-05	3.05e-06	1.22e-05
	k__Bacteria;p__Acidobacteria;c__Acidobacteria-6;o__CCU21;f__	0.001888	0.002334	99.88	6.75e-05	2.93e-05	3.02e-06	1.11e-05
	k__Bacteria;p__Actinobacteria;c__Actinobacteria;o__Actinomycetales;f__Streptosporangiaceae	0.001697	0.002098	99.89	0	0	2.6e-06	4.49e-05
	k__Bacteria;p__Proteobacteria;c__Deltaproteobacteria;Other;Other	0.001693	0.002094	99.89	0	0	0	4.61e-05
	k__Bacteria;p__Acidobacteria;c__BPC102;o__MVS-40;f__	0.001651	0.002042	99.89	0	6.12e-05	0	0
	k__Bacteria;p__Verrucomicrobia;c__[Pedosphaerae];o__[Pedosphaerales];f__[Pedosphaeraceae]	0.001651	0.002041	99.89	0	0	0	4.49e-05
	k__Bacteria;p__Chloroflexi;c__Gitt-GS-136;o__;f__	0.001648	0.002038	99.89	0	3.46e-06	0	4.31e-05
	k__Bacteria;p__OP8;c__OP8_2;o__;f__	0.00163	0.002016	99.9	0	0	0	4.44e-05
	k__Bacteria;p__Chloroflexi;c__TK17;o__TK18;f__	0.001619	0.002001	99.9	9.94e-06	3.77e-06	0	3.87e-05
	k__Bacteria;p__Acidobacteria;c__OS-K;o__;f__	0.001598	0.001976	99.9	0	5.92e-05	0	0
	k__Bacteria;p__Bacteroidetes;c__Bacteroidia;o__Bacteroidales;f__Rikenellaceae	0.001574	0.001946	99.9	0	8.07e-06	4.05e-05	1.07e-05
	k__Bacteria;p__Proteobacteria;c__Betaproteobacteria;o__A21b;f__EB1003	0.001439	0.001779	99.9	0	0	0	3.92e-05
	k__Bacteria;p__Proteobacteria;c__Gammaproteobacteria;o__[Marinicellales];f__[Marinicellaceae]	0.001415	0.001749	99.91	0.000101	9.87e-06	0	1.92e-06
	k__Bacteria;p__WS3;c__PRR-12;o__SSS58A;f__	0.001404	0.001736	99.91	0	0	5.53e-05	0
	k__Bacteria;p__OP3;c__;o__;f__	0.001403	0.001735	99.91	0	0	0	3.82e-05
	k__Bacteria;p__Proteobacteria;c__Deltaproteobacteria;o__NB1-j;f__MND4	0.001396	0.001726	99.91	0	1.44e-05	0	2.83e-05
	k__Bacteria;p__Cyanobacteria;c__Oscillatoriophycideae;o__Chroococcales;Other	0.001385	0.001713	99.91	0	5.13e-05	0	0
	k__Bacteria;p__Chloroflexi;c__TK10;o__AKYG885;f__5B-12	0.001363	0.001685	99.91	0	0	0	3.71e-05
	k__Bacteria;p__Chloroflexi;c__Dehalococcoidetes;o__Dehalococcoidales;f__Dehalococcoidaceae	0.001348	0.001667	99.92	0	5e-05	0	0
	k__Bacteria;p__Proteobacteria;c__TA18;o__PHOS-HD29;f__	0.001332	0.001647	99.92	0	4.94e-05	0	0
	k__Bacteria;p__Proteobacteria;c__Betaproteobacteria;o__ASSO-13;f__	0.001302	0.00161	99.92	8.44e-06	0	1.87e-05	2.19e-05
	k__Bacteria;p__Chloroflexi;c__Dehalococcoidetes;o__Dehalococcoidales;f__	0.001302	0.00161	99.92	0	5.92e-06	0	3.13e-05
	k__Bacteria;p__Proteobacteria;c__Deltaproteobacteria;o__Sva0853;f__	0.001292	0.001598	99.92	0	1.88e-06	4.58e-06	3.1e-05
	k__Bacteria;p__OP8;c__OP8_1;o__;f__	0.001289	0.001594	99.92	0	1.97e-06	0	3.37e-05
	k__Bacteria;p__Actinobacteria;c__Actinobacteria;o__Actinomycetales;f__Nocardiopsaceae	0.001283	0.001586	99.93	0	2.4e-06	1.67e-06	3.27e-05
	k__Bacteria;p__Actinobacteria;c__Acidimicrobiia;o__Acidimicrobiales;f__koll13	0.001276	0.001577	99.93	0	0	1.85e-06	3.36e-05
	k__Bacteria;p__Chloroflexi;c__Chloroflexi;o__AKIW781;f__	0.001273	0.001574	99.93	0	0	4.72e-05	2.35e-06
	k__Bacteria;p__Firmicutes;c__Clostridia;o__SHA-98;f__D2	0.001271	0.001572	99.93	0	4.71e-05	0	0
	k__Bacteria;p__Verrucomicrobia;c__Verruco-5;o__WCHB1-41;f__	0.00124	0.001534	99.93	0	0	0	3.38e-05
	k__Bacteria;p__Proteobacteria;c__Deltaproteobacteria;o__Desulfuromonadales;f__Desulfuromonadaceae	0.001235	0.001527	99.93	0	2.57e-05	0	1.58e-05
	k__Bacteria;p__Chloroflexi;c__Anaerolineae;o__A31;f__S47	0.001232	0.001523	99.93	0	0	1.11e-05	2.63e-05
	k__Bacteria;p__Chloroflexi;c__TK10;o__AKYG885;f__Dolo_23	0.001232	0.001523	99.94	0	0	4.62e-06	3.05e-05
	k__Bacteria;p__Gemmatimonadetes;c__Gemmatimonadetes;o__Gemmatimonadales;f__Gemmatimonadaceae	0.001225	0.001514	99.94	0	4.54e-05	0	0
	k__Bacteria;p__Firmicutes;c__Erysipelotrichi;o__Erysipelotrichales;f__Erysipelotrichaceae	0.001224	0.001514	99.94	0	2.65e-05	1.85e-06	1.53e-05
	k__Bacteria;p__Actinobacteria;c__Actinobacteria;o__Actinomycetales;f__ACK-M1	0.001219	0.001507	99.94	0	3.66e-05	0	6.8e-06
	k__Bacteria;p__Proteobacteria;c__Alphaproteobacteria;o__Rhizobiales;f__Rhodobiaceae	0.001202	0.001486	99.94	0	0	0	3.27e-05
	k__Bacteria;p__FCPU426;c__;o__;f__	0.001194	0.001476	99.94	0	0	0	3.25e-05
	k__Bacteria;p__OP8;c__OP8_1;o__SHA-124;f__	0.001119	0.001383	99.95	0	4.15e-05	0	0
	k__Bacteria;p__Acidobacteria;c__Solibacteres;o__Solibacterales;f__PAUC26f	0.001094	0.001352	99.95	0	0	0	2.98e-05
	k__Bacteria;p__Gemmatimonadetes;c__Gemmatimonadetes;o__Gemmatimonadales;f__Ellin5301	0.001011	0.00125	99.95	0	3.33e-05	0	3.33e-06
	k__Bacteria;p__Planctomycetes;c__028H05-P-BN-P5;o__;f__	0.0009739	0.001204	99.95	0	0	0	2.65e-05
	k__Bacteria;p__Actinobacteria;c__Actinobacteria;o__Actinomycetales;f__Thermomonosporaceae	0.0009733	0.001203	99.95	0	0	0	2.65e-05
	k__Bacteria;p__[Caldithrix];c__KSB1;o__Ucn15732;f__	0.0009544	0.00118	99.95	0	0	0	2.6e-05
	k__Bacteria;p__WS3;c__PRR-12;o__Sediment-1;f__CV106	0.0009358	0.001157	99.95	0	0	3.69e-05	0
	k__Bacteria;p__Proteobacteria;c__Betaproteobacteria;o__Burkholderiales;Other	0.000909	0.001124	99.95	0	0	0	2.47e-05
	k__Bacteria;p__Chlamydiae;c__Chlamydiia;o__Chlamydiales;f__Parachlamydiaceae	0.0009061	0.00112	99.95	0	1.66e-05	1.21e-05	5.37e-06
	k__Bacteria;p__Nitrospirae;c__Nitrospira;o__Nitrospirales;f__FW	0.0009057	0.00112	99.96	0	3.36e-05	0	0
	k__Bacteria;p__Proteobacteria;c__Betaproteobacteria;o__Nitrosomonadales;f__Nitrosomonadaceae	0.000899	0.001111	99.96	0	0	0	2.45e-05
	k__Bacteria;p__Proteobacteria;c__Alphaproteobacteria;o__Rhizobiales;f__Xanthobacteraceae	0.0008675	0.001073	99.96	0	2.16e-05	5.02e-06	5.03e-06
	k__Bacteria;p__Actinobacteria;c__Nitriliruptoria;o__Nitriliruptorales;f__Nitriliruptoraceae	0.0008611	0.001065	99.96	0	1.78e-05	0	1.18e-05
	k__Bacteria;p__Cyanobacteria;c__ML635J-21;o__;f__	0.0008607	0.001064	99.96	0	8.32e-06	0	1.79e-05
	k__Bacteria;p__Proteobacteria;c__Betaproteobacteria;o__IS-44;f__	0.0008526	0.001054	99.96	0	0	0	2.32e-05
	k__Bacteria;p__Firmicutes;c__Clostridia;o__Clostridiales;f__Caldicoprobacteraceae	0.000845	0.001045	99.96	2.53e-05	0	0	1.62e-05
	k__Bacteria;p__Actinobacteria;c__Thermoleophilia;o__;f__	0.0008346	0.001032	99.96	0	0	0	2.27e-05
	k__Bacteria;p__Proteobacteria;c__Betaproteobacteria;o__Burkholderiales;f__	0.0007836	0.0009689	99.96	0	0	2.43e-06	1.98e-05
	k__Bacteria;p__Chloroflexi;c__TK10;o__B07_WMSP1;f__FFCH4570	0.0007773	0.0009611	99.97	0	0	1.67e-06	2.01e-05
	k__Bacteria;p__AC1;c__;o__;f__	0.0007631	0.0009435	99.97	0	0	0	2.08e-05
	k__Bacteria;p__Chloroflexi;c__Anaerolineae;o__SBR1031;f__oc28	0.0007483	0.0009252	99.97	0	0	0	2.04e-05
	k__Bacteria;p__WS3;c__PRR-12;o__PBS-III-9;f__	0.0007458	0.0009221	99.97	0	2.76e-05	0	0
	k__Bacteria;p__;c__;o__;f__	0.0007458	0.0009221	99.97	0	2.76e-05	0	0
	k__Bacteria;p__Proteobacteria;c__Betaproteobacteria;Other;Other	0.0007285	0.0009007	99.97	0	0	0	1.98e-05
	k__Bacteria;p__Tenericutes;c__Mollicutes;o__Entomoplasmatales;f__	0.0007284	0.0009005	99.97	0	0	3.34e-06	1.79e-05
	k__Bacteria;p__Proteobacteria;c__Gammaproteobacteria;o__Oceanospirillales;f__Endozoicimonaceae	0.0007269	0.0008987	99.97	0	0	1.11e-05	1.27e-05
	k__Bacteria;p__Chloroflexi;c__TK17;o__;f__	0.0007081	0.0008755	99.97	0	0	4.84e-07	1.9e-05
	k__Bacteria;p__Proteobacteria;c__TA18;o__CV90;f__	0.000656	0.0008111	99.97	0	3.95e-06	0	1.52e-05
	k__Bacteria;p__Elusimicrobia;c__Elusimicrobia;o__FAC88;f__	0.0006522	0.0008063	99.97	0	0	0	1.77e-05
	k__Bacteria;p__Chloroflexi;c__TK10;o__B07_WMSP1;f__	0.0006388	0.0007898	99.97	0	0	2.52e-05	0
	k__Bacteria;p__Fibrobacteres;c__Fibrobacteria;o__Fibrobacterales;f__Fibrobacteraceae	0.0006332	0.0007829	99.98	0	0	0	1.72e-05
	k__Bacteria;p__Chloroflexi;c__TK10;o__AKYG885;Other	0.0006063	0.0007496	99.98	0	0	0	1.65e-05
	k__Bacteria;p__Proteobacteria;c__Gammaproteobacteria;o__Oceanospirillales;f__Oleiphilaceae	0.0005939	0.0007343	99.98	0	0	0	1.62e-05
	k__Bacteria;p__Firmicutes;c__Clostridia;o__Clostridiales;f__Symbiobacteriaceae	0.0005272	0.0006518	99.98	0	0	0	1.43e-05
	k__Bacteria;p__Firmicutes;c__Clostridia;o__Thermoanaerobacterales;f__Caldicellulosiruptoraceae	0.0004898	0.0006056	99.98	0	1.82e-05	0	0
	k__Bacteria;p__Chloroflexi;c__Anaerolineae;o__envOPS12;f__	0.0004795	0.0005928	99.98	0	1.78e-05	0	0
	k__Bacteria;p__Armatimonadetes;c__Chthonomonadetes;o__Chthonomonadales;f__Chthonomonadaceae	0.0004504	0.0005568	99.98	0	8.99e-06	0	6e-06
	k__Bacteria;p__Chloroflexi;c__;o__;f__	0.0004491	0.0005553	99.98	0	0	0	1.22e-05
	k__Bacteria;p__Proteobacteria;c__Gammaproteobacteria;o__Alteromonadales;f__	0.0004433	0.0005481	99.98	0	1.11e-06	6.91e-07	1.09e-05
	k__Bacteria;p__Chloroflexi;c__Thermomicrobia;o__Sphaerobacterales;f__	0.0004225	0.0005224	99.98	0	0	0	1.15e-05
	k__Bacteria;p__Firmicutes;c__Clostridia;o__Clostridiales;f__Dehalobacteriaceae	0.000421	0.0005206	99.98	0	0	0	1.15e-05
	k__Bacteria;p__OD1;c__ZB2;o__;f__	0.0004133	0.000511	99.98	0	0	6.04e-06	7.29e-06
	k__Bacteria;p__Proteobacteria;c__Deltaproteobacteria;o__FAC87;f__	0.0004115	0.0005087	99.98	0	0	0	1.12e-05
	k__Bacteria;p__Chloroflexi;c__Anaerolineae;o__H39;f__	0.0004013	0.0004961	99.98	0	0	1.29e-05	2.3e-06
	k__Bacteria;p__Acidobacteria;c__AT-s2-57;o__;f__	0.0003905	0.0004828	99.98	0	0	1.67e-06	9.65e-06
	k__Bacteria;p__Acidobacteria;c__[Chloracidobacteria];o__DS-100;f__	0.0003829	0.0004735	99.98	0	0	2.21e-06	9e-06
	k__Bacteria;p__Proteobacteria;c__Gammaproteobacteria;o__Methylococcales;Other	0.000381	0.000471	99.98	0	0	0	1.04e-05
	k__Bacteria;p__Proteobacteria;c__Deltaproteobacteria;o__PB19;f__	0.0003783	0.0004677	99.99	2e-06	2.57e-06	9.68e-07	7.85e-06
	k__Bacteria;p__Actinobacteria;c__Actinobacteria;o__Actinomycetales;f__Tsukamurellaceae	0.0003745	0.0004631	99.99	0	0	0	1.02e-05
	k__Bacteria;p__Firmicutes;c__Clostridia;o__;f__	0.0003575	0.0004421	99.99	0	0	6.69e-06	5.35e-06
	k__Bacteria;p__NKB19;c__;o__;f__	0.0003167	0.0003916	99.99	0	0	0	8.62e-06
	k__Bacteria;p__Actinobacteria;c__Nitriliruptoria;o__Euzebyales;f__Euzebyaceae	0.0003145	0.0003888	99.99	0	0	0	8.56e-06
	k__Bacteria;p__Bacteroidetes;c__Cytophagia;o__Cytophagales;f__Cyclobacteriaceae	0.0003115	0.0003852	99.99	0	0	0	8.48e-06
	k__Bacteria;p__Firmicutes;c__Clostridia;o__Clostridiales;f__Christensenellaceae	0.0003034	0.0003751	99.99	0	6.47e-06	0	3.75e-06
	k__Bacteria;p__Bacteroidetes;c__Bacteroidia;o__Bacteroidales;f__VC21_Bac22	0.0002948	0.0003645	99.99	0	0	0	8.02e-06
	k__Bacteria;p__Armatimonadetes;c__Armatimonadia;o__Armatimonadales;f__Armatimonadaceae	0.0002861	0.0003538	99.99	0	1.2e-06	1.01e-05	0
	k__Bacteria;p__Bacteroidetes;c__Cytophagia;o__Cytophagales;f__[Amoebophilaceae]	0.0002819	0.0003486	99.99	0	0	0	7.67e-06
	k__Bacteria;p__Verrucomicrobia;c__[Pedosphaerae];o__[Pedosphaerales];f__R4-41B	0.0002756	0.0003407	99.99	0	0	0	7.5e-06
	k__Bacteria;p__Actinobacteria;c__Actinobacteria;o__Actinomycetales;f__Promicromonosporaceae	0.0002747	0.0003396	99.99	0	0	1.67e-06	6.38e-06
	k__Bacteria;p__Cyanobacteria;c__4C0d-2;o__YS2;f__	0.0002693	0.0003329	99.99	0	9.98e-06	0	0
	k__Bacteria;p__Planctomycetes;c__C6;o__Ucm1571;f__	0.0002664	0.0003293	99.99	0	9.87e-06	0	0
	k__Bacteria;p__Planctomycetes;c__OM190;o__;f__	0.0002637	0.0003261	99.99	0	0	1.04e-05	0
	k__Bacteria;p__Actinobacteria;c__Actinobacteria;o__Actinomycetales;f__Actinosynnemataceae	0.0002612	0.0003229	99.99	0	0	0	7.11e-06
	k__Bacteria;p__Proteobacteria;c__Deltaproteobacteria;o__Desulfuromonadales;f__Pelobacteraceae	0.000259	0.0003203	99.99	0	0	0	7.05e-06
	k__Bacteria;p__ZB3;c__;o__;f__	0.0002588	0.00032	99.99	0	0	0	7.04e-06
	k__Bacteria;p__Chloroflexi;c__Thermomicrobia;o__;f__	0.0002439	0.0003016	99.99	0	0	0	6.64e-06
	k__Bacteria;p__Proteobacteria;c__Deltaproteobacteria;o__Desulfuromonadales;f__Geobacteraceae	0.0002344	0.0002899	99.99	0	0	0	6.38e-06
	k__Bacteria;p__Proteobacteria;c__Gammaproteobacteria;o__Alteromonadales;f__[Chromatiaceae]	0.0002323	0.0002872	99.99	0	4.99e-06	2.05e-06	1.5e-06
	k__Bacteria;p__TM7;c__TM7-1;o__;f__	0.0002293	0.0002835	99.99	0	3.03e-06	0	4.22e-06
	k__Bacteria;p__Proteobacteria;c__Gammaproteobacteria;o__Alteromonadales;f__J115	0.0002237	0.0002765	99.99	0	0	6.91e-07	5.66e-06
	k__Bacteria;p__Proteobacteria;c__Gammaproteobacteria;o__HTCC2188;f__	0.0002199	0.0002719	99.99	2e-06	2.4e-06	5.17e-06	4.15e-07
	k__Bacteria;p__Actinobacteria;c__Actinobacteria;o__Actinomycetales;f__Ruaniaceae	0.0002165	0.0002677	99.99	1.99e-05	0	0	0
	k__Bacteria;p__Acidobacteria;c__EC1113;o__;f__	0.0002111	0.0002609	99.99	0	0	8.31e-06	0
	k__Bacteria;p__Firmicutes;c__Clostridia;o__Clostridiales;f__Eubacteriaceae	0.0002081	0.0002573	99.99	0	0	0	5.66e-06
	k__Bacteria;p__Bacteroidetes;c__[Rhodothermi];o__[Rhodothermales];f__[Balneolaceae]	0.0001957	0.000242	99.99	0	0	0	5.33e-06
	k__Bacteria;p__AD3;c__ABS-6;o__;f__	0.0001923	0.0002378	99.99	0	3.33e-06	0	2.92e-06
	k__Bacteria;p__SR1;c__;o__;f__	0.0001876	0.0002319	99.99	0	0	0	5.1e-06
	k__Bacteria;p__Tenericutes;c__Mollicutes;o__Acholeplasmatales;f__Acholeplasmataceae	0.0001838	0.0002272	99.99	1.69e-05	0	0	0
	k__Bacteria;p__Chloroflexi;c__Chloroflexi;o__Chloroflexales;Other	0.0001838	0.0002272	100	1.69e-05	0	0	0
	k__Bacteria;p__Actinobacteria;c__Actinobacteria;o__Actinomycetales;f__Beutenbergiaceae	0.0001804	0.0002231	100	1.66e-05	0	0	0
	k__Bacteria;p__Proteobacteria;c__Gammaproteobacteria;o__Oceanospirillales;f__Saccharospirillaceae	0.0001721	0.0002128	100	0	1.66e-06	3.22e-06	1.72e-06
	k__Bacteria;p__Chlamydiae;c__Chlamydiia;o__Chlamydiales;f__Rhabdochlamydiaceae	0.0001682	0.0002079	100	0	0	6.63e-06	0
	k__Bacteria;p__Proteobacteria;c__Alphaproteobacteria;o__Rhizobiales;f__Aurantimonadaceae	0.0001634	0.000202	100	0	5.99e-07	0	4.08e-06
	k__Bacteria;p__Gemmatimonadetes;c__Gemmatimonadetes;o__Ellin5290;f__	0.0001549	0.0001915	100	0	0	0	4.22e-06
	k__Bacteria;p__Actinobacteria;c__OPB41;o__;f__	0.0001474	0.0001823	100	0	0	0	4.01e-06
	k__Bacteria;p__Chloroflexi;c__Anaerolineae;o__Ardenscatenales;f__Ardenscatenaceae	0.000147	0.0001817	100	0	0	0	4e-06
	k__Bacteria;p__Proteobacteria;c__Deltaproteobacteria;o__NB1-j;Other	0.0001395	0.0001725	100	0	0	4.98e-06	4.2e-07
	k__Bacteria;p__Bacteroidetes;c__Bacteroidia;o__Bacteroidales;f__[Barnesiellaceae]	0.0001346	0.0001665	100	0	4.99e-06	0	0
	k__Bacteria;p__Proteobacteria;c__Gammaproteobacteria;o__Alteromonadales;f__Moritellaceae	0.0001217	0.0001505	100	0	0	2.16e-06	1.98e-06
	k__Bacteria;p__TM7;c__TM7-3;o__I025;f__	0.0001151	0.0001423	100	0	0	0	3.13e-06
	k__Bacteria;p__Chloroflexi;c__Anaerolineae;o__SB-34;f__	0.0001065	0.0001317	100	0	3.95e-06	0	0
	k__Bacteria;p__Proteobacteria;c__Deltaproteobacteria;o__Desulfuromonadales;Other	0.0001039	0.0001285	100	0	0	4.09e-06	0
	k__Bacteria;p__Firmicutes;c__Clostridia;o__OPB54;f__	0.0001037	0.0001282	100	4.01e-06	0	0	1.69e-06
	k__Bacteria;p__Fibrobacteres;c__TG3;o__TG3-1;f__TSCOR003-O20	9.868e-05	0.000122	100	0	0	0	2.69e-06
	k__Bacteria;p__Bacteroidetes;c__Sphingobacteriia;o__Sphingobacteriales;Other	9.295e-05	0.0001149	100	0	0	0	2.53e-06
	k__Bacteria;p__Chloroflexi;c__Ktedonobacteria;o__TK10;f__	9.262e-05	0.0001145	100	0	0	0	2.52e-06
	k__Bacteria;p__Chloroflexi;c__Anaerolineae;o__SJA-15;f__	9.143e-05	0.000113	100	0	0	0	2.49e-06
	k__Bacteria;p__TM7;c__SC3;o__;f__	8.634e-05	0.0001068	100	0	0	0	2.35e-06
	k__Bacteria;p__Cyanobacteria;c__Synechococcophycideae;o__Synechococcales;f__Acaryochloridaceae	8.488e-05	0.0001049	100	0	0	3.34e-06	0
	k__Bacteria;p__Proteobacteria;c__Betaproteobacteria;o__MWH-UniP1;f__	8.28e-05	0.0001024	100	0	0	3.26e-06	0
	k__Bacteria;p__Actinobacteria;c__Actinobacteria;o__Actinomycetales;f__Sanguibacteraceae	7.969e-05	9.853e-05	100	0	1.66e-06	4.84e-07	6.99e-07
	k__Bacteria;p__AC1;c__HDBW-WB69;o__;f__	7.619e-05	9.42e-05	100	0	0	0	2.07e-06
	k__Bacteria;p__Cyanobacteria;c__Oscillatoriophycideae;o__Chroococcales;f__	7.607e-05	9.405e-05	100	0	0	0	2.07e-06
	k__Bacteria;p__Chloroflexi;c__Ktedonobacteria;o__Ktedonobacterales;f__Ktedonobacteraceae	7.048e-05	8.714e-05	100	0	0	0	1.92e-06
	k__Bacteria;p__Acidobacteria;c__Acidobacteria-6;o__iii1-15;Other	7.016e-05	8.674e-05	100	0	0	2.76e-06	0
	k__Bacteria;p__Verrucomicrobia;c__Opitutae;o__[Pelagicoccales];f__[Pelagicoccaceae]	6.873e-05	8.498e-05	100	3.31e-06	0	0	9.59e-07
	k__Bacteria;p__Cyanobacteria;c__Synechococcophycideae;o__Pseudanabaenales;f__	6.166e-05	7.624e-05	100	0	0	2.43e-06	0
	k__Bacteria;p__Lentisphaerae;c__[Lentisphaeria];o__Victivallales;f__Victivallaceae	6.166e-05	7.624e-05	100	0	0	2.43e-06	0
	k__Bacteria;p__Proteobacteria;c__Gammaproteobacteria;o__Thiohalorhabdales;Other	5.918e-05	7.317e-05	100	0	1.66e-06	0	4.2e-07
	k__Bacteria;p__Actinobacteria;c__Thermoleophilia;o__Solirubrobacterales;Other	5.888e-05	7.279e-05	100	0	0	0	1.6e-06
	k__Bacteria;p__Cyanobacteria;c__Oscillatoriophycideae;o__Chroococcales;f__Spirulinaceae	5.639e-05	6.972e-05	100	0	0	0	1.53e-06
	k__Bacteria;p__TM7;c__;o__;f__	5.511e-05	6.814e-05	100	0	0	0	1.5e-06
	k__Bacteria;p__Chlamydiae;c__Chlamydiia;o__Chlamydiales;f__	5.11e-05	6.318e-05	100	0	0	2.01e-06	0
	k__Bacteria;p__Lentisphaerae;c__[Lentisphaeria];o__Lentisphaerales;f__Lentisphaeraceae	5.11e-05	6.318e-05	100	0	0	2.01e-06	0
	k__Bacteria;p__ZB3;c__BS119;o__;f__	5.11e-05	6.318e-05	100	0	0	2.01e-06	0
	k__Bacteria;p__Firmicutes;c__Clostridia;o__Clostridiales;f__Gracilibacteraceae	4.69e-05	5.799e-05	100	0	0	1.85e-06	0
	k__Bacteria;p__Proteobacteria;c__Gammaproteobacteria;o__Chromatiales;Other	4.689e-05	5.797e-05	100	0	0	0	1.28e-06
	k__Bacteria;p__Chlamydiae;c__Chlamydiia;o__Chlamydiales;Other	4.644e-05	5.742e-05	100	0	0	0	1.26e-06
	k__Bacteria;p__Tenericutes;c__CK-1C4-19;o__;f__	4.634e-05	5.729e-05	100	0	0	0	1.26e-06
	k__Bacteria;p__Proteobacteria;c__Gammaproteobacteria;o__Vibrionales;Other	4.571e-05	5.652e-05	100	0	0	0	1.24e-06
	k__Bacteria;p__Proteobacteria;c__Gammaproteobacteria;o__Legionellales;f__Francisellaceae	4.362e-05	5.393e-05	100	4.01e-06	0	0	0
	k__Bacteria;p__Firmicutes;c__Bacilli;Other;Other	4.229e-05	5.229e-05	100	0	0	0	1.15e-06
	k__Bacteria;p__Proteobacteria;c__Alphaproteobacteria;o__Sphingomonadales;Other	3.508e-05	4.337e-05	100	0	0	1.38e-06	0
	k__Bacteria;p__TM6;c__SJA-4;o__YJF2-48;f__	3.048e-05	3.768e-05	100	0	0	0	8.29e-07
	k__Bacteria;p__Planctomycetes;c__C6;o__d113;f__	3.048e-05	3.768e-05	100	0	0	0	8.29e-07
	k__Bacteria;p__Acidobacteria;c__AT-s54;o__;f__	3.048e-05	3.768e-05	100	0	0	0	8.29e-07
	k__Bacteria;p__Planctomycetes;c__ODP123;o__;f__	2.819e-05	3.486e-05	100	0	0	0	7.67e-07
	k__Bacteria;p__Actinobacteria;c__Actinobacteria;o__Actinomycetales;f__Actinopolysporaceae	1.563e-05	1.932e-05	100	0	0	0	4.25e-07
	k__Bacteria;p__Verrucomicrobia;c__Opitutae;o__;f__	0	0	100	0	0	0	0
	k__Bacteria;p__TM7;c__TM7-3;o__EW055;f__	0	0	100	0	0	0	0
	k__Bacteria;p__Spirochaetes;c__[Brevinematae];o__[Brevinematales];f__Brevinemataceae	0	0	100	0	0	0	0
	k__Bacteria;p__Armatimonadetes;c__SJA-176;o__RB046;f__	0	0	100	0	0	0	0
	k__Bacteria;p__Actinobacteria;c__Actinobacteria;o__Actinomycetales;f__Bogoriellaceae	0	0	100	0	0	0	0
	k__Bacteria;p__Armatimonadetes;c__Chthonomonadetes;o__SJA-22;f__	0	0	100	0	0	0	0
	k__Bacteria;p__Armatimonadetes;c__Armatimonadia;o__FW68;f__	0	0	100	0	0	0	0
	k__Bacteria;p__Actinobacteria;c__Actinobacteria;o__WCHB1-81;f__At425_EubF1	0	0	100	0	0	0	0
	k__Bacteria;p__GN04;c__GN15;o__;f__	0	0	100	0	0	0	0
	k__Bacteria;p__Actinobacteria;c__Actinobacteria;o__Actinomycetales;f__Glycomycetaceae	0	0	100	0	0	0	0
	k__Bacteria;p__[Caldithrix];c__KSB1;o__GW-22;f__	0	0	100	0	0	0	0
	Level 6
	Taxon	Av._dissim	Contrib._%	Cumulative_%	Mean_abund._Beg	Mean_abund._Fer	Mean_abund._LRB	Mean_abund._NM
	k__Bacteria;p__Firmicutes;c__Clostridia;o__Clostridiales;f__Peptostreptococcaceae;Other	9.928	11.67	11.67	0.215	0.0799	0.25	0.0216
	k__Bacteria;p__Actinobacteria;c__Actinobacteria;o__Actinomycetales;f__Corynebacteriaceae;g__Corynebacterium	9.052	10.64	22.3	0.226	0.154	0.025	0.123
	k__Bacteria;p__Proteobacteria;c__Gammaproteobacteria;o__Enterobacteriales;f__Enterobacteriaceae;g__	8.128	9.551	31.85	0.247	0.117	0.105	0.0521
	k__Bacteria;p__Firmicutes;c__Bacilli;o__Bacillales;f__Planococcaceae;g__Ureibacillus	5.893	6.925	38.78	0.00656	0.0196	0.0748	0.132
	k__Bacteria;p__Proteobacteria;c__Gammaproteobacteria;o__Enterobacteriales;f__Enterobacteriaceae;Other	5.263	6.184	44.96	0.00159	0.0667	0.00638	0.109
	k__Bacteria;p__Tenericutes;c__Mollicutes;o__Mycoplasmatales;f__Mycoplasmataceae;g__Mycoplasma	3.18	3.737	48.7	0.00959	0.0371	0.0557	0.0299
	k__Bacteria;p__Chlamydiae;c__Chlamydiia;o__Chlamydiales;f__Chlamydiaceae;g__Chlamydia	3.113	3.658	52.36	0.0142	0.0317	0.0852	0.00181
	k__Bacteria;p__Proteobacteria;c__Epsilonproteobacteria;o__Campylobacterales;f__Helicobacteraceae;g__Flexispira	2.501	2.939	55.3	0.0175	0.0139	0.0238	0.0515
	k__Bacteria;p__Firmicutes;c__Bacilli;o__Lactobacillales;f__Enterococcaceae;g__Enterococcus	2.198	2.583	57.88	0.00628	0.0394	0.00711	0.0364
	k__Bacteria;p__Proteobacteria;c__Gammaproteobacteria;o__Pseudomonadales;f__Moraxellaceae;g__Acinetobacter	1.715	2.015	59.89	8.55e-05	0.00769	0.00325	0.0435
	k__Bacteria;p__Firmicutes;c__Clostridia;o__Clostridiales;f__Clostridiaceae;g__Clostridium	1.619	1.902	61.8	0.00486	0.0203	0.0228	0.0183
	k__Bacteria;p__Proteobacteria;c__Gammaproteobacteria;o__Pseudomonadales;f__Pseudomonadaceae;g__Pseudomonas	1.6	1.88	63.68	0.00403	0.0295	0.0198	0.025
	k__Bacteria;p__Proteobacteria;c__Gammaproteobacteria;o__Pasteurellales;f__Pasteurellaceae;g__Actinobacillus	1.18	1.387	65.06	0.000494	0.00248	0.00138	0.0308
	k__Bacteria;p__Firmicutes;c__Clostridia;o__Clostridiales;f__Lachnospiraceae;g__Clostridium	1.15	1.352	66.41	0.00472	0.0118	0.0239	0.00713
	k__Bacteria;p__Proteobacteria;c__Epsilonproteobacteria;o__Campylobacterales;f__Helicobacteraceae;g__Helicobacter	1.087	1.277	67.69	0.00641	0.007	0.0104	0.0217
	k__Bacteria;p__Firmicutes;c__Bacilli;o__Lactobacillales;f__Streptococcaceae;g__Streptococcus	0.8214	0.9651	68.66	7.56e-05	0.0235	0.00638	0.00163
	k__Bacteria;p__Firmicutes;c__Clostridia;o__Clostridiales;f__Clostridiaceae;g__Candidatus_Arthromitus	0.6721	0.7898	69.45	7.32e-06	0.000182	0.000205	0.0181
	k__Bacteria;p__Proteobacteria;c__Gammaproteobacteria;o__Enterobacteriales;f__Enterobacteriaceae;g__Serratia	0.6222	0.7311	70.18	0.00109	0.00358	0.0103	0.0104
	k__Bacteria;p__Proteobacteria;c__Alphaproteobacteria;o__Rhodobacterales;f__Rhodobacteraceae;g__	0.5842	0.6865	70.86	0.0236	0.00403	0.00669	0.00343
	k__Bacteria;p__Proteobacteria;c__Gammaproteobacteria;o__Xanthomonadales;f__Xanthomonadaceae;g__	0.5801	0.6816	71.54	0.00045	0.00335	0.00184	0.0138
	k__Bacteria;p__Proteobacteria;c__Gammaproteobacteria;o__Oceanospirillales;f__Halomonadaceae;g__Candidatus_Portiera	0.4888	0.5743	72.12	0.0237	0.00345	0.00589	0.00233
	k__Bacteria;p__Cyanobacteria;c__Synechococcophycideae;o__Synechococcales;f__Synechococcaceae;g__Synechococcus	0.4546	0.5342	72.65	0.00967	0.00844	0.00424	0.00354
	k__Bacteria;p__Firmicutes;c__Bacilli;o__Bacillales;f__Bacillaceae;g__Natronobacillus	0.3894	0.4575	73.11	9.3e-05	0.00152	0.000535	0.0102
	k__Bacteria;p__Firmicutes;c__Bacilli;o__Bacillales;f__Staphylococcaceae;g__Staphylococcus	0.3721	0.4373	73.55	0.000959	0.00537	0.00365	0.00822
	k__Bacteria;p__Planctomycetes;c__Planctomycetia;o__Pirellulales;f__Pirellulaceae;g__	0.3647	0.4285	73.98	0.0099	0.000561	0.00836	0.00183
	k__Bacteria;p__Proteobacteria;c__Gammaproteobacteria;o__Enterobacteriales;f__Enterobacteriaceae;g__Citrobacter	0.3341	0.3925	74.37	0.00136	0.0009	0.00146	0.00788
	k__Bacteria;p__Proteobacteria;c__Gammaproteobacteria;o__Xanthomonadales;f__Sinobacteraceae;g__	0.3272	0.3845	74.75	9.94e-06	0.00614	0.00168	0.00395
	k__Bacteria;p__Firmicutes;c__Clostridia;o__Clostridiales;f__Clostridiaceae;g__	0.3237	0.3804	75.13	0.00799	0.000296	0.00115	0.00617
	k__Bacteria;p__Proteobacteria;c__Alphaproteobacteria;o__Rhodospirillales;f__Rhodospirillaceae;g__	0.3191	0.375	75.51	0.000426	0.00497	0.00549	0.00279
	k__Bacteria;p__Firmicutes;c__Bacilli;o__Bacillales;f__Bacillaceae;g__Lentibacillus	0.3122	0.3669	75.88	4.68e-05	0.00338	0.000755	0.00698
	k__Bacteria;p__Bacteroidetes;c__Sphingobacteriia;o__Sphingobacteriales;f__Sphingobacteriaceae;g__	0.301	0.3537	76.23	0.000477	0.00132	0.000553	0.00688
	k__Bacteria;p__SAR406;c__AB16;o__Arctic96B-7;f__A714017;g__SGSH944	0.2971	0.3492	76.58	0.0189	0.00133	0.00241	0.000388
	k__Bacteria;p__Proteobacteria;c__Gammaproteobacteria;o__Thiotrichales;f__Piscirickettsiaceae;g__	0.2881	0.3385	76.92	0.00503	0.00201	0.0051	0.00291
	k__Bacteria;p__Bacteroidetes;c__Flavobacteriia;o__Flavobacteriales;f__Flavobacteriaceae;g__	0.2835	0.3331	77.25	0.00477	0.00193	0.00738	0.00148
	k__Bacteria;p__Cyanobacteria;c__Synechococcophycideae;o__Synechococcales;f__Synechococcaceae;g__Prochlorococcus	0.2823	0.3317	77.58	0.0095	0.00338	0.00333	0.0015
	k__Bacteria;p__Acidobacteria;c__Acidobacteria-6;o__iii1-15;f__;g__	0.2813	0.3305	77.91	0.000572	0.00505	0.00294	0.0032
	k__Bacteria;p__Proteobacteria;c__Alphaproteobacteria;o__Rhizobiales;f__Methylobacteriaceae;g__Methylobacterium	0.2794	0.3283	78.24	0.000401	0.00543	0.000531	0.00487
	k__Bacteria;p__Proteobacteria;c__Gammaproteobacteria;o__Legionellales;f__Coxiellaceae;g__Rickettsiella	0.2777	0.3263	78.57	0.006	0.00341	0.000535	0.00508
	k__Bacteria;p__Proteobacteria;c__Alphaproteobacteria;o__;f__;g__	0.2726	0.3203	78.89	4.72e-05	0.00821	0.00144	0.00168
	k__Bacteria;p__Proteobacteria;c__Deltaproteobacteria;o__Syntrophobacterales;f__Syntrophobacteraceae;g__	0.2688	0.3159	79.2	0.00476	0.00418	0.00267	0.00234
	Unassigned;Other;Other;Other;Other;Other	0.2678	0.3146	79.52	0.000649	0.00613	0.00263	0.00286
	k__Bacteria;p__Actinobacteria;c__Actinobacteria;o__Actinomycetales;f__Nocardioidaceae;g__	0.2642	0.3105	79.83	0.000317	0.00899	0.000679	0.000353
	k__Bacteria;p__Bacteroidetes;c__Flavobacteriia;o__Flavobacteriales;f__[Weeksellaceae];g__Wautersiella	0.2604	0.306	80.13	8.44e-06	0.00136	0.000182	0.0064
	k__Bacteria;p__Proteobacteria;c__Gammaproteobacteria;o__Thiohalorhabdales;f__Thiohalorhabdaceae;g__	0.2591	0.3044	80.44	6.15e-05	0.00222	0.00757	0.001
	k__Bacteria;p__Proteobacteria;c__Gammaproteobacteria;o__Vibrionales;f__Pseudoalteromonadaceae;g__Pseudoalteromonas	0.2589	0.3042	80.74	0.00483	0.00122	0.00712	0.000371
	k__Bacteria;p__Proteobacteria;c__Gammaproteobacteria;o__HOC36;f__;g__	0.23	0.2703	81.01	0.000551	0.00211	0.00652	0.000568
	k__Bacteria;p__Bacteroidetes;c__Sphingobacteriia;o__Sphingobacteriales;f__;g__	0.2197	0.2581	81.27	0	0.00591	0.00213	0.000461
	k__Bacteria;p__Bacteroidetes;c__Flavobacteriia;o__Flavobacteriales;f__Flavobacteriaceae;g__Flavobacterium	0.218	0.2562	81.53	9.32e-06	0.00642	0.000951	0.000927
	k__Bacteria;p__Actinobacteria;c__Acidimicrobiia;o__Acidimicrobiales;f__OCS155;g__	0.217	0.255	81.78	0.01	0.00181	0.00275	0.000505
	k__Bacteria;p__Actinobacteria;c__Actinobacteria;o__Bifidobacteriales;f__Bifidobacteriaceae;Other	0.2053	0.2412	82.02	3.31e-06	0.00759	0	1.45e-05
	k__Bacteria;p__Proteobacteria;c__Deltaproteobacteria;o__Myxococcales;f__;g__	0.2047	0.2406	82.26	0.00158	0.00221	0.00472	0.0014
	k__Bacteria;p__Firmicutes;c__Bacilli;o__Lactobacillales;f__Streptococcaceae;g__Lactococcus	0.2008	0.2359	82.5	0.000135	0.000252	0.0011	0.00491
	k__Bacteria;p__Actinobacteria;c__Acidimicrobiia;o__Acidimicrobiales;f__;g__	0.1945	0.2285	82.73	0.00982	0.000769	0.00219	0.00096
	k__Bacteria;p__Proteobacteria;c__Gammaproteobacteria;o__Methylococcales;f__Methylococcaceae;g__Methylocaldum	0.1903	0.2236	82.95	0	0.00582	0.00135	2.84e-05
	k__Bacteria;p__Proteobacteria;c__Gammaproteobacteria;o__Xanthomonadales;f__Xanthomonadaceae;g__Lysobacter	0.18	0.2114	83.16	0.000169	0.00633	3.67e-05	0.00026
	k__Bacteria;p__Bacteroidetes;c__Cytophagia;o__Cytophagales;f__Cytophagaceae;g__	0.1788	0.2101	83.37	0.000228	0.00314	0.00253	0.00116
	k__Bacteria;p__Proteobacteria;c__Alphaproteobacteria;o__Rhizobiales;f__Hyphomicrobiaceae;g__Rhodoplanes	0.1782	0.2094	83.58	0.000498	0.00394	0.00177	0.0014
	k__Bacteria;p__Proteobacteria;c__Gammaproteobacteria;o__Alteromonadales;f__Alteromonadaceae;g__Alteromonas	0.1749	0.2055	83.79	0.000524	0.00436	0.0016	0.00107
	k__Bacteria;p__WS3;c__PRR-12;o__Sediment-1;f__;g__	0.1697	0.1994	83.99	0	0.00578	0.000147	0.000308
	k__Bacteria;p__Bacteroidetes;c__Bacteroidia;o__Bacteroidales;f__Prevotellaceae;g__Prevotella	0.1675	0.1968	84.18	0	0.0058	3.53e-05	0.000435
	k__Bacteria;p__Proteobacteria;c__Deltaproteobacteria;o__Bdellovibrionales;f__Bdellovibrionaceae;g__Bdellovibrio	0.1669	0.1961	84.38	0.000203	0.00575	9.22e-05	0.000238
	k__Bacteria;p__Firmicutes;c__Bacilli;o__Lactobacillales;f__Aerococcaceae;g__Facklamia	0.1653	0.1942	84.57	2.32e-05	8.01e-05	0.00371	0.00226
	k__Bacteria;p__Actinobacteria;c__Thermoleophilia;o__Solirubrobacterales;f__Solirubrobacteraceae;g__	0.1646	0.1934	84.77	3.31e-06	0.00576	0.000244	0.000112
	k__Bacteria;p__Proteobacteria;c__Betaproteobacteria;o__Burkholderiales;f__Comamonadaceae;g__Comamonas	0.1626	0.191	84.96	2.02e-05	0.000349	0.00155	0.00357
	k__Bacteria;p__Proteobacteria;c__Betaproteobacteria;o__Burkholderiales;f__Comamonadaceae;g__	0.1607	0.1889	85.15	2.02e-05	0.00375	0.00179	0.00108
	k__Bacteria;p__Proteobacteria;c__Gammaproteobacteria;o__Pseudomonadales;f__Pseudomonadaceae;g__	0.1593	0.1871	85.34	2.7e-05	0.00244	0.000614	0.00257
	k__Bacteria;p__Proteobacteria;c__Alphaproteobacteria;o__Sphingomonadales;f__Sphingomonadaceae;g__Kaistobacter	0.1546	0.1816	85.52	0.000131	0.00218	0.00199	0.00189
	k__Bacteria;p__Chloroflexi;c__SAR202;o__;f__;g__	0.1537	0.1806	85.7	0.000306	0.00121	0.00463	0.000522
	k__Bacteria;p__Acidobacteria;c__Solibacteres;o__Solibacterales;f__;g__	0.1467	0.1724	85.87	0	0.00422	0.000415	0.00081
	k__Bacteria;p__Firmicutes;c__Bacilli;o__Bacillales;f__Bacillaceae;g__	0.1462	0.1717	86.04	0.000109	0.000792	7.25e-05	0.00377
	k__Bacteria;p__Bacteroidetes;c__Flavobacteriia;o__Flavobacteriales;f__;g__	0.1452	0.1707	86.21	0.00478	0.00204	0.00156	0.000461
	k__Bacteria;p__Proteobacteria;c__Alphaproteobacteria;o__Sphingomonadales;f__Sphingomonadaceae;g__Sphingomonas	0.1444	0.1696	86.38	0.000747	0.00411	0.000281	0.00119
	k__Bacteria;p__SAR406;c__AB16;o__ZA3648c;f__AEGEAN_185;g__	0.142	0.1669	86.55	1.8e-05	0.00176	0.00363	0.000323
	k__Bacteria;p__SAR406;c__AB16;o__Arctic96B-7;f__A714017;g__ZA3312c	0.1363	0.1602	86.71	2.77e-05	0.00461	0.000202	0.000256
	k__Bacteria;p__Proteobacteria;c__Alphaproteobacteria;o__Rhodospirillales;f__Acetobacteraceae;g__	0.1361	0.1599	86.87	3.65e-05	0.00032	0.000677	0.00333
	k__Bacteria;p__Proteobacteria;c__Alphaproteobacteria;o__Rickettsiales;f__Pelagibacteraceae;g__	0.1341	0.1575	87.03	4.39e-05	0.00134	0.0034	0.00078
	k__Bacteria;p__Proteobacteria;c__Betaproteobacteria;o__Rhodocyclales;f__Rhodocyclaceae;g__Hydrogenophilus	0.1336	0.157	87.18	2e-06	0.00381	1.26e-05	0.000918
	k__Bacteria;p__Bacteroidetes;c__[Saprospirae];o__[Saprospirales];f__Chitinophagaceae;g__	0.1335	0.1569	87.34	6.26e-05	0.00192	0.00152	0.00168
	k__Bacteria;p__Actinobacteria;c__Thermoleophilia;o__Gaiellales;f__Gaiellaceae;g__	0.133	0.1562	87.5	0.000282	0.00312	0.00173	0.000283
	k__Bacteria;p__Bacteroidetes;c__Sphingobacteriia;o__Sphingobacteriales;f__Sphingobacteriaceae;g__Sphingobacterium	0.1313	0.1543	87.65	0	0.000823	5.26e-05	0.00321
	k__Bacteria;p__Bacteroidetes;c__Flavobacteriia;o__Flavobacteriales;f__[Weeksellaceae];g__Chryseobacterium	0.1296	0.1523	87.8	3.31e-06	0.000819	0.000231	0.00319
	k__Bacteria;p__Acidobacteria;c__Acidobacteria-6;o__iii1-15;f__RB40;g__	0.1286	0.1511	87.95	0.00011	0.00303	0.0012	0.000568
	k__Bacteria;p__Verrucomicrobia;c__Opitutae;o__Opitutales;f__Opitutaceae;g__Opitutus	0.1263	0.1484	88.1	0	0.00455	0	0.000107
	k__Bacteria;p__Proteobacteria;c__Gammaproteobacteria;o__Oceanospirillales;f__Alcanivoracaceae;g__Alcanivorax	0.123	0.1446	88.25	0.000101	0.00131	0.00278	0.000898
	k__Bacteria;p__Acidobacteria;c__[Chloracidobacteria];o__RB41;f__Ellin6075;g__	0.1193	0.1402	88.39	0.000219	0.00296	0.000922	0.000705
	k__Bacteria;p__Proteobacteria;c__Gammaproteobacteria;o__Oceanospirillales;f__;g__	0.1131	0.1328	88.52	6.6e-05	0.000996	0.00251	0.00115
	k__Bacteria;p__Proteobacteria;c__Gammaproteobacteria;o__Alteromonadales;f__Alteromonadaceae;g__Marinobacter	0.112	0.1317	88.65	7.32e-06	0.00121	0.00304	0.000169
	k__Bacteria;p__Firmicutes;c__Bacilli;o__Bacillales;f__Alicyclobacillaceae;g__Alicyclobacillus	0.1108	0.1302	88.78	0.000852	0.000912	0.00255	0.000838
	k__Bacteria;p__Proteobacteria;c__Deltaproteobacteria;o__Myxococcales;f__OM27;g__	0.1074	0.1262	88.91	0.00473	0.000219	0.0021	6.25e-05
	k__Bacteria;p__Proteobacteria;c__Deltaproteobacteria;o__NB1-j;f__JTB38;g__	0.1073	0.1261	89.03	0.00495	0.000173	0.00175	0.000333
	k__Bacteria;p__Proteobacteria;c__Alphaproteobacteria;o__Sphingomonadales;f__Sphingomonadaceae;g__	0.1057	0.1242	89.16	6.35e-05	0.00105	0.000257	0.0022
	k__Bacteria;p__Proteobacteria;c__Betaproteobacteria;o__Burkholderiales;f__Comamonadaceae;Other	0.1055	0.124	89.28	0.00042	0.00148	0.00187	0.000935
	k__Bacteria;p__Firmicutes;c__Clostridia;o__Clostridiales;f__;g__	0.1035	0.1216	89.4	0.000251	0.000173	0.000595	0.00251
	k__Bacteria;p__Proteobacteria;c__Gammaproteobacteria;o__Xanthomonadales;f__Xanthomonadaceae;g__Stenotrophomonas	0.1011	0.1188	89.52	2e-06	0.000136	0.000766	0.00231
	k__Bacteria;p__Proteobacteria;c__Gammaproteobacteria;o__Xanthomonadales;f__Xanthomonadaceae;Other	0.09787	0.115	89.64	0	0.000718	3.18e-06	0.00232
	k__Bacteria;p__Proteobacteria;c__Gammaproteobacteria;o__Alteromonadales;f__OM60;g__	0.09576	0.1125	89.75	0.00477	0.000276	0.00149	0.000116
	k__Bacteria;p__Proteobacteria;c__Betaproteobacteria;o__Burkholderiales;f__Oxalobacteraceae;Other	0.09572	0.1125	89.86	0.000378	0.00161	0.000604	0.00181
	k__Bacteria;p__Firmicutes;c__Bacilli;o__Bacillales;f__Planococcaceae;g__	0.09212	0.1082	89.97	1.19e-05	0.00309	2.81e-05	0.000275
	k__Bacteria;p__Proteobacteria;c__Alphaproteobacteria;o__Rhodobacterales;f__Hyphomonadaceae;g__	0.09136	0.1073	90.08	0.000186	0.00016	0.00258	0.000738
	k__Bacteria;p__Proteobacteria;c__Betaproteobacteria;o__Rhodocyclales;f__Rhodocyclaceae;g__Thauera	0.09048	0.1063	90.18	0.000101	0.0019	0.00143	0.000318
	k__Bacteria;p__Proteobacteria;c__Gammaproteobacteria;o__Oceanospirillales;f__Halomonadaceae;g__Halomonas	0.09048	0.1063	90.29	6.94e-05	0.00105	0.00251	0.000182
	k__Bacteria;p__Bacteroidetes;c__Flavobacteriia;o__Flavobacteriales;f__Cryomorphaceae;g__	0.08946	0.1051	90.4	0.000132	0.00166	0.0017	0.000216
	k__Bacteria;p__Proteobacteria;c__Deltaproteobacteria;o__Sva0853;f__SAR324;g__	0.08944	0.1051	90.5	0.000217	0.002	0.00139	0.000124
	k__Bacteria;p__Proteobacteria;c__Gammaproteobacteria;o__;f__;g__	0.08841	0.1039	90.61	0.00472	0.000257	0.00116	0.000192
	k__Bacteria;p__Actinobacteria;c__Acidimicrobiia;o__Acidimicrobiales;f__ZA3409c;g__	0.08723	0.1025	90.71	8.63e-06	0.000564	0.00243	0.000475
	k__Bacteria;p__Firmicutes;c__Bacilli;o__Bacillales;f__Bacillaceae;g__Bacillus	0.08552	0.1005	90.81	6.28e-05	0.00162	0.000346	0.00152
	k__Bacteria;p__Proteobacteria;c__Deltaproteobacteria;o__NB1-j;f__;g__	0.0843	0.09905	90.91	8.44e-06	0.000146	0.00275	0.000374
	k__Bacteria;p__Proteobacteria;c__Alphaproteobacteria;o__Rickettsiales;f__mitochondria;Other	0.08416	0.09889	91.01	0	0.00102	0.000425	0.00163
	k__Bacteria;p__Bacteroidetes;c__Sphingobacteriia;o__Sphingobacteriales;f__Sphingobacteriaceae;g__Pedobacter	0.08403	0.09874	91.1	6.63e-06	0.0015	1.38e-06	0.00127
	k__Bacteria;p__Planctomycetes;c__Pla3;o__;f__;g__	0.08383	0.09851	91.2	2e-06	0.000839	0.0023	0.000196
	k__Bacteria;p__Verrucomicrobia;c__[Spartobacteria];o__[Chthoniobacterales];f__[Chthoniobacteraceae];g__DA101	0.08299	0.09751	91.3	9.94e-06	0.00188	0.000386	0.000739
	k__Bacteria;p__Acidobacteria;c__Acidobacteria-6;o__iii1-15;f__mb2424;g__	0.08026	0.09431	91.4	2e-06	0.000286	0.00267	0.000205
	k__Bacteria;p__Proteobacteria;c__Alphaproteobacteria;o__Sphingomonadales;f__;g__	0.07929	0.09317	91.49	3.31e-06	5.11e-05	0.00255	0.000514
	k__Bacteria;p__Actinobacteria;c__Acidimicrobiia;o__Acidimicrobiales;f__AKIW874;g__	0.07776	0.09137	91.58	0	0.00287	0	6.69e-06
	k__Bacteria;p__Gemmatimonadetes;c__;o__;f__;g__	0.0777	0.0913	91.67	0	0.00287	0	4.82e-06
	k__Bacteria;p__Proteobacteria;c__Alphaproteobacteria;o__Rickettsiales;f__;g__	0.07724	0.09076	91.76	0.00474	5.4e-05	0.000776	0.000212
	k__Bacteria;p__Proteobacteria;c__Gammaproteobacteria;o__Aeromonadales;f__Aeromonadaceae;g__	0.07408	0.08704	91.85	0.000472	0.000582	0.000436	0.00147
	k__Bacteria;p__Proteobacteria;c__Alphaproteobacteria;o__Rhizobiales;f__;g__	0.07233	0.08499	91.93	2.65e-05	0.000114	0.000989	0.00138
	k__Bacteria;p__Proteobacteria;c__Gammaproteobacteria;o__Alteromonadales;f__HTCC2188;g__HTCC	0.07157	0.0841	92.02	0.00475	0.000214	0.000502	0.000126
	k__Bacteria;p__Cyanobacteria;c__Oscillatoriophycideae;o__Chroococcales;f__Xenococcaceae;g__	0.07091	0.08332	92.1	1.66e-05	0.000904	2.48e-05	0.00137
	k__Bacteria;p__Proteobacteria;c__Gammaproteobacteria;o__Alteromonadales;f__Idiomarinaceae;g__Idiomarina	0.07062	0.08298	92.18	0.00473	0.000475	1.26e-05	0.000244
	k__Bacteria;p__Proteobacteria;c__Betaproteobacteria;o__Burkholderiales;f__Oxalobacteraceae;g__	0.0699	0.08213	92.27	5.21e-05	0.00149	0.000235	0.000925
	k__Bacteria;p__Bacteroidetes;c__Flavobacteriia;o__Flavobacteriales;f__[Weeksellaceae];g__Elizabethkingia	0.06809	0.08	92.35	0	0.000111	7.37e-05	0.00178
	k__Bacteria;p__Proteobacteria;c__Betaproteobacteria;o__MND1;f__;g__	0.06721	0.07897	92.43	0.000262	0.00103	0.000723	0.000862
	k__Bacteria;p__Bacteroidetes;c__Flavobacteriia;o__Flavobacteriales;f__Flavobacteriaceae;g__Gramella	0.06705	0.07878	92.5	3.31e-06	1.02e-05	0.00234	0.000231
	k__Bacteria;p__Bacteroidetes;c__Flavobacteriia;o__Flavobacteriales;f__NS9;g__	0.06657	0.07823	92.58	1.26e-05	0.000219	0.00164	0.000677
	k__Bacteria;p__Proteobacteria;c__Deltaproteobacteria;o__;f__;g__	0.06394	0.07513	92.66	1.86e-05	0.000156	0.00162	0.000701
	k__Bacteria;p__Proteobacteria;c__Alphaproteobacteria;o__Sphingomonadales;f__Erythrobacteraceae;g__	0.06375	0.07491	92.73	3.31e-06	0.00156	0.000484	0.00034
	k__Bacteria;p__Firmicutes;c__Bacilli;o__Lactobacillales;f__Lactobacillaceae;g__Lactobacillus	0.0634	0.0745	92.81	0	0.000195	0.000548	0.0013
	k__Bacteria;p__Proteobacteria;c__Betaproteobacteria;o__Rhodocyclales;f__Rhodocyclaceae;Other	0.06215	0.07303	92.88	0.000498	0.000987	0.00118	0.000133
	k__Bacteria;p__Nitrospirae;c__Nitrospira;o__Nitrospirales;f__0319-6A21;g__	0.06173	0.07253	92.95	0.000228	0.000563	0.00176	6.96e-05
	k__Bacteria;p__Proteobacteria;c__Alphaproteobacteria;o__Rickettsiales;f__AEGEAN_112;g__	0.06158	0.07235	93.02	1.24e-05	0.00163	0.000456	0.000259
	k__Bacteria;p__Proteobacteria;c__Betaproteobacteria;o__;f__;g__	0.0612	0.07191	93.1	3.31e-06	0.000627	0.000794	0.000874
	k__Bacteria;p__Proteobacteria;c__Alphaproteobacteria;o__Caulobacterales;f__Caulobacteraceae;g__Brevundimonas	0.05776	0.06787	93.16	0	0.000561	9.24e-07	0.00127
	k__Bacteria;p__Proteobacteria;c__Betaproteobacteria;o__Burkholderiales;f__Burkholderiaceae;g__Burkholderia	0.05721	0.06722	93.23	0	0.00154	0.00057	7.71e-05
	k__Bacteria;p__Proteobacteria;c__Gammaproteobacteria;o__Alteromonadales;f__Colwelliaceae;g__	0.05708	0.06707	93.3	2e-06	0	0.00193	0.00027
	k__Bacteria;p__Proteobacteria;c__Alphaproteobacteria;o__Caulobacterales;f__Caulobacteraceae;Other	0.05694	0.06691	93.37	0	0.000245	0	0.00142
	k__Bacteria;p__Actinobacteria;c__Actinobacteria;o__Actinomycetales;f__Pseudonocardiaceae;g__Actinomycetospora	0.05659	0.0665	93.43	0.000126	0.000473	0.00016	0.00138
	k__Bacteria;p__Bacteroidetes;c__Bacteroidia;o__Bacteroidales;f__[Paraprevotellaceae];g__[Prevotella]	0.05642	0.0663	93.5	0	0.00181	1.74e-05	0.000256
	k__Bacteria;p__Proteobacteria;c__Gammaproteobacteria;o__Pasteurellales;f__Pasteurellaceae;g__Haemophilus	0.05535	0.06504	93.56	0.000118	0.00151	5.53e-06	0.000458
	k__Bacteria;p__Proteobacteria;c__Gammaproteobacteria;o__Pseudomonadales;f__Pseudomonadaceae;Other	0.05399	0.06344	93.63	6.96e-05	0.0013	3.56e-05	0.000664
	k__Bacteria;p__Proteobacteria;c__Gammaproteobacteria;o__Vibrionales;f__Vibrionaceae;Other	0.05361	0.06299	93.69	0.00472	0	4.95e-06	6.4e-05
	k__Bacteria;p__Firmicutes;c__Clostridia;o__Clostridiales;f__Peptostreptococcaceae;g__	0.05294	0.0622	93.75	0.00205	0.000625	0.000602	0.000212
	k__Bacteria;p__Proteobacteria;c__Betaproteobacteria;o__Burkholderiales;f__Alcaligenaceae;Other	0.05146	0.06047	93.81	1.69e-05	0.000798	0.000479	0.000695
	k__Bacteria;p__Proteobacteria;c__Gammaproteobacteria;o__Alteromonadales;f__Alteromonadaceae;g__Spongiibacter	0.05141	0.0604	93.87	0.00472	0	0	1.48e-06
	k__Bacteria;p__Proteobacteria;c__Alphaproteobacteria;o__Kiloniellales;f__Kiloniellaceae;g__Thalassospira	0.05138	0.06037	93.93	0.00472	0	9.24e-07	0
	k__Bacteria;p__Firmicutes;c__Bacilli;o__Bacillales;f__;g__	0.05135	0.06033	93.99	0.000621	0.000575	0.000354	0.000854
	k__Bacteria;p__Proteobacteria;c__Alphaproteobacteria;o__Ellin329;f__;g__	0.05111	0.06006	94.05	0	0.000601	0.000819	0.000498
	k__Bacteria;p__Acidobacteria;c__DA052;o__Ellin6513;f__;g__	0.05105	0.05999	94.11	4.01e-06	0.00162	0.000258	4.65e-05
	k__Bacteria;p__Actinobacteria;c__Actinobacteria;o__Actinomycetales;f__Brevibacteriaceae;g__Brevibacterium	0.04951	0.05818	94.17	2.32e-05	0.000471	0.00086	0.000721
	k__Bacteria;p__Proteobacteria;c__Betaproteobacteria;o__EC94;f__;g__	0.04913	0.05773	94.23	1.99e-05	0.000578	0.000113	0.000951
	k__Bacteria;p__Actinobacteria;c__Rubrobacteria;o__Rubrobacterales;f__Rubrobacteraceae;g__Rubrobacter	0.04865	0.05716	94.29	0	0.000943	0.000416	0.00068
	k__Bacteria;p__Actinobacteria;c__Actinobacteria;o__Actinomycetales;f__Micrococcaceae;g__Micrococcus	0.04795	0.05635	94.34	6.36e-05	0.00111	0.000548	0.000206
	k__Bacteria;p__Proteobacteria;c__Deltaproteobacteria;o__[Entotheonellales];f__[Entotheonellaceae];g__	0.04795	0.05634	94.4	0	0.000108	0.00155	0.000192
	k__Bacteria;p__Actinobacteria;c__Acidimicrobiia;o__Acidimicrobiales;f__TK06;g__	0.04724	0.05551	94.45	0	0.00157	1.23e-05	0.000152
	k__Bacteria;p__Proteobacteria;c__Alphaproteobacteria;o__Rhizobiales;f__Hyphomicrobiaceae;g__	0.04676	0.05495	94.51	0.000549	0.000411	0.00016	0.00087
	k__Bacteria;p__Bacteroidetes;c__Cytophagia;o__Cytophagales;f__Cytophagaceae;g__Hymenobacter	0.04634	0.05445	94.56	0.000168	0.000282	0.000328	0.000958
	k__Bacteria;p__Chloroflexi;c__Anaerolineae;o__SBR1031;f__A4b;g__	0.04551	0.05347	94.62	0	0.000138	0.00133	0.000297
	k__Bacteria;p__Acidobacteria;c__Acidobacteria-6;o__BPC015;f__;g__	0.04516	0.05307	94.67	0	1.66e-06	0.000203	0.00111
	k__Bacteria;p__Bacteroidetes;c__[Saprospirae];o__[Saprospirales];f__Saprospiraceae;g__	0.04494	0.0528	94.72	0	0.000127	0.00137	0.000267
	k__Bacteria;p__Proteobacteria;c__Betaproteobacteria;o__Ellin6067;f__;g__	0.04477	0.0526	94.78	0	5.44e-05	0.00127	0.000378
	k__Bacteria;p__Firmicutes;c__Bacilli;o__Lactobacillales;f__Carnobacteriaceae;g__Trichococcus	0.04382	0.05149	94.83	0	1.61e-06	3.58e-06	0.00119
	k__Bacteria;p__Chlorobi;c__BSV26;o__PK329;f__;g__	0.04263	0.0501	94.88	0	0.00158	0	2.35e-06
	k__Bacteria;p__Acidobacteria;c__Sva0725;o__Sva0725;f__;g__	0.0422	0.04959	94.93	0.000118	8.36e-05	0.000621	0.000722
	k__Bacteria;p__Planctomycetes;c__Phycisphaerae;o__Phycisphaerales;f__;g__	0.04104	0.04823	94.98	1.89e-05	0.000183	0.000804	0.000527
	k__Bacteria;p__Proteobacteria;c__Alphaproteobacteria;o__Sphingomonadales;f__Erythrobacteraceae;Other	0.04093	0.04809	95.02	0	0.00152	0	1.35e-06
	k__Bacteria;p__Firmicutes;c__Clostridia;o__Clostridiales;f__[Tissierellaceae];g__Anaerococcus	0.04089	0.04805	95.07	5.4e-05	0.00088	0.000161	0.000448
	k__Bacteria;p__Firmicutes;c__Bacilli;o__Bacillales;Other;Other	0.03989	0.04687	95.12	3.12e-05	5.56e-05	0.00086	0.000583
	k__Bacteria;p__Firmicutes;c__Bacilli;o__Bacillales;f__Bacillaceae;g__Virgibacillus	0.03974	0.04669	95.17	2e-06	5.55e-06	3.21e-05	0.00108
	k__Bacteria;p__Planctomycetes;c__BD7-11;o__;f__;g__	0.03945	0.04636	95.21	0	0	0.00152	2.91e-05
	k__Bacteria;p__Actinobacteria;c__Thermoleophilia;o__Solirubrobacterales;f__;g__	0.03938	0.04627	95.26	0.000128	8.47e-05	0.000592	0.000701
	k__Bacteria;p__Proteobacteria;c__Deltaproteobacteria;o__Desulfobacterales;f__Nitrospinaceae;g__Nitrospina	0.03898	0.04581	95.3	0	5.1e-07	0.00153	4.6e-06
	k__Bacteria;p__Actinobacteria;c__Actinobacteria;o__Actinomycetales;f__Pseudonocardiaceae;g__Pseudonocardia	0.03704	0.04352	95.35	0.000239	0.000779	0.000112	0.000626
	k__Bacteria;p__Proteobacteria;c__Betaproteobacteria;o__Neisseriales;f__Neisseriaceae;g__Kingella	0.03595	0.04225	95.39	3.31e-06	0.000744	0.000138	0.000453
	k__Bacteria;p__Actinobacteria;c__Actinobacteria;o__Actinomycetales;f__Micrococcaceae;g__	0.03512	0.04126	95.43	3.38e-05	0.000308	0.000648	0.000394
	k__Bacteria;p__Proteobacteria;c__Gammaproteobacteria;o__Oceanospirillales;f__Oceanospirillaceae;g__	0.03481	0.0409	95.47	0	1.5e-05	0.00131	4.72e-05
	k__Bacteria;p__Planctomycetes;c__Planctomycetia;o__Planctomycetales;f__Planctomycetaceae;g__Planctomyces	0.03385	0.03978	95.51	2e-06	0.000275	0.000856	0.000171
	k__Bacteria;p__Proteobacteria;c__Deltaproteobacteria;o__Desulfobacterales;f__Desulfobacteraceae;g__Desulfococcus	0.03283	0.03857	95.55	2e-06	0.000946	1.11e-06	0.000219
	k__Bacteria;p__Proteobacteria;c__Gammaproteobacteria;o__Chromatiales;f__;g__	0.03257	0.03828	95.59	2e-06	0.000553	0.000506	0.000277
	k__Bacteria;p__Chloroflexi;c__Anaerolineae;o__S0208;f__;g__	0.03226	0.0379	95.63	0.000506	0.00011	0.000918	4.43e-05
	k__Bacteria;p__SAR406;c__AB16;o__Arctic96B-7;f__Sc-NB04;g__	0.03127	0.03674	95.66	0	0.000466	0.000762	7.67e-07
	k__Bacteria;p__Proteobacteria;c__Alphaproteobacteria;o__Sphingomonadales;f__Sphingomonadaceae;g__Sphingobium	0.03087	0.03627	95.7	0.000102	0.000478	0.000293	0.000509
	k__Bacteria;p__Proteobacteria;c__Betaproteobacteria;o__Neisseriales;f__Neisseriaceae;g__Neisseria	0.02981	0.03503	95.73	0	0.000214	0.000172	0.000586
	k__Bacteria;p__Proteobacteria;c__Gammaproteobacteria;o__Pseudomonadales;f__Moraxellaceae;g__Enhydrobacter	0.02943	0.03458	95.77	0.000203	0.000471	0.000476	0.000209
	k__Bacteria;p__Gemmatimonadetes;c__Gemm-1;o__;f__;g__	0.02876	0.03379	95.8	0.000363	8.85e-05	0.000401	0.00041
	k__Bacteria;p__Proteobacteria;c__Gammaproteobacteria;o__Salinisphaerales;f__Salinisphaeraceae;g__Salinisphaera	0.02747	0.03228	95.84	0	0.00081	4.09e-06	0.000174
	k__Bacteria;p__Actinobacteria;c__Actinobacteria;o__Actinomycetales;f__Mycobacteriaceae;g__Mycobacterium	0.02746	0.03227	95.87	0.000133	0.00034	0.000157	0.000525
	k__Bacteria;p__Actinobacteria;c__Actinobacteria;o__Actinomycetales;f__Actinomycetaceae;g__Actinomyces	0.02726	0.03203	95.9	0	8.28e-05	0.000936	6.08e-05
	k__Bacteria;p__Proteobacteria;c__Alphaproteobacteria;o__Rhodospirillales;f__;g__	0.02706	0.0318	95.93	1.69e-05	9.87e-05	0.000433	0.000403
	k__Bacteria;p__Proteobacteria;c__Gammaproteobacteria;o__Legionellales;f__;g__	0.02633	0.03094	95.96	0	5.1e-07	0.000463	0.000413
	k__Bacteria;p__Proteobacteria;c__Alphaproteobacteria;o__Rickettsiales;f__mitochondria;g__	0.02611	0.03068	95.99	2e-06	0.000607	0.000376	3.65e-05
	k__Bacteria;p__Acidobacteria;c__Solibacteres;o__Solibacterales;f__Solibacteraceae;g__	0.02542	0.02987	96.02	0	0.000887	0	4.42e-05
	k__Bacteria;p__Proteobacteria;c__Gammaproteobacteria;o__Alteromonadales;f__Alteromonadaceae;g__HTCC2207	0.02517	0.02958	96.05	9.32e-06	0	0.000761	0.000171
	k__Bacteria;p__Proteobacteria;c__Alphaproteobacteria;o__Rhizobiales;f__Hyphomicrobiaceae;g__Hyphomicrobium	0.0247	0.02902	96.08	0.000175	0.000235	0.000124	0.000429
	k__Bacteria;p__Acidobacteria;c__[Chloracidobacteria];o__RB41;f__;g__	0.02397	0.02816	96.11	3.31e-06	6.69e-05	0.000457	0.000367
	k__Bacteria;p__Proteobacteria;c__Gammaproteobacteria;o__Xanthomonadales;f__Xanthomonadaceae;g__Dokdonella	0.02392	0.02811	96.14	0	0.000887	0	0
	k__Bacteria;p__Firmicutes;c__Clostridia;o__Clostridiales;f__[Tissierellaceae];g__Finegoldia	0.02374	0.02789	96.17	0	0.000875	0	5.26e-06
	k__Bacteria;p__Cyanobacteria;c__Oscillatoriophycideae;o__Oscillatoriales;f__Phormidiaceae;g__Phormidium	0.02371	0.02786	96.19	0.000371	4.98e-05	0.000673	6.63e-05
	k__Bacteria;p__Proteobacteria;c__Betaproteobacteria;o__Burkholderiales;f__Comamonadaceae;g__Delftia	0.02352	0.02764	96.22	5.03e-05	0.000255	0.000386	0.000322
	k__Bacteria;p__Acidobacteria;c__RB25;o__;f__;g__	0.02351	0.02762	96.25	0	0	3.34e-06	0.000638
	k__Bacteria;p__Verrucomicrobia;c__Verrucomicrobiae;o__Verrucomicrobiales;f__Verrucomicrobiaceae;g__MSBL3	0.02303	0.02706	96.28	8.63e-06	0.000249	0.00038	0.00024
	k__Bacteria;p__Verrucomicrobia;c__[Spartobacteria];o__[Chthoniobacterales];f__[Chthoniobacteraceae];g__Chthoniobacter	0.02272	0.0267	96.3	0	0.000443	2.05e-06	0.000309
	k__Bacteria;p__Proteobacteria;c__Deltaproteobacteria;o__Myxococcales;f__Polyangiaceae;g__	0.02268	0.02665	96.33	0	5.85e-05	0.000603	0.000181
	k__Bacteria;p__Actinobacteria;c__Actinobacteria;o__Actinomycetales;f__Sporichthyaceae;g__	0.02223	0.02612	96.36	0	0.000167	0.000108	0.000474
	k__Bacteria;p__Firmicutes;c__Bacilli;o__Bacillales;f__Paenibacillaceae;g__Paenibacillus	0.02223	0.02612	96.38	2e-06	8.06e-05	0.000486	0.000281
	k__Bacteria;p__Firmicutes;c__Clostridia;o__Clostridiales;f__[Tissierellaceae];g__Peptoniphilus	0.02219	0.02608	96.41	7.6e-05	0.000714	3.34e-06	7.36e-05
	k__Bacteria;p__Bacteroidetes;c__Bacteroidia;o__Bacteroidales;f__Porphyromonadaceae;g__Porphyromonas	0.02179	0.0256	96.43	4.22e-05	0.000658	6.65e-06	0.000117
	k__Bacteria;p__Bacteroidetes;c__Flavobacteriia;o__Flavobacteriales;f__Flavobacteriaceae;g__Myroides	0.02152	0.02528	96.46	2e-06	4.21e-05	0	0.000566
	k__Bacteria;p__Proteobacteria;c__Deltaproteobacteria;o__Myxococcales;f__Cystobacterineae;g__	0.02145	0.02521	96.48	6.63e-06	1.49e-05	0.000772	4.76e-05
	k__Bacteria;p__Proteobacteria;c__Alphaproteobacteria;o__Rhizobiales;f__Rhizobiaceae;g__Agrobacterium	0.02141	0.02516	96.51	3.31e-05	0.000171	9.39e-05	0.00047
	k__Bacteria;p__Proteobacteria;c__Gammaproteobacteria;o__Vibrionales;f__Vibrionaceae;g__Vibrio	0.02067	0.02429	96.53	8.01e-06	7.9e-06	0.000772	3.01e-05
	k__Bacteria;p__Gemmatimonadetes;c__Gemm-2;o__;f__;g__	0.02049	0.02408	96.56	0	6.43e-06	2.7e-06	0.000554
	k__Bacteria;p__Acidobacteria;c__PAUC37f;o__;f__;g__	0.0204	0.02397	96.58	0.000101	0.000362	0.000194	0.000154
	k__Bacteria;p__Firmicutes;c__Bacilli;o__Bacillales;f__Bacillaceae;Other	0.0202	0.02374	96.6	0	1.86e-05	2.57e-05	0.000547
	k__Bacteria;p__Actinobacteria;c__Actinobacteria;o__Actinomycetales;f__Dermabacteraceae;g__Brachybacterium	0.02015	0.02367	96.63	3.71e-05	0.000398	4.12e-05	0.000285
	k__Bacteria;p__Proteobacteria;c__Gammaproteobacteria;o__Enterobacteriales;f__Enterobacteriaceae;g__Morganella	0.02012	0.02364	96.65	1.86e-05	0.000207	1.1e-05	0.000419
	k__Bacteria;p__Proteobacteria;c__Gammaproteobacteria;o__Pseudomonadales;f__Moraxellaceae;g__Moraxella	0.02008	0.02359	96.68	0	5.99e-07	0.000758	2.45e-05
	k__Bacteria;p__Verrucomicrobia;c__Verrucomicrobiae;o__Verrucomicrobiales;f__Verrucomicrobiaceae;g__	0.01983	0.0233	96.7	2e-06	0.00017	0.000592	3.22e-05
	k__Bacteria;p__Planctomycetes;c__OM190;o__CL500-15;f__;g__	0.01978	0.02324	96.72	0	0	1.3e-05	0.000531
	k__Bacteria;p__Actinobacteria;c__Actinobacteria;o__Actinomycetales;f__;g__	0.01967	0.02311	96.75	4.7e-05	0.000473	9.94e-05	0.000188
	k__Bacteria;p__Chloroflexi;c__Ellin6529;o__;f__;g__	0.01945	0.02285	96.77	2e-06	1.97e-06	0.000585	0.00015
	k__Bacteria;p__Bacteroidetes;c__Cytophagia;o__Cytophagales;f__Flammeovirgaceae;g__	0.01942	0.02282	96.79	4.01e-06	0.000502	4.05e-06	0.000182
	k__Bacteria;p__Firmicutes;c__Clostridia;o__Clostridiales;f__Veillonellaceae;g__Dialister	0.01937	0.02276	96.81	0	0.000678	2.77e-06	3.27e-05
	k__Bacteria;p__Firmicutes;c__Clostridia;o__Clostridiales;f__Veillonellaceae;g__Megasphaera	0.01915	0.0225	96.84	0	0.00067	0	3.58e-05
	k__Bacteria;p__Planctomycetes;c__OM190;o__agg27;f__;g__	0.01894	0.02226	96.86	0	6.92e-05	0.000433	0.000199
	k__Bacteria;p__Gemmatimonadetes;c__Gemm-5;o__;f__;g__	0.01891	0.02221	96.88	0	1.38e-05	0.00025	0.000345
	k__Bacteria;p__Fusobacteria;c__Fusobacteriia;o__Fusobacteriales;f__Fusobacteriaceae;g__Fusobacterium	0.01885	0.02215	96.9	3.31e-06	0.000553	1.2e-05	0.000128
	k__Bacteria;p__Cyanobacteria;c__Oscillatoriophycideae;o__Chroococcales;f__Prochloraceae;g__Prochloron	0.01884	0.02214	96.92	0	0.000119	0.000201	0.000343
	k__Bacteria;p__Firmicutes;c__Clostridia;o__Clostridiales;f__[Tissierellaceae];g__WAL_1855D	0.01871	0.02198	96.95	0	0.000689	0	3.74e-06
	k__Bacteria;p__Proteobacteria;c__Deltaproteobacteria;o__Spirobacillales;f__;g__	0.01843	0.02165	96.97	2e-06	0.000466	1.21e-06	0.000171
	k__Bacteria;p__Chloroflexi;c__Anaerolineae;o__SBR1031;f__SJA-101;g__	0.01818	0.02136	96.99	0.000152	0	0.000567	7.12e-05
	k__Bacteria;p__Chloroflexi;c__Anaerolineae;o__GCA004;f__;g__	0.01808	0.02124	97.01	0.000405	0.000115	0.000305	0.000117
	k__Bacteria;p__Verrucomicrobia;c__[Pedosphaerae];o__;f__;g__	0.01795	0.02109	97.03	0.000101	5.14e-05	0.000539	6.26e-05
	k__Bacteria;p__Proteobacteria;c__Alphaproteobacteria;o__Caulobacterales;f__Caulobacteraceae;g__	0.0179	0.02103	97.05	0.00016	0.000301	3.79e-06	0.00028
	k__Bacteria;p__Planctomycetes;c__Planctomycetia;o__Pirellulales;f__Pirellulaceae;g__Pirellula	0.01771	0.0208	97.07	0	0	0.000693	3.84e-06
	k__Bacteria;p__Planctomycetes;c__Planctomycetia;o__Gemmatales;f__Gemmataceae;g__	0.01763	0.02071	97.09	0.000329	1.5e-05	0.000148	0.000329
	k__Bacteria;p__TM6;c__SJA-4;o__;f__;g__	0.01749	0.02055	97.12	0.00034	7.6e-05	1.31e-05	0.000332
	k__Bacteria;p__Gemmatimonadetes;c__Gemm-4;o__;f__;g__	0.01741	0.02046	97.14	0	1.58e-05	0	0.000463
	k__Bacteria;p__Proteobacteria;c__Gammaproteobacteria;o__Enterobacteriales;f__Enterobacteriaceae;g__Erwinia	0.01698	0.01996	97.16	1e-05	0.000125	4.05e-05	0.000417
	k__Bacteria;p__Acidobacteria;c__Acidobacteria-5;o__;f__;g__	0.0169	0.01986	97.18	0	0.000445	0	0.000144
	k__Bacteria;p__Proteobacteria;c__Gammaproteobacteria;o__Enterobacteriales;f__Enterobacteriaceae;g__Proteus	0.01685	0.0198	97.2	6.01e-06	0.00059	0	2.58e-05
	k__Bacteria;p__Proteobacteria;c__Alphaproteobacteria;o__Rhizobiales;f__Rhizobiaceae;g__	0.01683	0.01977	97.22	1.66e-05	0	0.000481	0.000136
	k__Bacteria;p__Proteobacteria;c__Deltaproteobacteria;o__Myxococcales;Other;Other	0.01681	0.01975	97.23	0	0.000443	2.21e-06	0.000141
	k__Bacteria;p__Actinobacteria;c__Thermoleophilia;o__Solirubrobacterales;f__Patulibacteraceae;g__	0.01674	0.01966	97.25	0	1.01e-05	0.000641	9.58e-06
	k__Bacteria;p__Nitrospirae;c__Nitrospira;o__Nitrospirales;f__Nitrospiraceae;g__Nitrospira	0.01657	0.01947	97.27	3.38e-05	0.000245	0.000311	8.8e-05
	k__Bacteria;p__[Thermi];c__Deinococci;o__Deinococcales;f__Deinococcaceae;g__Deinococcus	0.01633	0.01919	97.29	0	1.03e-05	2.01e-06	0.000441
	k__Bacteria;p__Firmicutes;c__Bacilli;o__Bacillales;f__Sporolactobacillaceae;Other	0.01628	0.01913	97.31	0	0	3.71e-06	0.000442
	k__Bacteria;p__Actinobacteria;c__Actinobacteria;o__Actinomycetales;f__Streptomycetaceae;g__Streptomyces	0.01618	0.01901	97.33	2.65e-05	9.59e-06	3.51e-05	0.000426
	k__Bacteria;p__Proteobacteria;c__Betaproteobacteria;o__Neisseriales;f__Neisseriaceae;g__	0.01612	0.01895	97.35	0	9.78e-05	0.000468	5.91e-05
	k__Bacteria;p__Proteobacteria;c__Alphaproteobacteria;o__Rhodobacterales;f__Rhodobacteraceae;g__Amaricoccus	0.01602	0.01882	97.37	0.000447	0.000379	9.24e-07	4.6e-05
	k__Bacteria;p__Proteobacteria;c__Gammaproteobacteria;o__Enterobacteriales;f__Enterobacteriaceae;g__Providencia	0.01599	0.01879	97.39	2e-06	0.000235	6.91e-07	0.000274
	k__Bacteria;p__Proteobacteria;c__Alphaproteobacteria;o__Sphingomonadales;f__Sphingomonadaceae;g__Novosphingobium	0.01594	0.01873	97.41	9.94e-06	7.87e-05	0	0.000384
	k__Bacteria;p__Actinobacteria;c__Actinobacteria;o__Actinomycetales;f__Micrococcaceae;g__Rothia	0.01589	0.01867	97.43	6.63e-06	0.000182	0.000416	3.71e-05
	k__Bacteria;p__Verrucomicrobia;c__[Spartobacteria];o__[Chthoniobacterales];f__[Chthoniobacteraceae];g__	0.01562	0.01836	97.44	0	8.71e-05	0	0.00037
	k__Bacteria;p__Proteobacteria;c__Alphaproteobacteria;o__Rhizobiales;f__Bartonellaceae;Other	0.01545	0.01816	97.46	0	0.00055	5.76e-06	1.44e-05
	k__Bacteria;p__Actinobacteria;c__Actinobacteria;o__Actinomycetales;f__Nocardiaceae;g__Rhodococcus	0.01544	0.01814	97.48	2.98e-05	0.000144	0.000281	0.000211
	k__Bacteria;p__Chloroflexi;c__Chloroflexi;o__[Roseiflexales];f__;g__	0.01542	0.01811	97.5	5.06e-05	0	0.000571	1.2e-05
	k__Bacteria;p__Bacteroidetes;c__[Saprospirae];o__[Saprospirales];f__Chitinophagaceae;g__Flavisolibacter	0.01533	0.01801	97.52	0	2.15e-05	0.000424	0.000122
	k__Bacteria;p__TM6;c__SJA-4;o__S1198;f__;g__	0.01527	0.01795	97.53	0	0	0.000163	0.000309
	k__Bacteria;p__Proteobacteria;c__Alphaproteobacteria;o__Rhodobacterales;f__Rhodobacteraceae;g__Paracoccus	0.01525	0.01792	97.55	2.5e-05	0.000179	5.53e-05	0.00031
	k__Bacteria;p__Proteobacteria;c__Alphaproteobacteria;o__Rhizobiales;f__Bradyrhizobiaceae;g__	0.01524	0.01791	97.57	0.000488	0.000142	0.000137	0.00017
	k__Bacteria;p__Bacteroidetes;c__[Rhodothermi];o__[Rhodothermales];f__Rhodothermaceae;g__	0.01515	0.0178	97.59	3.31e-06	0.000137	0.000326	0.000131
	k__Bacteria;p__Firmicutes;c__Clostridia;o__Clostridiales;f__Ruminococcaceae;g__	0.01512	0.01776	97.61	1.69e-05	0.000222	6.48e-05	0.000241
	k__Bacteria;p__Bacteroidetes;c__Cytophagia;o__Cytophagales;f__Cytophagaceae;g__Adhaeribacter	0.015	0.01763	97.62	4.22e-05	1.88e-06	0.000459	9.2e-05
	k__Bacteria;p__Proteobacteria;c__Betaproteobacteria;o__Burkholderiales;f__Oxalobacteraceae;g__Cupriavidus	0.01499	0.01762	97.64	8.44e-06	9.98e-06	0.000539	3.48e-05
	k__Bacteria;p__Proteobacteria;c__Alphaproteobacteria;o__Rhizobiales;f__Hyphomicrobiaceae;g__Pedomicrobium	0.0148	0.01739	97.66	1.69e-05	0.0001	0.000378	8.26e-05
	k__Bacteria;p__SBR1093;c__EC214;o__;f__;g__	0.01469	0.01727	97.68	0	0.000531	3.12e-06	9.14e-06
	k__Bacteria;p__Proteobacteria;c__Betaproteobacteria;o__Thiobacterales;f__;g__	0.01458	0.01713	97.69	0	0	0.000479	7.09e-05
	k__Bacteria;p__Firmicutes;c__Bacilli;o__Bacillales;f__Planococcaceae;g__Sporosarcina	0.01446	0.017	97.71	2.32e-05	0.00028	2.78e-06	0.000203
	k__Bacteria;p__Proteobacteria;c__Gammaproteobacteria;o__Vibrionales;f__Vibrionaceae;g__Photobacterium	0.01424	0.01673	97.73	4.01e-06	7.12e-05	5.28e-06	0.000338
	k__Bacteria;p__SAR406;c__AB16;o__Arctic96B-7;f__A714017;g__	0.01413	0.0166	97.74	0	0.000445	3.33e-06	6.16e-05
	k__Bacteria;p__Proteobacteria;c__Gammaproteobacteria;o__HTCC2188;f__HTCC2089;g__	0.01386	0.01628	97.76	0.000449	0.000172	0.000113	8.66e-05
	k__Bacteria;p__Proteobacteria;c__Alphaproteobacteria;o__BD7-3;f__;g__	0.01373	0.01613	97.78	0.000127	0	0.000457	2.65e-05
	k__Bacteria;p__Gemmatimonadetes;c__Gemm-3;o__;f__;g__	0.01368	0.01607	97.79	0	0.00014	0.000396	1.15e-06
	k__Bacteria;p__Proteobacteria;c__Alphaproteobacteria;o__Rhizobiales;f__Rhizobiaceae;Other	0.01367	0.01606	97.81	3.31e-06	7.36e-05	0.000262	0.000154
	k__Bacteria;p__Proteobacteria;c__Betaproteobacteria;o__Burkholderiales;f__Oxalobacteraceae;g__Janthinobacterium	0.01353	0.0159	97.82	0	3.43e-05	8.36e-05	0.000312
	k__Bacteria;p__Actinobacteria;c__Actinobacteria;o__Actinomycetales;f__Nocardioidaceae;g__Aeromicrobium	0.01352	0.01589	97.84	9.94e-06	0.000176	1.3e-05	0.000248
	k__Bacteria;p__SAR406;c__AB16;o__Arctic96B-7;f__A714017;g__SargSea-WGS	0.01329	0.01562	97.85	0.00023	9.25e-06	0.000305	9.85e-05
	k__Bacteria;p__Proteobacteria;c__Gammaproteobacteria;o__Oceanospirillales;f__Oceanospirillaceae;g__Oleibacter	0.01315	0.01546	97.87	0	2.8e-05	0.00018	0.000229
	k__Bacteria;p__Proteobacteria;c__Gammaproteobacteria;o__Legionellales;f__Coxiellaceae;g__	0.01315	0.01545	97.89	0	8.86e-05	0.000383	4.86e-05
	k__Bacteria;p__Proteobacteria;c__Gammaproteobacteria;o__Oceanospirillales;f__SUP05;g__	0.01309	0.01538	97.9	0	0.000137	0.000359	1.59e-05
	k__Bacteria;p__Proteobacteria;c__Gammaproteobacteria;o__Methylococcales;f__;g__	0.01308	0.01537	97.92	3.31e-06	0.000475	2.21e-06	8e-06
	k__Bacteria;p__Actinobacteria;c__Actinobacteria;o__Actinomycetales;f__Actinomycetaceae;g__Varibaculum	0.01306	0.01535	97.93	0	0.000484	0	0
	k__Bacteria;p__Proteobacteria;c__Alphaproteobacteria;o__Rhodospirillales;f__Rhodospirillaceae;g__Inquilinus	0.01295	0.01521	97.95	0	0.000443	0	2.9e-05
	k__Bacteria;p__Proteobacteria;c__Betaproteobacteria;o__SC-I-84;f__;g__	0.01294	0.01521	97.96	3.31e-06	4.74e-05	0.000342	9.62e-05
	k__Bacteria;p__Acidobacteria;c__S035;o__;f__;g__	0.01276	0.01499	97.98	1.69e-05	0.000443	0	1.9e-05
	k__Bacteria;p__Gemmatimonadetes;c__Gemmatimonadetes;o__Gemmatimonadales;f__;g__	0.01263	0.01484	97.99	6.63e-06	4e-05	1.01e-05	0.000316
	k__Bacteria;p__Proteobacteria;c__Betaproteobacteria;o__Burkholderiales;f__Comamonadaceae;g__Tepidimonas	0.01245	0.01463	98.01	0	0.000141	0	0.000248
	k__Bacteria;p__Proteobacteria;c__Gammaproteobacteria;o__Xanthomonadales;f__Sinobacteraceae;g__Steroidobacter	0.01241	0.01458	98.02	0	3.95e-06	0.000185	0.000223
	k__Bacteria;p__Armatimonadetes;c__0319-6E2;o__;f__;g__	0.01224	0.01439	98.04	0	0	0.00046	1.72e-05
	k__Bacteria;p__Proteobacteria;c__Gammaproteobacteria;o__Chromatiales;f__Ectothiorhodospiraceae;g__	0.01222	0.01436	98.05	3.38e-05	5.48e-05	1.15e-05	0.000293
	k__Bacteria;p__Proteobacteria;c__Alphaproteobacteria;o__Kiloniellales;f__;g__	0.01206	0.01417	98.06	0	0.000397	3.12e-06	3.76e-05
	k__Bacteria;p__Chloroflexi;c__S085;o__;f__;g__	0.01205	0.01416	98.08	8.26e-05	1.97e-06	0.000247	0.000155
	k__Bacteria;p__Bacteroidetes;c__Flavobacteriia;o__Flavobacteriales;f__Cryomorphaceae;g__Fluviicola	0.01197	0.01407	98.09	0	5.07e-05	0.000365	4.77e-05
	k__Bacteria;p__Proteobacteria;c__Alphaproteobacteria;o__Rickettsiales;f__Rickettsiaceae;g__Rickettsia	0.01187	0.01395	98.11	0	3.77e-05	0.000406	2.02e-05
	k__Bacteria;p__Proteobacteria;c__Deltaproteobacteria;o__Desulfobacterales;f__Desulfobacteraceae;g__	0.01182	0.01389	98.12	0	0	4.84e-07	0.000321
	k__Bacteria;p__Proteobacteria;c__Epsilonproteobacteria;o__Campylobacterales;f__Campylobacteraceae;g__Campylobacter	0.01166	0.01371	98.13	2e-06	0.000393	0	3.1e-05
	k__Bacteria;p__Acidobacteria;c__[Chloracidobacteria];o__PK29;f__;g__	0.01161	0.01364	98.15	5.91e-05	0.000153	0.000226	4.97e-05
	k__Bacteria;p__Acidobacteria;c__;o__;f__;g__	0.01156	0.01358	98.16	0	5.66e-05	0	0.000275
	k__Bacteria;p__Actinobacteria;c__Actinobacteria;o__Actinomycetales;f__Pseudonocardiaceae;g__Saccharopolyspora	0.01149	0.0135	98.17	0	0.000303	5.5e-06	0.000106
	k__Bacteria;p__Bacteroidetes;c__Cytophagia;o__Cytophagales;f__Cytophagaceae;g__Spirosoma	0.01138	0.01337	98.19	6.63e-06	0.000154	3.32e-06	0.000215
	k__Bacteria;p__Fibrobacteres;c__Fibrobacteria;o__258ds10;f__;g__	0.01133	0.01331	98.2	0	0	0	0.000308
	k__Bacteria;p__Verrucomicrobia;c__Verruco-5;o__;f__;g__	0.01133	0.01331	98.21	0	0	0	0.000308
	k__Bacteria;p__Proteobacteria;c__Betaproteobacteria;o__Burkholderiales;f__Alcaligenaceae;g__	0.0113	0.01328	98.23	0	0.000325	4.25e-05	6.33e-05
	k__Bacteria;p__Cyanobacteria;c__4C0d-2;o__SM1D11;f__;g__	0.0107	0.01257	98.24	0	0	0.000417	3.45e-06
	k__Bacteria;p__Proteobacteria;c__Alphaproteobacteria;Other;Other;Other	0.01058	0.01243	98.25	2e-06	1.48e-05	0.000363	3.18e-05
	k__Bacteria;p__Proteobacteria;c__Gammaproteobacteria;o__Xanthomonadales;f__Xanthomonadaceae;g__Luteibacter	0.01054	0.01239	98.27	0	4.2e-06	0	0.000284
	k__Bacteria;p__Proteobacteria;c__Alphaproteobacteria;o__Rhizobiales;f__Hyphomicrobiaceae;g__Devosia	0.01045	0.01228	98.28	3.01e-05	0	0.000325	5.97e-05
	k__Bacteria;p__Actinobacteria;c__Actinobacteria;o__Actinomycetales;f__Gordoniaceae;g__Gordonia	0.01041	0.01223	98.29	0	0.000142	0.000222	5.16e-05
	k__Bacteria;p__Chlorobi;c__;o__;f__;g__	0.0104	0.01222	98.3	0	0	0	0.000283
	k__Bacteria;p__Actinobacteria;c__Acidimicrobiia;o__Acidimicrobiales;f__EB1017;g__	0.01027	0.01207	98.31	0	0	0.000223	0.000136
	k__Bacteria;p__Proteobacteria;c__Deltaproteobacteria;o__Myxococcales;f__Haliangiaceae;g__	0.01024	0.01203	98.33	1.33e-05	1.66e-06	2.91e-05	0.000262
	k__Bacteria;p__Proteobacteria;c__Alphaproteobacteria;o__Rhodobacterales;f__Rhodobacteraceae;g__Rubellimicrobium	0.01024	0.01203	98.34	0	0.000257	3.89e-06	0.0001
	k__Bacteria;p__Bacteroidetes;c__Cytophagia;o__Cytophagales;f__Cytophagaceae;g__Dyadobacter	0.01018	0.01197	98.35	6.63e-06	3.03e-05	0.000244	9.55e-05
	k__Bacteria;p__[Thermi];c__Deinococci;o__Deinococcales;f__Trueperaceae;g__B-42	0.01011	0.01188	98.36	0	0	0	0.000275
	k__Bacteria;p__Elusimicrobia;c__Elusimicrobia;o__Elusimicrobiales;f__;g__	0.01011	0.01188	98.37	0	0	0	0.000275
	k__Bacteria;p__Proteobacteria;c__Alphaproteobacteria;o__Rhizobiales;f__Bradyrhizobiaceae;g__Bosea	0.01011	0.01188	98.39	0	0	0	0.000275
	k__Bacteria;p__Proteobacteria;c__Deltaproteobacteria;o__Desulfobacterales;f__Desulfobulbaceae;g__	0.009857	0.01158	98.4	2e-06	4.93e-05	0.000117	0.000164
	k__Bacteria;p__Verrucomicrobia;c__[Pedosphaerae];o__[Pedosphaerales];f__;g__	0.009834	0.01155	98.41	0	0	8.76e-05	0.000216
	k__Bacteria;p__Firmicutes;c__Bacilli;o__Lactobacillales;f__Aerococcaceae;Other	0.00978	0.01149	98.42	2e-06	0.000169	0.000137	6.93e-05
	k__Bacteria;p__Acidobacteria;c__[Chloracidobacteria];o__11-24;f__;g__	0.009769	0.01148	98.43	0	0	0.00018	0.000155
	k__Bacteria;p__Actinobacteria;c__Actinobacteria;o__Actinomycetales;f__Microbacteriaceae;g__Frigoribacterium	0.009743	0.01145	98.44	1.51e-05	0.000269	1.84e-05	9.24e-05
	k__Bacteria;p__Proteobacteria;c__Alphaproteobacteria;o__Rhizobiales;f__Phyllobacteriaceae;g__	0.009654	0.01134	98.45	6.9e-05	0.000183	2.27e-05	0.000122
	k__Bacteria;p__Firmicutes;c__Clostridia;o__Clostridiales;f__[Tissierellaceae];g__Parvimonas	0.00952	0.01119	98.47	0	0.000271	2.77e-06	7.11e-05
	k__Bacteria;p__Planctomycetes;c__Planctomycetia;o__Gemmatales;f__Isosphaeraceae;g__	0.00943	0.01108	98.48	1.33e-05	2.66e-05	0.000268	6.48e-05
	k__Bacteria;p__Planctomycetes;c__Phycisphaerae;o__WD2101;f__;g__	0.009428	0.01108	98.49	8.44e-05	1.55e-05	7.37e-05	0.00019
	k__Bacteria;p__FBP;c__;o__;f__;g__	0.009393	0.01104	98.5	0	0.000131	0	0.000169
	k__Bacteria;p__Actinobacteria;c__Actinobacteria;o__Actinomycetales;f__Microbacteriaceae;Other	0.009352	0.01099	98.51	8.44e-06	0.000121	0.000175	6.2e-05
	k__Bacteria;p__Actinobacteria;c__Actinobacteria;o__Actinomycetales;f__Pseudonocardiaceae;g__	0.009286	0.01091	98.52	1.33e-05	0.000188	7.17e-06	0.000134
	k__Bacteria;p__Proteobacteria;c__Gammaproteobacteria;Other;Other;Other	0.009203	0.01081	98.53	1.8e-05	1.45e-05	2.7e-05	0.000234
	k__Bacteria;p__Proteobacteria;c__Gammaproteobacteria;o__Alteromonadales;f__Shewanellaceae;g__Shewanella	0.009173	0.01078	98.54	3.31e-06	0.000134	8.39e-05	0.000121
	k__Bacteria;p__Proteobacteria;c__Alphaproteobacteria;o__Caulobacterales;f__Caulobacteraceae;g__Mycoplana	0.009165	0.01077	98.55	2.65e-05	0.000203	0	0.000104
	k__Bacteria;p__Proteobacteria;c__Epsilonproteobacteria;o__Campylobacterales;f__Helicobacteraceae;Other	0.009159	0.01076	98.56	0.00012	1.02e-06	0.000163	0.000142
	k__Bacteria;p__Chloroflexi;c__TK17;o__mle1-48;f__;g__	0.009069	0.01066	98.57	0	0	0.000348	7.53e-06
	k__Bacteria;p__Actinobacteria;c__Actinobacteria;o__Actinomycetales;f__Williamsiaceae;g__Williamsia	0.009011	0.01059	98.59	1.33e-05	0.00012	0.000125	0.000102
	k__Bacteria;p__Chloroflexi;c__Anaerolineae;o__Caldilineales;f__Caldilineaceae;g__	0.008996	0.01057	98.6	3.31e-06	0	0.000266	7.04e-05
	k__Bacteria;p__Actinobacteria;c__Actinobacteria;o__Actinomycetales;f__Microbacteriaceae;g__	0.0089	0.01046	98.61	3.31e-06	6.94e-05	7.17e-06	0.000202
	k__Bacteria;p__Actinobacteria;c__Acidimicrobiia;o__Acidimicrobiales;f__C111;g__	0.0089	0.01046	98.62	8.44e-05	7.23e-05	9.24e-07	0.000176
	k__Bacteria;p__Firmicutes;c__Bacilli;o__Lactobacillales;f__Enterococcaceae;g__Vagococcus	0.008885	0.01044	98.63	0	2.75e-05	0.000104	0.000175
	k__Bacteria;p__Verrucomicrobia;c__[Pedosphaerae];o__[Pedosphaerales];f__Ellin517;g__	0.008782	0.01032	98.64	0	3.33e-06	0.000286	4.28e-05
	k__Bacteria;p__Verrucomicrobia;c__[Pedosphaerae];o__Arctic97B-4;f__;g__	0.008724	0.01025	98.65	8.44e-06	0.000274	5.77e-06	3.38e-05
	k__Bacteria;p__Fusobacteria;c__Fusobacteriia;o__Fusobacteriales;f__Leptotrichiaceae;g__Leptotrichia	0.008674	0.01019	98.66	6.63e-06	0.000111	3.34e-06	0.00016
	k__Bacteria;p__Verrucomicrobia;c__Opitutae;o__Puniceicoccales;f__Puniceicoccaceae;g__MB11C04	0.008408	0.00988	98.67	0	6.26e-05	0.000157	9.46e-05
	k__Bacteria;p__Actinobacteria;c__Rubrobacteria;o__Rubrobacterales;f__Rubrobacteraceae;g__	0.008396	0.009865	98.68	0	0	3.02e-05	0.000211
	k__Bacteria;p__Bacteroidetes;c__Flavobacteriia;o__Flavobacteriales;f__[Weeksellaceae];g__Cloacibacterium	0.008359	0.009822	98.69	3.31e-06	4.99e-06	0.000178	0.000111
	k__Bacteria;p__Firmicutes;c__Bacilli;o__Lactobacillales;f__Leuconostocaceae;g__Leuconostoc	0.008281	0.00973	98.7	0	0.000292	4.09e-06	1.16e-05
	k__Bacteria;p__Acidobacteria;c__[Chloracidobacteria];o__;f__;g__	0.008225	0.009665	98.71	0.000278	0.000197	0	0
	k__Bacteria;p__Proteobacteria;c__Gammaproteobacteria;o__Alteromonadales;f__Alteromonadaceae;g__Cellvibrio	0.00817	0.0096	98.72	0.000447	7.89e-05	3.02e-05	2.52e-05
	k__Bacteria;p__Bacteroidetes;c__Bacteroidia;o__Bacteroidales;f__;g__	0.00815	0.009576	98.73	0	0.000115	0.000179	2.27e-05
	k__Bacteria;p__Firmicutes;c__Bacilli;o__Lactobacillales;Other;Other	0.008118	0.009539	98.74	0	3.21e-05	4.89e-05	0.000185
	k__Bacteria;p__Actinobacteria;c__Actinobacteria;o__Actinomycetales;f__Propionibacteriaceae;g__Propionibacterium	0.008091	0.009507	98.75	0	1.8e-05	0.000132	0.000137
	k__Bacteria;p__Actinobacteria;c__Actinobacteria;o__Actinomycetales;f__Intrasporangiaceae;Other	0.007996	0.009395	98.75	6.63e-06	9.32e-05	4.43e-05	0.000161
	k__Bacteria;p__Chloroflexi;c__Anaerolineae;o__CFB-26;f__;g__	0.007986	0.009384	98.76	0	0	0.00023	6.28e-05
	k__Bacteria;p__Proteobacteria;c__Gammaproteobacteria;o__Vibrionales;f__Vibrionaceae;g__Salinivibrio	0.007955	0.009348	98.77	0	0.000138	0.000123	4.04e-05
	k__Bacteria;p__Verrucomicrobia;c__[Pedosphaerae];o__[Pedosphaerales];f__auto67_4W;g__	0.007951	0.009343	98.78	0	3.33e-06	6.45e-05	0.000174
	k__Bacteria;p__Chlorobi;c__Ignavibacteria;o__Ignavibacteriales;f__Ignavibacteriaceae;g__	0.007946	0.009337	98.79	0	7.54e-06	0.000251	4.28e-05
	k__Bacteria;p__Bacteroidetes;c__[Saprospirae];o__[Saprospirales];f__Chitinophagaceae;g__Flavihumibacter	0.007934	0.009322	98.8	0	1.88e-06	0	0.000215
	k__Bacteria;p__Firmicutes;c__Bacilli;o__Turicibacterales;f__Turicibacteraceae;g__Turicibacter	0.007918	0.009304	98.81	7.32e-06	0	3.68e-05	0.000197
	k__Bacteria;p__Actinobacteria;c__Actinobacteria;o__Actinomycetales;f__Micromonosporaceae;g__	0.007722	0.009074	98.82	0	5.61e-06	0.00024	4.47e-05
	k__Bacteria;p__Bacteroidetes;c__Flavobacteriia;o__Flavobacteriales;f__Cryomorphaceae;g__Crocinitomix	0.007655	0.008994	98.83	0	0	0.000269	2.44e-05
	k__Bacteria;p__Actinobacteria;c__Acidimicrobiia;o__Acidimicrobiales;f__wb1_P06;g__	0.007595	0.008924	98.84	1.33e-05	6.99e-05	0.000179	3.95e-05
	k__Bacteria;p__Firmicutes;c__Bacilli;o__Lactobacillales;f__Carnobacteriaceae;g__Granulicatella	0.007479	0.008788	98.85	8.77e-05	0.000142	5.94e-06	9e-05
	k__Bacteria;p__Verrucomicrobia;c__[Pedosphaerae];o__[Pedosphaerales];f__Ellin515;g__	0.007276	0.008549	98.85	5.91e-05	0	0.000237	2.17e-05
	k__Bacteria;p__Acidobacteria;c__Acidobacteriia;o__Acidobacteriales;f__Koribacteraceae;g__	0.007249	0.008517	98.86	0	3.67e-05	0	0.000178
	k__Bacteria;p__Firmicutes;c__Clostridia;o__Clostridiales;f__Lachnospiraceae;g__	0.007237	0.008503	98.87	0	8.68e-05	4.62e-06	0.000142
	k__Bacteria;p__Proteobacteria;c__Betaproteobacteria;o__Burkholderiales;f__Alcaligenaceae;g__Achromobacter	0.007234	0.0085	98.88	0	3.85e-05	5.78e-05	0.000155
	k__Bacteria;p__Firmicutes;c__Bacilli;o__Lactobacillales;f__Aerococcaceae;g__	0.007213	0.008476	98.89	0	7.08e-05	3.34e-06	0.000155
	k__Bacteria;p__Firmicutes;c__Bacilli;o__Bacillales;f__Bacillaceae;g__Anaerobacillus	0.00717	0.008424	98.9	3.31e-06	1.14e-05	1.17e-05	0.000187
	k__Bacteria;p__Proteobacteria;c__Gammaproteobacteria;o__Pseudomonadales;f__Moraxellaceae;g__	0.007169	0.008423	98.91	3.31e-06	0.000165	2.07e-06	8.22e-05
	k__Bacteria;p__Proteobacteria;c__Gammaproteobacteria;o__Thiohalorhabdales;f__;g__	0.007121	0.008368	98.91	4.01e-06	2.01e-05	7.49e-06	0.00018
	k__Bacteria;p__Actinobacteria;c__Actinobacteria;o__Actinomycetales;f__Micrococcaceae;g__Kocuria	0.007088	0.008328	98.92	3.31e-06	0.000103	4.61e-05	0.000102
	k__Bacteria;p__Proteobacteria;c__Gammaproteobacteria;o__Legionellales;f__Coxiellaceae;g__Aquicella	0.007075	0.008313	98.93	0	0	0.000205	5.62e-05
	k__Bacteria;p__Gemmatimonadetes;c__Gemmatimonadetes;o__;f__;g__	0.007049	0.008283	98.94	0	8.66e-05	0	0.000138
	k__Bacteria;p__Proteobacteria;c__Gammaproteobacteria;o__Pseudomonadales;f__Moraxellaceae;g__Alkanindiges	0.006967	0.008186	98.95	0	0.000258	0	0
	k__Bacteria;p__Elusimicrobia;c__Elusimicrobia;o__IIb;f__;g__	0.006948	0.008164	98.96	0	2.49e-05	0	0.000173
	k__Bacteria;p__Planctomycetes;c__;o__;f__;g__	0.006873	0.008076	98.96	0	1.63e-05	0.000218	3.05e-05
	k__Bacteria;p__SAR406;c__AB16;o__Arctic96B-7;f__A714017;g__Arctic95A-2	0.006845	0.008043	98.97	1.71e-05	3.33e-05	3.29e-05	0.000148
	k__Bacteria;p__Firmicutes;c__Bacilli;o__Bacillales;f__Bacillaceae;g__Geobacillus	0.006807	0.007999	98.98	0	0	8.39e-05	0.00013
	k__Bacteria;p__Proteobacteria;c__Betaproteobacteria;o__Burkholderiales;f__Comamonadaceae;g__Leptothrix	0.006778	0.007964	98.99	1.69e-05	2.26e-06	0.000205	4.49e-05
	k__Bacteria;p__PAUC34f;c__;o__;f__;g__	0.006708	0.007883	99	0	7.16e-06	0.000216	3.56e-05
	k__Bacteria;p__Bacteroidetes;c__Flavobacteriia;o__Flavobacteriales;f__Flavobacteriaceae;g__Robiginitalea	0.00661	0.007767	99	0	0	0	0.00018
	k__Bacteria;p__Chlorobi;c__SJA-28;o__;f__;g__	0.006582	0.007734	99.01	0	1.51e-05	0	0.00017
	k__Bacteria;p__Actinobacteria;c__Actinobacteria;o__Actinomycetales;f__Kineosporiaceae;g__Kineococcus	0.006496	0.007633	99.02	9.94e-06	4.92e-05	0.000183	1.85e-05
	k__Bacteria;p__Acidobacteria;c__iii1-8;o__DS-18;f__;g__	0.006487	0.007623	99.03	0	0	7.37e-05	0.000134
	k__Bacteria;p__Proteobacteria;c__Alphaproteobacteria;o__Rhizobiales;f__Methylocystaceae;g__	0.006475	0.007608	99.03	3.31e-06	1.64e-05	3.71e-05	0.000157
	k__Bacteria;p__Actinobacteria;c__MB-A2-108;o__0319-7L14;f__;g__	0.006461	0.007592	99.04	0	2.42e-05	0.000137	8.22e-05
	k__Bacteria;p__Actinobacteria;c__Actinobacteria;o__Micrococcales;f__;g__	0.006378	0.007494	99.05	6.24e-05	1.97e-06	0	0.000156
	k__Bacteria;p__Spirochaetes;c__Spirochaetes;o__Spirochaetales;f__Spirochaetaceae;g__	0.006368	0.007483	99.06	0.000321	4.93e-05	1.85e-06	5.06e-05
	k__Bacteria;p__Firmicutes;c__Clostridia;o__Clostridiales;f__Veillonellaceae;g__Veillonella	0.006327	0.007434	99.06	6.63e-06	2.45e-05	0	0.000158
	k__Bacteria;p__Proteobacteria;c__Alphaproteobacteria;o__Sphingomonadales;f__Erythrobacteraceae;g__Erythrobacter	0.006227	0.007316	99.07	0	3.55e-05	0.000188	1.82e-05
	k__Bacteria;p__Proteobacteria;c__Gammaproteobacteria;o__Enterobacteriales;f__Enterobacteriaceae;g__Salmonella	0.006186	0.007269	99.08	2.53e-05	7.11e-05	4.57e-06	0.000118
	k__Bacteria;p__Bacteroidetes;c__Flavobacteriia;o__Flavobacteriales;f__Flavobacteriaceae;g__Capnocytophaga	0.006158	0.007236	99.09	0	3.43e-05	1.21e-05	0.000138
	k__Bacteria;p__Acidobacteria;c__Acidobacteriia;o__Acidobacteriales;f__Acidobacteriaceae;g__	0.006122	0.007193	99.09	0	5.92e-05	3.15e-05	0.000116
	k__Bacteria;p__Actinobacteria;c__Actinobacteria;o__Actinomycetales;f__Geodermatophilaceae;g__	0.006116	0.007187	99.1	0	0.000108	0	9.54e-05
	k__Bacteria;p__Proteobacteria;c__Deltaproteobacteria;o__Bdellovibrionales;f__Bacteriovoracaceae;g__	0.006041	0.007098	99.11	9.28e-05	0.000134	0	5.31e-05
	k__Bacteria;p__Proteobacteria;c__Gammaproteobacteria;o__Vibrionales;f__Pseudoalteromonadaceae;g__	0.006015	0.007067	99.11	1.24e-05	0.000187	5.1e-06	2.77e-05
	k__Bacteria;p__Proteobacteria;c__Betaproteobacteria;o__Methylophilales;f__Methylophilaceae;g__Methylotenera	0.005981	0.007028	99.12	0	0	0.000236	0
	k__Bacteria;p__Planctomycetes;c__Planctomycetia;o__Pirellulales;f__Pirellulaceae;g__A17	0.005902	0.006935	99.13	0.000155	1.01e-06	0.000166	1.84e-06
	k__Bacteria;p__Actinobacteria;c__Actinobacteria;o__Actinomycetales;f__Microbacteriaceae;g__Curtobacterium	0.005838	0.00686	99.13	3.31e-06	4.66e-05	1.17e-05	0.000128
	k__Bacteria;p__Firmicutes;c__Bacilli;o__Bacillales;f__[Exiguobacteraceae];g__Exiguobacterium	0.00579	0.006804	99.14	0	1.92e-05	0.000201	6.26e-06
	k__Bacteria;p__Proteobacteria;c__Betaproteobacteria;o__Burkholderiales;f__Comamonadaceae;g__Rubrivivax	0.005782	0.006794	99.15	0	2.49e-05	4.84e-07	0.00014
	k__Bacteria;p__Firmicutes;c__Clostridia;o__Clostridiales;f__Peptostreptococcaceae;g__Tepidibacter	0.005736	0.00674	99.16	0.000397	4.93e-05	0	5e-06
	k__Bacteria;p__Proteobacteria;c__Gammaproteobacteria;o__Pseudomonadales;f__Moraxellaceae;g__Psychrobacter	0.005711	0.006711	99.16	0	0.000139	0	5.79e-05
	k__Bacteria;p__Fusobacteria;c__Fusobacteriia;o__Fusobacteriales;f__Fusobacteriaceae;g__Propionigenium	0.005681	0.006675	99.17	0	0	0	0.000155
	k__Bacteria;p__Firmicutes;c__Bacilli;o__Bacillales;f__Staphylococcaceae;g__Jeotgalicoccus	0.005609	0.006591	99.18	3.65e-05	0.000119	0	6.84e-05
	k__Bacteria;p__Actinobacteria;c__Actinobacteria;o__Actinomycetales;f__Intrasporangiaceae;g__	0.005609	0.00659	99.18	0	0.000122	3.34e-06	6.99e-05
	k__Bacteria;p__Actinobacteria;c__Coriobacteriia;o__Coriobacteriales;f__Coriobacteriaceae;g__	0.005538	0.006507	99.19	0	0.000186	0	1.84e-05
	k__Bacteria;p__Firmicutes;c__Bacilli;o__Bacillales;f__Thermoactinomycetaceae;g__	0.005525	0.006492	99.19	0	6.24e-05	6.69e-06	0.000108
	k__Bacteria;p__Verrucomicrobia;c__[Spartobacteria];o__[Chthoniobacterales];f__[Chthoniobacteraceae];g__OR-59	0.005508	0.006472	99.2	0	0	0.000217	0
	k__Bacteria;p__Planctomycetes;c__Planctomycetia;o__Gemmatales;f__Gemmataceae;g__Gemmata	0.005469	0.006426	99.21	0.000203	3.66e-05	2.52e-05	5.87e-05
	k__Bacteria;p__Firmicutes;c__Bacilli;o__Bacillales;f__Listeriaceae;Other	0.005375	0.006316	99.21	0	0	0	0.000146
	k__Bacteria;p__Proteobacteria;c__Alphaproteobacteria;o__Rhizobiales;Other;Other	0.005351	0.006288	99.22	0	0.000145	8.98e-06	4.05e-05
	k__Bacteria;p__Proteobacteria;c__Gammaproteobacteria;o__Chromatiales;f__Chromatiaceae;g__	0.005327	0.00626	99.23	0	0.000197	0	0
	k__Bacteria;p__Actinobacteria;c__Thermoleophilia;o__Gaiellales;f__;g__	0.005326	0.006258	99.23	0	0	0.000179	2.28e-05
	k__Bacteria;p__Cyanobacteria;c__Nostocophycideae;o__Nostocales;f__Nostocaceae;g__	0.005316	0.006247	99.24	0	0	0	0.000145
	k__Bacteria;p__Firmicutes;c__Clostridia;o__Clostridiales;f__Peptococcaceae;g__Sporotomaculum	0.005312	0.006242	99.25	0.000127	0.000148	0	0
	k__Bacteria;p__Chloroflexi;c__Thermomicrobia;o__JG30-KF-CM45;f__;g__	0.005296	0.006223	99.25	0.000169	8.13e-05	1.07e-05	4.41e-05
	k__Bacteria;p__Actinobacteria;c__Actinobacteria;o__Actinomycetales;f__Dietziaceae;g__Dietzia	0.00529	0.006216	99.26	0	9.74e-05	2.18e-05	7.71e-05
	k__Bacteria;p__Actinobacteria;c__Actinobacteria;o__Actinomycetales;f__Frankiaceae;g__	0.005169	0.006074	99.26	9.94e-06	0.000139	2.97e-05	2.4e-05
	k__Bacteria;p__Actinobacteria;c__Actinobacteria;o__Actinomycetales;f__Dermacoccaceae;g__Dermacoccus	0.00513	0.006028	99.27	0	0.000163	1.09e-05	1.69e-05
	k__Bacteria;p__Proteobacteria;c__Betaproteobacteria;o__Methylophilales;f__Methylophilaceae;Other	0.005112	0.006007	99.28	0.000169	2.53e-05	0	8.11e-05
	k__Bacteria;p__Proteobacteria;c__Alphaproteobacteria;o__Rhizobiales;f__Rhizobiaceae;g__Rhizobium	0.005096	0.005988	99.28	0	0	1.67e-06	0.000138
	k__Bacteria;p__Firmicutes;c__Bacilli;o__Bacillales;f__Staphylococcaceae;g__Macrococcus	0.005094	0.005985	99.29	0	7.88e-05	3.83e-06	8.55e-05
	k__Bacteria;p__WS3;c__PRR-12;o__Sediment-1;f__PRR-10;g__	0.00509	0.005981	99.29	0	4.99e-06	8.31e-06	0.000132
	k__Bacteria;p__Actinobacteria;c__Coriobacteriia;o__Coriobacteriales;f__Coriobacteriaceae;g__Atopobium	0.005086	0.005976	99.3	0	5.2e-05	0	0.000107
	k__Bacteria;p__Proteobacteria;c__Deltaproteobacteria;o__Desulfarculales;f__Desulfarculaceae;g__	0.005056	0.005941	99.31	0	0	0	0.000138
	k__Bacteria;p__Firmicutes;c__Clostridia;o__Clostridiales;f__Lachnospiraceae;g__Coprococcus	0.004852	0.005701	99.31	0	0	0.000167	1.84e-05
	k__Bacteria;p__Firmicutes;c__Bacilli;o__Bacillales;f__Paenibacillaceae;g__Brevibacillus	0.004846	0.005694	99.32	0	0.000143	0	3.06e-05
	k__Bacteria;p__Proteobacteria;c__Alphaproteobacteria;o__Rhodobacterales;f__Rhodobacteraceae;Other	0.004821	0.005665	99.32	2e-06	0	0.000174	1.43e-05
	k__Bacteria;p__Proteobacteria;c__Betaproteobacteria;o__Rhodocyclales;f__Rhodocyclaceae;g__	0.004808	0.00565	99.33	0	0.000152	2.74e-06	2.14e-05
	k__Bacteria;p__Chloroflexi;c__TK10;o__;f__;g__	0.004753	0.005585	99.33	0	4.34e-05	0.000111	2.67e-05
	k__Bacteria;p__Proteobacteria;c__Deltaproteobacteria;o__NB1-j;f__NB1-i;g__	0.004739	0.005569	99.34	0.000127	4.79e-06	3.26e-06	9.24e-05
	k__Bacteria;p__Verrucomicrobia;c__Verrucomicrobiae;o__Verrucomicrobiales;f__Verrucomicrobiaceae;g__Luteolibacter	0.004725	0.005552	99.35	0	5.99e-06	0.000131	3.83e-05
	k__Bacteria;p__Firmicutes;c__Bacilli;o__Bacillales;f__[Thermicanaceae];g__Thermicanus	0.004714	0.005539	99.35	0	0	8.29e-05	7.39e-05
	k__Bacteria;p__Proteobacteria;c__Alphaproteobacteria;o__Rhizobiales;f__Brucellaceae;g__Ochrobactrum	0.004701	0.005524	99.36	1.69e-05	2.49e-05	3.34e-06	0.000111
	k__Bacteria;p__WS3;c__PRR-12;o__LD1-PA13;f__;g__	0.004683	0.005503	99.36	0	0	0.000184	0
	k__Bacteria;p__Proteobacteria;c__Deltaproteobacteria;o__GMD14H09;f__;g__	0.004635	0.005447	99.37	0	0.000136	0	2.84e-05
	k__Bacteria;p__Actinobacteria;c__Actinobacteria;o__Actinomycetales;f__Intrasporangiaceae;g__Phycicoccus	0.004605	0.005411	99.37	0	5.48e-06	2.22e-05	0.000111
	k__Bacteria;p__Actinobacteria;c__Actinobacteria;o__Actinomycetales;f__Actinomycetaceae;g__Mobiluncus	0.004578	0.005379	99.38	0	0.00017	0	0
	k__Bacteria;p__Planctomycetes;c__C6;o__MVS-107;f__;g__	0.004575	0.005375	99.38	0	0	7.6e-05	7.51e-05
	k__Bacteria;p__Proteobacteria;c__Betaproteobacteria;o__Burkholderiales;f__Comamonadaceae;g__Methylibium	0.004412	0.005184	99.39	0	0	0.000111	4.68e-05
	k__Bacteria;p__Chloroflexi;c__Thermomicrobia;o__AKYG1722;f__;g__	0.004373	0.005138	99.39	9.28e-05	3.67e-05	2.92e-05	5.15e-05
	k__Bacteria;p__Synergistetes;c__Synergistia;o__Synergistales;f__Dethiosulfovibrionaceae;g__Pyramidobacter	0.004308	0.005062	99.4	0	0.00016	0	0
	k__Bacteria;p__Proteobacteria;c__Alphaproteobacteria;o__Rhodobacterales;f__Rhodobacteraceae;g__Rhodobacter	0.004283	0.005033	99.4	0	8.6e-05	2.11e-05	4.43e-05
	k__Bacteria;p__Proteobacteria;c__Gammaproteobacteria;o__Legionellales;f__Legionellaceae;g__Legionella	0.004177	0.004908	99.41	0	0	0.000129	2.65e-05
	k__Bacteria;p__Proteobacteria;c__Alphaproteobacteria;o__Rhizobiales;f__Beijerinckiaceae;g__	0.004157	0.004885	99.41	3.31e-06	4.71e-05	0	8.54e-05
	k__Bacteria;p__Proteobacteria;c__Gammaproteobacteria;o__Enterobacteriales;f__Enterobacteriaceae;g__Buchnera	0.004139	0.004864	99.42	0	0	0.000163	0
	k__Bacteria;p__Proteobacteria;c__Gammaproteobacteria;o__Alteromonadales;f__Colwelliaceae;g__Thalassomonas	0.004131	0.004854	99.42	7.6e-05	0.000121	4.84e-07	2.62e-06
	k__Bacteria;p__Actinobacteria;c__Actinobacteria;o__Actinomycetales;f__Microbacteriaceae;g__Leucobacter	0.004119	0.00484	99.43	9.94e-06	6.59e-06	6.04e-06	0.000102
	k__Bacteria;p__Proteobacteria;c__Betaproteobacteria;o__Rhodocyclales;f__Rhodocyclaceae;g__Uliginosibacterium	0.004091	0.004807	99.43	8.44e-06	0	0.000155	3e-06
	k__Bacteria;p__Proteobacteria;c__Gammaproteobacteria;o__Alteromonadales;f__Alteromonadaceae;g__	0.004088	0.004803	99.44	4.01e-06	0.000146	2.56e-06	2.99e-06
	k__Bacteria;p__Firmicutes;c__Clostridia;o__Clostridiales;f__Peptococcaceae;g__Desulfotomaculum	0.00408	0.004794	99.44	0.00016	8.7e-05	0	3.82e-06
	k__Bacteria;p__Firmicutes;c__Clostridia;o__Clostridiales;f__Lachnospiraceae;g__Moryella	0.004039	0.004746	99.45	0	0.00015	0	0
	k__Bacteria;p__Firmicutes;c__Bacilli;o__Bacillales;f__Planococcaceae;g__Planococcus	0.004025	0.004729	99.45	9.94e-06	6.64e-05	9.68e-07	6.56e-05
	k__Bacteria;p__[Thermi];c__Deinococci;o__Thermales;f__Thermaceae;g__Thermus	0.003977	0.004673	99.46	0	0	0.000157	0
	k__Bacteria;p__Proteobacteria;c__Deltaproteobacteria;o__Myxococcales;f__Nannocystaceae;g__Plesiocystis	0.003953	0.004645	99.46	2e-06	5.1e-05	1.94e-06	7.31e-05
	k__Bacteria;p__BRC1;c__PRR-11;o__;f__;g__	0.003911	0.004596	99.47	0	7.91e-05	7.37e-05	0
	k__Bacteria;p__Bacteroidetes;c__Bacteroidia;o__Bacteroidales;f__Bacteroidaceae;g__Bacteroides	0.003846	0.004519	99.47	0	0.000131	0	9.06e-06
	k__Bacteria;p__Proteobacteria;c__Gammaproteobacteria;o__Oceanospirillales;Other;Other	0.003843	0.004516	99.47	8.01e-06	0.000134	4.34e-06	3.29e-06
	k__Bacteria;p__Bacteroidetes;c__[Saprospirae];o__[Saprospirales];f__Saprospiraceae;g__Saprospira	0.003843	0.004515	99.48	0	1.02e-06	1.11e-06	0.000104
	k__Bacteria;p__Firmicutes;c__Clostridia;o__Clostridiales;f__Peptostreptococcaceae;g__Peptostreptococcus	0.003827	0.004496	99.48	6.63e-06	4.44e-05	1.02e-05	6.93e-05
	k__Bacteria;p__Firmicutes;c__Bacilli;o__Lactobacillales;f__;g__	0.003756	0.004414	99.49	3.31e-06	2.44e-05	0	8.81e-05
	k__Bacteria;p__Chloroflexi;c__Anaerolineae;o__SBR1031;f__SHA-31;g__	0.003743	0.004399	99.49	0.000135	1.88e-06	2.03e-05	5.36e-05
	k__Bacteria;p__Firmicutes;c__Bacilli;o__Lactobacillales;f__Carnobacteriaceae;g__Carnobacterium	0.00374	0.004394	99.5	2.65e-05	4.93e-05	0	6.4e-05
	k__Bacteria;p__AncK6;c__;o__;f__;g__	0.003682	0.004327	99.5	0	0.000136	0	4.2e-07
	k__Bacteria;p__Actinobacteria;c__Actinobacteria;o__Actinomycetales;f__Micromonosporaceae;Other	0.003676	0.004319	99.51	0	3.55e-05	2.11e-05	6.38e-05
	k__Bacteria;p__Nitrospirae;c__Nitrospira;o__Nitrospirales;f__[Thermodesulfovibrionaceae];g__LCP-6	0.003623	0.004257	99.51	0	0.000101	8.19e-06	2.11e-05
	k__Bacteria;p__Proteobacteria;c__Deltaproteobacteria;o__MIZ46;f__;g__	0.003618	0.004251	99.51	1.33e-05	1.18e-05	0.000126	0
	k__Bacteria;p__Actinobacteria;c__Actinobacteria;o__Actinomycetales;f__Geodermatophilaceae;Other	0.003608	0.00424	99.52	2.32e-05	5.59e-06	4.84e-07	9.09e-05
	k__Bacteria;p__Acidobacteria;c__Solibacteres;o__Solibacterales;f__[Bryobacteraceae];g__	0.003583	0.004211	99.52	0.000329	0	0	0
	k__Bacteria;p__Proteobacteria;c__Betaproteobacteria;o__Methylophilales;f__Methylophilaceae;g__	0.003553	0.004175	99.53	0	1.46e-05	0.000126	0
	k__Bacteria;p__Firmicutes;c__Clostridia;o__Clostridiales;Other;Other	0.00355	0.004172	99.53	3.31e-06	0	2.52e-05	8.48e-05
	k__Bacteria;p__Proteobacteria;c__Alphaproteobacteria;o__Rhizobiales;f__Brucellaceae;Other	0.003538	0.004157	99.54	9.94e-06	9.98e-06	0	8.85e-05
	k__Bacteria;p__Cyanobacteria;c__Nostocophycideae;o__Stigonematales;f__Rivulariaceae;g__Calothrix	0.003492	0.004103	99.54	0	5.99e-06	0	9.12e-05
	k__Bacteria;p__Cyanobacteria;c__Synechococcophycideae;o__Pseudanabaenales;f__Pseudanabaenaceae;g__Arthronema	0.003403	0.003998	99.54	0	0	0.000134	0
	k__Bacteria;p__Actinobacteria;c__Actinobacteria;o__Actinomycetales;f__Nocardioidaceae;g__Nocardioides	0.003328	0.003911	99.55	3.31e-06	7.3e-05	2.05e-06	4.13e-05
	k__Bacteria;p__Proteobacteria;c__Alphaproteobacteria;o__Rhizobiales;f__Bradyrhizobiaceae;g__Balneimonas	0.003327	0.003909	99.55	5.91e-05	4.84e-06	1.11e-06	7.38e-05
	k__Bacteria;p__Gemmatimonadetes;c__Gemmatimonadetes;o__C114;f__;g__	0.003315	0.003896	99.56	0	3.95e-06	8.05e-06	8.28e-05
	k__Bacteria;p__Proteobacteria;c__Deltaproteobacteria;o__Desulfovibrionales;f__Desulfovibrionaceae;g__	0.003315	0.003895	99.56	0	0	0.00012	8.04e-06
	k__Bacteria;p__Firmicutes;c__Bacilli;o__Gemellales;f__Gemellaceae;g__	0.003301	0.003879	99.56	0	0.000117	0	4.25e-06
	k__Bacteria;p__Planctomycetes;c__Phycisphaerae;o__CCM11a;f__;g__	0.003255	0.003824	99.57	0	0	0.00012	6.27e-06
	k__Bacteria;p__Proteobacteria;c__Gammaproteobacteria;o__Alteromonadales;f__125ds10;g__	0.003163	0.003717	99.57	0	5.53e-05	0	4.78e-05
	k__Bacteria;p__Actinobacteria;c__Thermoleophilia;o__Solirubrobacterales;f__Conexibacteraceae;g__	0.00316	0.003714	99.57	0	4.36e-05	1e-05	5.67e-05
	k__Bacteria;p__Firmicutes;c__Bacilli;o__Lactobacillales;f__Aerococcaceae;g__Aerococcus	0.003158	0.003711	99.58	0	3.79e-05	0	6.42e-05
	k__Bacteria;p__Firmicutes;c__Bacilli;o__Lactobacillales;f__Enterococcaceae;Other	0.003148	0.003699	99.58	3.31e-06	1.78e-05	1.1e-05	7.04e-05
	k__Bacteria;p__Proteobacteria;c__Alphaproteobacteria;o__Rhizobiales;f__Phyllobacteriaceae;g__Aminobacter	0.00313	0.003678	99.59	0	0	0.000121	1.79e-06
	k__Bacteria;p__Proteobacteria;c__Gammaproteobacteria;o__Pseudomonadales;f__Moraxellaceae;g__Perlucidibaca	0.003128	0.003675	99.59	0	2.99e-05	0	6.6e-05
	k__Bacteria;p__Cyanobacteria;c__Oscillatoriophycideae;o__Oscillatoriales;f__Phormidiaceae;g__Planktothrix	0.003082	0.003621	99.59	0	0	6.02e-05	4.65e-05
	k__Bacteria;p__Firmicutes;c__Bacilli;o__Bacillales;f__Paenibacillaceae;g__	0.003072	0.003609	99.6	0	0	0.000109	9.36e-06
	k__Bacteria;p__Cyanobacteria;c__4C0d-2;o__MLE1-12;f__;g__	0.003041	0.003574	99.6	0	0	0.00012	0
	k__Bacteria;p__Proteobacteria;c__Gammaproteobacteria;o__Enterobacteriales;f__Enterobacteriaceae;g__Enterobacter	0.003036	0.003567	99.6	8.44e-06	2.67e-05	1.38e-06	6.61e-05
	k__Bacteria;p__Proteobacteria;c__Deltaproteobacteria;o__Bdellovibrionales;f__Bacteriovoracaceae;Other	0.002998	0.003523	99.61	2e-06	0.00011	4.84e-07	0
	k__Bacteria;p__Actinobacteria;c__Acidimicrobiia;o__Acidimicrobiales;f__Microthrixaceae;g__	0.002977	0.003498	99.61	0.000219	5.92e-06	0	1.33e-05
	k__Bacteria;p__Actinobacteria;c__Actinobacteria;o__Actinomycetales;f__Nakamurellaceae;g__	0.002964	0.003483	99.61	3.31e-06	3.37e-05	1.17e-05	5.48e-05
	k__Bacteria;p__Proteobacteria;c__Alphaproteobacteria;o__Rhodobacterales;f__Rhodobacteraceae;g__Anaerospora	0.002962	0.00348	99.62	0	2.23e-05	1.38e-05	5.81e-05
	k__Bacteria;p__Actinobacteria;c__Actinobacteria;o__Actinomycetales;f__Micrococcaceae;g__Arthrobacter	0.002932	0.003445	99.62	0	1.34e-05	1.85e-06	7.27e-05
	k__Bacteria;p__Proteobacteria;c__Deltaproteobacteria;o__Sva0853;f__S25_1238;g__	0.00293	0.003443	99.62	4.01e-06	1.97e-06	0	7.74e-05
	k__Bacteria;p__[Thermi];c__Deinococci;o__Deinococcales;f__Trueperaceae;g__Truepera	0.002867	0.003369	99.63	0	8.21e-06	0	7.33e-05
	k__Bacteria;p__Proteobacteria;c__Alphaproteobacteria;o__Sphingomonadales;f__Sphingomonadaceae;g__Sphingopyxis	0.002738	0.003217	99.63	0	0	8.82e-05	1.48e-05
	k__Bacteria;p__Verrucomicrobia;c__[Spartobacteria];o__[Chthoniobacterales];f__[Chthoniobacteraceae];g__Candidatus_Xiphinematobacter	0.0027	0.003173	99.63	0	0	6.69e-06	7.01e-05
	k__Bacteria;p__Firmicutes;c__Clostridia;o__Clostridiales;f__[Tissierellaceae];g__1-68	0.002693	0.003164	99.64	0	9.98e-05	0	0
	k__Bacteria;p__Actinobacteria;c__Actinobacteria;o__Actinomycetales;f__Microbacteriaceae;g__Rathayibacter	0.002676	0.003144	99.64	6.63e-06	6.49e-05	1.67e-06	2.82e-05
	k__Bacteria;p__GOUTA4;c__;o__;f__;g__	0.002665	0.003131	99.64	0.000245	0	0	0
	k__Bacteria;p__Actinobacteria;c__Actinobacteria;o__Actinomycetales;f__Nocardioidaceae;g__Kribbella	0.002633	0.003094	99.65	0	0	0	7.17e-05
	k__Bacteria;p__Proteobacteria;c__Alphaproteobacteria;o__Rhizobiales;f__Phyllobacteriaceae;Other	0.002623	0.003082	99.65	4.22e-05	5.14e-05	7.17e-06	2.13e-05
	k__Bacteria;p__Firmicutes;c__Bacilli;o__Bacillales;f__Listeriaceae;g__Brochothrix	0.002618	0.003077	99.65	0	0	1.67e-06	7.05e-05
	k__Bacteria;p__Actinobacteria;c__Actinobacteria;o__Actinomycetales;f__Yaniellaceae;g__Yaniella	0.002613	0.00307	99.66	0	9.68e-05	0	0
	k__Bacteria;p__Actinobacteria;c__Actinobacteria;o__Bifidobacteriales;f__Bifidobacteriaceae;g__Bifidobacterium	0.002608	0.003064	99.66	0	9.05e-05	0	5.39e-06
	k__Bacteria;p__Proteobacteria;c__Betaproteobacteria;o__Rhodocyclales;f__Rhodocyclaceae;g__Methyloversatilis	0.002565	0.003014	99.66	2.53e-05	0	0	6.29e-05
	k__Bacteria;p__Cyanobacteria;c__Oscillatoriophycideae;o__Chroococcales;f__Xenococcaceae;g__Chroococcidiopsis	0.00256	0.003008	99.66	0	0	6.64e-06	6.65e-05
	k__Bacteria;p__Firmicutes;c__Clostridia;o__Clostridiales;f__[Mogibacteriaceae];g__	0.002456	0.002885	99.67	0	6.63e-05	0	2.02e-05
	k__Bacteria;p__Actinobacteria;c__Acidimicrobiia;o__Acidimicrobiales;f__Iamiaceae;g__Iamia	0.00243	0.002855	99.67	0	3.39e-05	0	4.33e-05
	k__Bacteria;p__Planctomycetes;c__Phycisphaerae;o__mle1-8;f__;g__	0.002429	0.002854	99.67	0	8.69e-05	0	2.5e-06
	k__Bacteria;p__Bacteroidetes;c__[Saprospirae];o__[Saprospirales];f__;g__	0.00241	0.002832	99.68	0.00016	0	2.05e-06	1.82e-05
	k__Bacteria;p__Proteobacteria;c__Alphaproteobacteria;o__Rhodospirillales;f__Acetobacteraceae;g__Roseococcus	0.002407	0.002829	99.68	0	2.82e-05	0	4.79e-05
	k__Bacteria;p__Proteobacteria;c__Gammaproteobacteria;o__Chromatiales;f__Ectothiorhodospiraceae;g__Thioalkalivibrio	0.002386	0.002804	99.68	0.000101	4.93e-05	0	0
	k__Bacteria;p__Proteobacteria;c__Deltaproteobacteria;o__NKB15;f__;g__	0.002386	0.002804	99.68	0.000101	4.93e-05	0	0
	k__Bacteria;p__Proteobacteria;c__Gammaproteobacteria;o__Oceanospirillales;f__Oceanospirillaceae;g__Marinomonas	0.002364	0.002778	99.69	0	0	0	6.43e-05
	k__Bacteria;p__Bacteroidetes;c__[Rhodothermi];o__[Rhodothermales];f__Rhodothermaceae;g__Rubricoccus	0.002327	0.002735	99.69	0	1.97e-05	0	4.96e-05
	k__Bacteria;p__Chloroflexi;c__Anaerolineae;o__DRC31;f__;g__	0.002296	0.002698	99.69	0	0	0	6.25e-05
	k__Bacteria;p__Actinobacteria;c__Actinobacteria;o__Actinomycetales;f__Microbacteriaceae;g__Cryocola	0.002246	0.002639	99.7	0	4.28e-05	0	3.52e-05
	k__Bacteria;p__WPS-2;c__;o__;f__;g__	0.002234	0.002625	99.7	0	6.32e-05	0	1.56e-05
	k__Bacteria;p__Caldithrix;c__Caldithrixae;o__Caldithrixales;f__Caldithrixaceae;g__	0.002178	0.00256	99.7	0	0	0	5.93e-05
	k__Bacteria;p__Proteobacteria;c__Gammaproteobacteria;o__Pasteurellales;f__Pasteurellaceae;g__Aggregatibacter	0.002172	0.002552	99.7	0	6.35e-05	0	1.34e-05
	k__Bacteria;p__Chloroflexi;c__Anaerolineae;o__Anaerolineales;f__Anaerolinaceae;g__Anaerolinea	0.002164	0.002543	99.71	0.000118	0	0	2.54e-05
	k__Bacteria;p__Proteobacteria;c__Deltaproteobacteria;o__Myxococcales;f__0319-6G20;g__	0.002163	0.002542	99.71	0	5.51e-05	2.01e-06	2.05e-05
	k__Bacteria;p__Bacteroidetes;c__Flavobacteriia;o__Flavobacteriales;f__[Weeksellaceae];g__	0.002128	0.0025	99.71	0	9.98e-06	0	5.23e-05
	k__Bacteria;p__Elusimicrobia;c__Elusimicrobia;o__MVP-88;f__;g__	0.002085	0.002449	99.71	0	7.73e-05	0	0
	k__Bacteria;p__Chloroflexi;c__Anaerolineae;o__SHA-20;f__;g__	0.002054	0.002413	99.72	0	0	7.37e-05	5.35e-06
	k__Bacteria;p__Proteobacteria;c__;o__;f__;g__	0.002038	0.002395	99.72	1.69e-05	2.37e-05	0	3.49e-05
	k__Bacteria;p__Acidobacteria;c__BPC102;o__B110;f__;g__	0.002034	0.00239	99.72	6.75e-05	4.93e-05	0	0
	k__Bacteria;p__Proteobacteria;c__Deltaproteobacteria;o__BPC076;f__;g__	0.002024	0.002379	99.72	0	7.5e-05	0	0
	k__Bacteria;p__TM7;c__TM7-3;o__;f__;g__	0.002022	0.002376	99.73	0	7.08e-05	0	3.52e-06
	k__Bacteria;p__GN04;c__;o__;f__;g__	0.00202	0.002373	99.73	0	0	3.18e-05	3.5e-05
	k__Bacteria;p__SBR1093;c__A712011;o__;f__;g__	0.00202	0.002373	99.73	0	5.03e-05	0	1.96e-05
	k__Bacteria;p__Actinobacteria;c__Actinobacteria;o__Actinomycetales;f__Nocardioidaceae;g__Actinopolymorpha	0.00202	0.002373	99.73	0	7.48e-05	0	0
	k__Bacteria;p__Tenericutes;c__Mollicutes;o__RF39;f__;g__	0.001987	0.002334	99.73	0	7.36e-05	0	0
	k__Bacteria;p__Spirochaetes;c__[Leptospirae];o__[Leptospirales];f__Sediment-4;g__SJA-88	0.001971	0.002316	99.74	0	7.31e-05	0	0
	k__Bacteria;p__Planctomycetes;c__Phycisphaerae;o__Phycisphaerales;f__Phycisphaeraceae;g__	0.001916	0.002251	99.74	0	0	0	5.21e-05
	k__Bacteria;p__Firmicutes;c__Bacilli;o__Bacillales;f__Planococcaceae;Other	0.001911	0.002245	99.74	0	7.42e-06	7.55e-06	4.56e-05
	k__Bacteria;p__Firmicutes;c__Clostridia;o__Clostridiales;f__Peptococcaceae;g__Peptococcus	0.001901	0.002234	99.74	0	6.6e-05	9.24e-07	3.27e-06
	k__Bacteria;p__Proteobacteria;c__Alphaproteobacteria;o__Rickettsiales;f__mitochondria;g__Plantago	0.001898	0.00223	99.75	0	0	0	5.16e-05
	k__Bacteria;p__Actinobacteria;c__Actinobacteria;o__Actinomycetales;Other;Other	0.001893	0.002225	99.75	0	5.31e-05	3.05e-06	1.22e-05
	k__Bacteria;p__Acidobacteria;c__Acidobacteria-6;o__CCU21;f__;g__	0.001888	0.002218	99.75	6.75e-05	2.93e-05	3.02e-06	1.11e-05
	k__Bacteria;p__Proteobacteria;c__Deltaproteobacteria;o__Myxococcales;f__Myxococcaceae;g__Anaeromyxobacter	0.001849	0.002172	99.75	0	0	3.25e-05	2.9e-05
	k__Bacteria;p__Proteobacteria;c__Alphaproteobacteria;o__Rickettsiales;f__Rickettsiaceae;g__	0.001818	0.002136	99.75	0	0	0	4.95e-05
	k__Bacteria;p__Actinobacteria;c__Actinobacteria;o__Actinomycetales;f__Micrococcaceae;g__Microbispora	0.001796	0.00211	99.76	8.59e-05	1.07e-05	0	1.94e-05
	k__Bacteria;p__Firmicutes;c__Clostridia;o__Clostridiales;f__[Mogibacteriaceae];g__Mogibacterium	0.001726	0.002029	99.76	0	5.82e-05	6.47e-06	0
	k__Bacteria;p__Verrucomicrobia;c__Opitutae;o__Puniceicoccales;f__Puniceicoccaceae;g__Coraliomargarita	0.00171	0.002009	99.76	2e-06	0	6.91e-07	4.58e-05
	k__Bacteria;p__Proteobacteria;c__Deltaproteobacteria;Other;Other;Other	0.001693	0.00199	99.76	0	0	0	4.61e-05
	k__Bacteria;p__Proteobacteria;c__Gammaproteobacteria;o__Xanthomonadales;f__Xanthomonadaceae;g__Arenimonas	0.001685	0.00198	99.76	0	0	1.71e-05	3.56e-05
	k__Bacteria;p__Proteobacteria;c__Gammaproteobacteria;o__Thiotrichales;f__Piscirickettsiaceae;g__Methylophaga	0.001655	0.001945	99.77	0	5.1e-05	0	8.48e-06
	k__Bacteria;p__Acidobacteria;c__BPC102;o__MVS-40;f__;g__	0.001651	0.001941	99.77	0	6.12e-05	0	0
	k__Bacteria;p__Verrucomicrobia;c__[Pedosphaerae];o__[Pedosphaerales];f__[Pedosphaeraceae];g__Pedosphaera	0.001651	0.00194	99.77	0	0	0	4.49e-05
	k__Bacteria;p__Chloroflexi;c__Gitt-GS-136;o__;f__;g__	0.001648	0.001937	99.77	0	3.46e-06	0	4.31e-05
	k__Bacteria;p__Tenericutes;c__Mollicutes;o__Mycoplasmatales;f__Mycoplasmataceae;g__Ureaplasma	0.001631	0.001916	99.77	0	3.98e-05	2.42e-05	0
	k__Bacteria;p__OP8;c__OP8_2;o__;f__;g__	0.00163	0.001916	99.78	0	0	0	4.44e-05
	k__Bacteria;p__Chloroflexi;c__TK17;o__TK18;f__;g__	0.001619	0.001902	99.78	9.94e-06	3.77e-06	0	3.87e-05
	k__Bacteria;p__Proteobacteria;c__Betaproteobacteria;o__Burkholderiales;f__Alcaligenaceae;g__Oligella	0.001616	0.001898	99.78	0	5.99e-05	0	0
	k__Bacteria;p__Acidobacteria;c__OS-K;o__;f__;g__	0.001598	0.001878	99.78	0	5.92e-05	0	0
	k__Bacteria;p__Proteobacteria;c__Gammaproteobacteria;o__Oceanospirillales;f__Halomonadaceae;g__Haererehalobacter	0.001576	0.001852	99.78	0	3.89e-05	6.91e-07	1.58e-05
	k__Bacteria;p__Bacteroidetes;c__Bacteroidia;o__Bacteroidales;f__Rikenellaceae;g__	0.001574	0.001849	99.79	0	8.07e-06	4.05e-05	1.07e-05
	k__Bacteria;p__Cyanobacteria;c__Oscillatoriophycideae;o__Oscillatoriales;f__Phormidiaceae;Other	0.001541	0.00181	99.79	0	0	0	4.19e-05
	k__Bacteria;p__Actinobacteria;c__Actinobacteria;o__Actinomycetales;f__Cellulomonadaceae;g__Cellulomonas	0.001529	0.001797	99.79	3.31e-06	4.92e-05	2.76e-06	3.58e-06
	k__Bacteria;p__Firmicutes;c__Clostridia;o__Clostridiales;f__Clostridiaceae;Other	0.001504	0.001768	99.79	1.66e-05	1.02e-06	1.38e-05	2.95e-05
	k__Bacteria;p__Armatimonadetes;c__[Fimbriimonadia];o__[Fimbriimonadales];f__[Fimbriimonadaceae];g__	0.001476	0.001735	99.79	0	0	1.71e-05	2.9e-05
	k__Bacteria;p__Proteobacteria;c__Betaproteobacteria;o__A21b;f__EB1003;g__	0.001439	0.001691	99.79	0	0	0	3.92e-05
	k__Bacteria;p__Proteobacteria;c__Gammaproteobacteria;o__Vibrionales;f__Vibrionaceae;g__	0.001426	0.001676	99.8	0	1.46e-05	5.32e-06	2.61e-05
	k__Bacteria;p__Firmicutes;c__Clostridia;o__Clostridiales;f__Lachnospiraceae;g__Roseburia	0.001415	0.001663	99.8	0	5.24e-05	0	0
	k__Bacteria;p__Proteobacteria;c__Gammaproteobacteria;o__[Marinicellales];f__[Marinicellaceae];g__	0.001415	0.001663	99.8	0.000101	9.87e-06	0	1.92e-06
	k__Bacteria;p__Proteobacteria;c__Betaproteobacteria;o__Rhodocyclales;f__Rhodocyclaceae;g__Azoarcus	0.001411	0.001658	99.8	0	5.13e-05	0	7.67e-07
	k__Bacteria;p__Actinobacteria;c__Actinobacteria;o__Actinomycetales;f__Micromonosporaceae;g__Virgisporangium	0.001408	0.001654	99.8	0	5.22e-05	0	0
	k__Bacteria;p__WS3;c__PRR-12;o__SSS58A;f__;g__	0.001404	0.001649	99.8	0	0	5.53e-05	0
	k__Bacteria;p__OP3;c__;o__;f__;g__	0.001403	0.001649	99.81	0	0	0	3.82e-05
	k__Bacteria;p__Proteobacteria;c__Deltaproteobacteria;o__NB1-j;f__MND4;g__	0.001396	0.001641	99.81	0	1.44e-05	0	2.83e-05
	k__Bacteria;p__Proteobacteria;c__Gammaproteobacteria;o__Alteromonadales;f__Alteromonadaceae;g__Glaciecola	0.001396	0.00164	99.81	0	0	1.38e-06	3.73e-05
	k__Bacteria;p__Actinobacteria;c__Coriobacteriia;o__Coriobacteriales;f__Coriobacteriaceae;g__Slackia	0.001387	0.001629	99.81	0	3.49e-05	0	1.31e-05
	k__Bacteria;p__Cyanobacteria;c__Oscillatoriophycideae;o__Chroococcales;Other;Other	0.001385	0.001628	99.81	0	5.13e-05	0	0
	k__Bacteria;p__Proteobacteria;c__Alphaproteobacteria;o__Caulobacterales;f__Caulobacteraceae;g__Phenylobacterium	0.001364	0.001602	99.81	0	0	7.39e-06	3.26e-05
	k__Bacteria;p__Chloroflexi;c__TK10;o__AKYG885;f__5B-12;g__	0.001363	0.001601	99.82	0	0	0	3.71e-05
	k__Bacteria;p__Proteobacteria;c__Deltaproteobacteria;o__Syntrophobacterales;f__Syntrophaceae;g__	0.001356	0.001594	99.82	0	0	0	3.69e-05
	k__Bacteria;p__Chloroflexi;c__Dehalococcoidetes;o__Dehalococcoidales;f__Dehalococcoidaceae;g__Dehalogenimonas	0.001348	0.001584	99.82	0	5e-05	0	0
	k__Bacteria;p__Proteobacteria;c__Alphaproteobacteria;o__Rhizobiales;f__Phyllobacteriaceae;g__Mesorhizobium	0.001346	0.001582	99.82	0	0	1.67e-06	3.55e-05
	k__Bacteria;p__Proteobacteria;c__TA18;o__PHOS-HD29;f__;g__	0.001332	0.001565	99.82	0	4.94e-05	0	0
	k__Bacteria;p__Actinobacteria;c__Actinobacteria;o__Actinomycetales;f__Cellulomonadaceae;g__Oerskovia	0.001311	0.001541	99.82	6.63e-06	4.99e-06	0	3.1e-05
	k__Bacteria;p__Proteobacteria;c__Betaproteobacteria;o__ASSO-13;f__;g__	0.001302	0.00153	99.83	8.44e-06	0	1.87e-05	2.19e-05
	k__Bacteria;p__Chloroflexi;c__Dehalococcoidetes;o__Dehalococcoidales;f__;g__	0.001302	0.00153	99.83	0	5.92e-06	0	3.13e-05
	k__Bacteria;p__Proteobacteria;c__Deltaproteobacteria;o__Sva0853;f__;g__	0.001292	0.001518	99.83	0	1.88e-06	4.58e-06	3.1e-05
	k__Bacteria;p__OP8;c__OP8_1;o__;f__;g__	0.001289	0.001515	99.83	0	1.97e-06	0	3.37e-05
	k__Bacteria;p__Proteobacteria;c__Alphaproteobacteria;o__Rhodospirillales;f__Rhodospirillaceae;Other	0.001278	0.001502	99.83	0	0	0	3.48e-05
	k__Bacteria;p__Actinobacteria;c__Acidimicrobiia;o__Acidimicrobiales;f__koll13;g__	0.001276	0.001499	99.83	0	0	1.85e-06	3.36e-05
	k__Bacteria;p__Chloroflexi;c__Chloroflexi;o__AKIW781;f__;g__	0.001273	0.001496	99.83	0	0	4.72e-05	2.35e-06
	k__Bacteria;p__Firmicutes;c__Clostridia;o__SHA-98;f__D2;g__	0.001271	0.001494	99.84	0	4.71e-05	0	0
	k__Bacteria;p__Firmicutes;c__Clostridia;o__Clostridiales;f__Lachnospiraceae;g__Catonella	0.001265	0.001486	99.84	0	4.34e-05	0	2.78e-06
	k__Bacteria;p__Proteobacteria;c__Alphaproteobacteria;o__Rhodospirillales;f__Rhodospirillaceae;g__Skermanella	0.001264	0.001485	99.84	0	4.54e-05	0	1.15e-06
	k__Bacteria;p__Bacteroidetes;c__Flavobacteriia;o__Flavobacteriales;f__[Weeksellaceae];g__Weeksella	0.001257	0.001477	99.84	0	4.66e-05	0	0
	k__Bacteria;p__Verrucomicrobia;c__Verruco-5;o__WCHB1-41;f__;g__	0.00124	0.001457	99.84	0	0	0	3.38e-05
	k__Bacteria;p__Acidobacteria;c__Acidobacteriia;o__Acidobacteriales;f__Acidobacteriaceae;g__Edaphobacter	0.001239	0.001455	99.84	0	0	0	3.37e-05
	k__Bacteria;p__Proteobacteria;c__Deltaproteobacteria;o__Desulfuromonadales;f__Desulfuromonadaceae;g__	0.001235	0.001451	99.84	0	2.57e-05	0	1.58e-05
	k__Bacteria;p__Chloroflexi;c__Anaerolineae;o__A31;f__S47;g__	0.001232	0.001448	99.85	0	0	1.11e-05	2.63e-05
	k__Bacteria;p__Chloroflexi;c__TK10;o__AKYG885;f__Dolo_23;g__	0.001232	0.001448	99.85	0	0	4.62e-06	3.05e-05
	k__Bacteria;p__Gemmatimonadetes;c__Gemmatimonadetes;o__Gemmatimonadales;f__Gemmatimonadaceae;g__Gemmatimonas	0.001225	0.001439	99.85	0	4.54e-05	0	0
	k__Bacteria;p__Actinobacteria;c__Actinobacteria;o__Actinomycetales;f__ACK-M1;g__	0.001219	0.001432	99.85	0	3.66e-05	0	6.8e-06
	k__Bacteria;p__Firmicutes;c__Bacilli;o__Bacillales;f__Bacillaceae;g__Marinococcus	0.001197	0.001407	99.85	0	4.44e-05	0	0
	k__Bacteria;p__FCPU426;c__;o__;f__;g__	0.001194	0.001403	99.85	0	0	0	3.25e-05
	k__Bacteria;p__Actinobacteria;c__Actinobacteria;o__Actinomycetales;f__Micromonosporaceae;g__Actinoplanes	0.001182	0.001389	99.85	0	0	1.21e-05	2.44e-05
	k__Bacteria;p__Actinobacteria;c__Actinobacteria;o__Actinomycetales;f__Intrasporangiaceae;g__Terracoccus	0.001151	0.001352	99.86	4.22e-05	0	1.67e-06	1.89e-05
	k__Bacteria;p__Firmicutes;c__Bacilli;o__Lactobacillales;f__Aerococcaceae;g__Alloiococcus	0.001131	0.001329	99.86	0	1.58e-05	3.34e-06	1.8e-05
	k__Bacteria;p__OP8;c__OP8_1;o__SHA-124;f__;g__	0.001119	0.001315	99.86	0	4.15e-05	0	0
	k__Bacteria;p__Proteobacteria;c__Alphaproteobacteria;o__Rhizobiales;f__Methylobacteriaceae;g__	0.001113	0.001308	99.86	3.31e-06	5.1e-06	0	2.63e-05
	k__Bacteria;p__Bacteroidetes;c__[Saprospirae];o__[Saprospirales];f__Chitinophagaceae;g__Segetibacter	0.001103	0.001295	99.86	0	1.5e-05	1.17e-05	1.23e-05
	k__Bacteria;p__Acidobacteria;c__Solibacteres;o__Solibacterales;f__PAUC26f;g__	0.001094	0.001285	99.86	0	0	0	2.98e-05
	k__Bacteria;p__Bacteroidetes;c__Cytophagia;o__Cytophagales;f__Cytophagaceae;g__Rhodocytophaga	0.001093	0.001284	99.86	0	0	0	2.97e-05
	k__Bacteria;p__Proteobacteria;c__Alphaproteobacteria;o__Rhizobiales;f__Rhodobiaceae;g__Afifella	0.001089	0.00128	99.86	0	0	0	2.96e-05
	k__Bacteria;p__Spirochaetes;c__[Leptospirae];o__[Leptospirales];f__Leptospiraceae;g__Leptonema	0.001066	0.001252	99.87	0	0	0	2.9e-05
	k__Bacteria;p__Proteobacteria;c__Alphaproteobacteria;o__Rhodobacterales;f__Hyphomonadaceae;g__Maricaulis	0.001045	0.001228	99.87	0	0	0	2.84e-05
	k__Bacteria;p__Spirochaetes;c__[Leptospirae];o__[Leptospirales];f__Leptospiraceae;g__Turneriella	0.001036	0.001217	99.87	0	0	0	2.82e-05
	k__Bacteria;p__Actinobacteria;c__Actinobacteria;o__Actinomycetales;f__Dermabacteraceae;Other	0.001019	0.001197	99.87	0	3.14e-05	0	5.51e-06
	k__Bacteria;p__Gemmatimonadetes;c__Gemmatimonadetes;o__Gemmatimonadales;f__Ellin5301;g__	0.001011	0.001188	99.87	0	3.33e-05	0	3.33e-06
	k__Bacteria;p__Actinobacteria;c__Actinobacteria;o__Actinomycetales;f__Microbacteriaceae;g__Agromyces	0.001007	0.001184	99.87	0	0	0	2.74e-05
	k__Bacteria;p__Proteobacteria;c__Alphaproteobacteria;o__Rhizobiales;f__Bartonellaceae;g__	0.001007	0.001183	99.87	0	0	0	2.74e-05
	k__Bacteria;p__Proteobacteria;c__Alphaproteobacteria;o__Rhodobacterales;f__Rhodobacteraceae;g__Loktanella	0.001001	0.001176	99.87	0	1.01e-06	2.36e-06	2.55e-05
	k__Bacteria;p__Proteobacteria;c__Gammaproteobacteria;o__Xanthomonadales;f__Sinobacteraceae;g__Nevskia	0.000992	0.001166	99.88	0	0	0	2.7e-05
	k__Bacteria;p__Proteobacteria;c__Betaproteobacteria;o__Burkholderiales;f__Comamonadaceae;g__Hydrogenophaga	0.000975	0.001146	99.88	0	6.08e-06	0	2.28e-05
	k__Bacteria;p__Planctomycetes;c__028H05-P-BN-P5;o__;f__;g__	0.0009739	0.001144	99.88	0	0	0	2.65e-05
	k__Bacteria;p__Proteobacteria;c__Betaproteobacteria;o__Burkholderiales;f__Burkholderiaceae;g__Lautropia	0.0009556	0.001123	99.88	0	6.65e-06	0	2.19e-05
	k__Bacteria;p__[Caldithrix];c__KSB1;o__Ucn15732;f__;g__	0.0009544	0.001121	99.88	0	0	0	2.6e-05
	k__Bacteria;p__Proteobacteria;c__Gammaproteobacteria;o__Alteromonadales;f__Alteromonadaceae;Other	0.0009533	0.00112	99.88	2e-06	2.74e-05	1.87e-06	5.64e-06
	k__Bacteria;p__Firmicutes;c__Clostridia;o__Clostridiales;f__Ruminococcaceae;g__Ruminococcus	0.0009527	0.001119	99.88	0	4.03e-06	1.5e-05	1.39e-05
	k__Bacteria;p__Proteobacteria;c__Deltaproteobacteria;o__Myxococcales;f__Nannocystaceae;g__Nannocystis	0.0009526	0.001119	99.88	0	5.99e-07	3.7e-05	0
	k__Bacteria;p__Proteobacteria;c__Gammaproteobacteria;o__Alteromonadales;f__Alteromonadaceae;g__Candidatus_Endobugula	0.0009398	0.001104	99.88	0	0	0	2.56e-05
	k__Bacteria;p__Proteobacteria;c__Deltaproteobacteria;o__Bdellovibrionales;f__Bacteriovoracaceae;g__Bacteriovorax	0.0009385	0.001103	99.89	0	0	0	2.55e-05
	k__Bacteria;p__WS3;c__PRR-12;o__Sediment-1;f__CV106;g__	0.0009358	0.0011	99.89	0	0	3.69e-05	0
	k__Bacteria;p__Firmicutes;c__Bacilli;o__Lactobacillales;f__Enterococcaceae;g__	0.0009138	0.001074	99.89	0	4.22e-06	0	2.2e-05
	k__Bacteria;p__Actinobacteria;c__Actinobacteria;o__Actinomycetales;f__Nocardiaceae;g__	0.0009128	0.001073	99.89	1.33e-05	1.31e-05	1.67e-05	7.5e-07
	k__Bacteria;p__Proteobacteria;c__Betaproteobacteria;o__Burkholderiales;Other;Other	0.000909	0.001068	99.89	0	0	0	2.47e-05
	k__Bacteria;p__Nitrospirae;c__Nitrospira;o__Nitrospirales;f__FW;g__4-29	0.0009057	0.001064	99.89	0	3.36e-05	0	0
	k__Bacteria;p__Proteobacteria;c__Betaproteobacteria;o__Nitrosomonadales;f__Nitrosomonadaceae;g__	0.000899	0.001056	99.89	0	0	0	2.45e-05
	k__Bacteria;p__Actinobacteria;c__Actinobacteria;o__Actinomycetales;f__Streptosporangiaceae;Other	0.0008938	0.00105	99.89	0	0	0	2.43e-05
	k__Bacteria;p__Firmicutes;c__Clostridia;o__Clostridiales;f__Clostridiaceae;g__Caloramator	0.0008922	0.001048	99.89	0	0	0	2.43e-05
	k__Bacteria;p__Firmicutes;c__Bacilli;o__Bacillales;f__Thermoactinomycetaceae;Other	0.0008868	0.001042	99.9	0	0	0	2.41e-05
	k__Bacteria;p__Firmicutes;c__Clostridia;o__Clostridiales;f__Peptococcaceae;g__Desulfosporosinus	0.000866	0.001018	99.9	2e-06	0	1.67e-06	2.19e-05
	k__Bacteria;p__Actinobacteria;c__Nitriliruptoria;o__Nitriliruptorales;f__Nitriliruptoraceae;g__	0.0008611	0.001012	99.9	0	1.78e-05	0	1.18e-05
	k__Bacteria;p__Cyanobacteria;c__ML635J-21;o__;f__;g__	0.0008607	0.001011	99.9	0	8.32e-06	0	1.79e-05
	k__Bacteria;p__Actinobacteria;c__Actinobacteria;o__Actinomycetales;f__Microbacteriaceae;g__Microbacterium	0.0008568	0.001007	99.9	0	1.53e-06	7.49e-06	1.82e-05
	k__Bacteria;p__Proteobacteria;c__Betaproteobacteria;o__IS-44;f__;g__	0.0008526	0.001002	99.9	0	0	0	2.32e-05
	k__Bacteria;p__Actinobacteria;c__Actinobacteria;o__Actinomycetales;f__Nocardiaceae;Other	0.0008512	0.001	99.9	0	2.31e-06	1.67e-06	2.05e-05
	k__Bacteria;p__Firmicutes;c__Clostridia;o__Clostridiales;f__Caldicoprobacteraceae;g__Caldicoprobacter	0.000845	0.000993	99.9	2.53e-05	0	0	1.62e-05
	k__Bacteria;p__Firmicutes;c__Bacilli;o__Lactobacillales;f__Leuconostocaceae;g__	0.0008426	0.00099	99.9	0	1.7e-05	1.02e-05	4.48e-06
	k__Bacteria;p__Actinobacteria;c__Thermoleophilia;o__;f__;g__	0.0008346	0.0009807	99.9	0	0	0	2.27e-05
	k__Bacteria;p__Proteobacteria;c__Gammaproteobacteria;o__Legionellales;f__Legionellaceae;g__	0.0008306	0.000976	99.91	1.33e-05	2.57e-05	0	0
	k__Bacteria;p__Proteobacteria;c__Gammaproteobacteria;o__Alteromonadales;f__OM60;g__Congregibacter	0.0008245	0.0009689	99.91	0	0	1.16e-05	1.5e-05
	k__Bacteria;p__Proteobacteria;c__Gammaproteobacteria;o__Pasteurellales;f__Pasteurellaceae;g__Avibacterium	0.0007921	0.0009307	99.91	0	0	3.12e-05	0
	k__Bacteria;p__Chlamydiae;c__Chlamydiia;o__Chlamydiales;f__Parachlamydiaceae;g__Candidatus_Protochlamydia	0.0007919	0.0009305	99.91	0	1.66e-05	7.04e-06	5.37e-06
	k__Bacteria;p__Actinobacteria;c__Actinobacteria;o__Actinomycetales;f__Thermomonosporaceae;g__Actinoallomurus	0.000785	0.0009224	99.91	0	0	0	2.14e-05
	k__Bacteria;p__Proteobacteria;c__Betaproteobacteria;o__Burkholderiales;f__;g__	0.0007836	0.0009208	99.91	0	0	2.43e-06	1.98e-05
	k__Bacteria;p__Chloroflexi;c__TK10;o__B07_WMSP1;f__FFCH4570;g__	0.0007773	0.0009134	99.91	0	0	1.67e-06	2.01e-05
	k__Bacteria;p__Actinobacteria;c__Actinobacteria;o__Actinomycetales;f__Nocardiopsaceae;Other	0.0007649	0.0008988	99.91	0	0	0	2.08e-05
	k__Bacteria;p__AC1;c__;o__;f__;g__	0.0007631	0.0008967	99.91	0	0	0	2.08e-05
	k__Bacteria;p__Proteobacteria;c__Alphaproteobacteria;o__Rhizobiales;f__Methylocystaceae;g__Pleomorphomonas	0.0007579	0.0008905	99.91	0	0	0	2.06e-05
	k__Bacteria;p__Bacteroidetes;c__Cytophagia;o__Cytophagales;f__Cytophagaceae;g__Pontibacter	0.000752	0.0008836	99.91	0	2.52e-05	0	2.11e-06
	k__Bacteria;p__Chloroflexi;c__Anaerolineae;o__SBR1031;f__oc28;g__	0.0007483	0.0008793	99.92	0	0	0	2.04e-05
	k__Bacteria;p__WS3;c__PRR-12;o__PBS-III-9;f__;g__	0.0007458	0.0008764	99.92	0	2.76e-05	0	0
	k__Bacteria;p__;c__;o__;f__;g__	0.0007458	0.0008764	99.92	0	2.76e-05	0	0
	k__Bacteria;p__Bacteroidetes;c__Flavobacteriia;o__Flavobacteriales;f__Flavobacteriaceae;g__Mesonia	0.0007382	0.0008675	99.92	0	0	0	2.01e-05
	k__Bacteria;p__Firmicutes;c__Clostridia;o__Clostridiales;f__[Tissierellaceae];g__Tepidimicrobium	0.0007349	0.0008635	99.92	0	0	0	2e-05
	k__Bacteria;p__Proteobacteria;c__Betaproteobacteria;Other;Other;Other	0.0007285	0.000856	99.92	0	0	0	1.98e-05
	k__Bacteria;p__Tenericutes;c__Mollicutes;o__Entomoplasmatales;f__;g__	0.0007284	0.0008558	99.92	0	0	3.34e-06	1.79e-05
	k__Bacteria;p__Proteobacteria;c__Gammaproteobacteria;o__Oceanospirillales;f__Endozoicimonaceae;g__	0.0007269	0.0008541	99.92	0	0	1.11e-05	1.27e-05
	k__Bacteria;p__Proteobacteria;c__Alphaproteobacteria;o__Rhizobiales;f__Xanthobacteraceae;g__	0.0007209	0.0008471	99.92	0	2.16e-05	5.02e-06	5.34e-07
	k__Bacteria;p__Firmicutes;c__Clostridia;o__Clostridiales;f__Lachnospiraceae;g__Blautia	0.0007185	0.0008442	99.92	0	8.07e-06	0	1.44e-05
	k__Bacteria;p__Armatimonadetes;c__[Fimbriimonadia];o__[Fimbriimonadales];f__[Fimbriimonadaceae];g__Fimbriimonas	0.0007181	0.0008438	99.92	0	0	0	1.95e-05
	k__Bacteria;p__Actinobacteria;c__Actinobacteria;o__Actinomycetales;f__Actinomycetaceae;g__Arcanobacterium	0.0007181	0.0008437	99.92	0	2.66e-05	0	0
	k__Bacteria;p__Chloroflexi;c__TK17;o__;f__;g__	0.0007081	0.000832	99.93	0	0	4.84e-07	1.9e-05
	k__Bacteria;p__Proteobacteria;c__Epsilonproteobacteria;o__Campylobacterales;f__Campylobacteraceae;g__Sulfurospirillum	0.0007019	0.0008247	99.93	0	0	2.76e-05	0
	k__Bacteria;p__Bacteroidetes;c__Cytophagia;o__Cytophagales;f__Cytophagaceae;g__Rudanella	0.000701	0.0008237	99.93	0	0	0	1.91e-05
	k__Bacteria;p__Acidobacteria;c__Solibacteres;o__Solibacterales;f__Solibacteraceae;g__Candidatus_Solibacter	0.0006975	0.0008196	99.93	0	0	0	1.9e-05
	k__Bacteria;p__Proteobacteria;c__Gammaproteobacteria;o__Xanthomonadales;f__Xanthomonadaceae;g__Pseudoxanthomonas	0.0006869	0.0008071	99.93	0	0	0	1.87e-05
	k__Bacteria;p__Proteobacteria;c__Betaproteobacteria;o__Rhodocyclales;f__Rhodocyclaceae;g__Dok59	0.0006857	0.0008057	99.93	0	0	0	1.87e-05
	k__Bacteria;p__Actinobacteria;c__Actinobacteria;o__Actinomycetales;f__Kineosporiaceae;Other	0.0006772	0.0007957	99.93	0	2.51e-05	0	0
	k__Bacteria;p__Proteobacteria;c__Gammaproteobacteria;o__Xanthomonadales;f__Xanthomonadaceae;g__Thermomonas	0.000673	0.0007908	99.93	0	0	1.84e-05	6.03e-06
	k__Bacteria;p__Actinobacteria;c__Actinobacteria;o__Actinomycetales;f__Intrasporangiaceae;g__Serinicoccus	0.0006634	0.0007796	99.93	0	2.17e-05	0	2.28e-06
	k__Bacteria;p__Proteobacteria;c__TA18;o__CV90;f__;g__	0.000656	0.0007708	99.93	0	3.95e-06	0	1.52e-05
	k__Bacteria;p__Firmicutes;c__Clostridia;o__Clostridiales;f__Ruminococcaceae;g__Oscillospira	0.0006531	0.0007674	99.93	0	2.42e-05	0	0
	k__Bacteria;p__Elusimicrobia;c__Elusimicrobia;o__FAC88;f__;g__	0.0006522	0.0007663	99.93	0	0	0	1.77e-05
	k__Bacteria;p__Nitrospirae;c__Nitrospira;o__Nitrospirales;f__Nitrospiraceae;g__	0.0006474	0.0007607	99.94	0	1.7e-05	0	5.58e-06
	k__Bacteria;p__Firmicutes;c__Bacilli;o__Bacillales;f__Planococcaceae;g__Solibacillus	0.0006456	0.0007586	99.94	0	0	0	1.76e-05
	k__Bacteria;p__Firmicutes;c__Bacilli;o__Bacillales;f__Paenibacillaceae;g__Cohnella	0.0006394	0.0007514	99.94	0	0	0	1.74e-05
	k__Bacteria;p__Chloroflexi;c__TK10;o__B07_WMSP1;f__;g__	0.0006388	0.0007506	99.94	0	0	2.52e-05	0
	k__Bacteria;p__Fibrobacteres;c__Fibrobacteria;o__Fibrobacterales;f__Fibrobacteraceae;g__Fibrobacter	0.0006332	0.000744	99.94	0	0	0	1.72e-05
	k__Bacteria;p__Proteobacteria;c__Deltaproteobacteria;o__Syntrophobacterales;f__Syntrophaceae;g__Desulfobacca	0.0006177	0.0007259	99.94	0	0	0	1.68e-05
	k__Bacteria;p__Chloroflexi;c__Anaerolineae;o__Caldilineales;f__Caldilineaceae;g__Caldilinea	0.0006119	0.000719	99.94	0	0	0	1.67e-05
	k__Bacteria;p__Firmicutes;c__Clostridia;o__Clostridiales;f__Ruminococcaceae;g__Faecalibacterium	0.0006101	0.0007169	99.94	0	1.29e-05	0	7.86e-06
	k__Bacteria;p__Chloroflexi;c__TK10;o__AKYG885;Other;Other	0.0006063	0.0007124	99.94	0	0	0	1.65e-05
	k__Bacteria;p__Firmicutes;c__Clostridia;o__Clostridiales;f__Ruminococcaceae;g__Ethanoligenens	0.0006044	0.0007102	99.94	0	0	0	1.64e-05
	k__Bacteria;p__Proteobacteria;c__Gammaproteobacteria;o__Oceanospirillales;f__Oleiphilaceae;g__	0.0005939	0.0006979	99.94	0	0	0	1.62e-05
	k__Bacteria;p__Bacteroidetes;c__Bacteroidia;o__Bacteroidales;f__Porphyromonadaceae;g__Paludibacter	0.0005785	0.0006797	99.94	0	0	0	1.57e-05
	k__Bacteria;p__Actinobacteria;c__Actinobacteria;o__Actinomycetales;f__Geodermatophilaceae;g__Modestobacter	0.0005721	0.0006722	99.94	0	0	0	1.56e-05
	k__Bacteria;p__Bacteroidetes;c__Flavobacteriia;o__Flavobacteriales;f__Cryomorphaceae;Other	0.0005695	0.0006692	99.94	0	0	0	1.55e-05
	k__Bacteria;p__Firmicutes;c__Clostridia;o__Clostridiales;f__Lachnospiraceae;g__Oribacterium	0.0005508	0.0006472	99.95	0	0	0	1.5e-05
	k__Bacteria;p__Firmicutes;c__Bacilli;o__Bacillales;f__Thermoactinomycetaceae;g__Planifilum	0.0005427	0.0006377	99.95	0	0	0	1.48e-05
	k__Bacteria;p__Firmicutes;c__Clostridia;o__Clostridiales;f__Symbiobacteriaceae;g__Symbiobacterium	0.0005272	0.0006195	99.95	0	0	0	1.43e-05
	k__Bacteria;p__Firmicutes;c__Clostridia;o__Clostridiales;f__Lachnospiraceae;g__Butyrivibrio	0.0005124	0.0006021	99.95	0	1.07e-05	0	6.5e-06
	k__Bacteria;p__Firmicutes;c__Erysipelotrichi;o__Erysipelotrichales;f__Erysipelotrichaceae;g__	0.0005051	0.0005935	99.95	0	1.32e-05	0	4.39e-06
	k__Bacteria;p__Proteobacteria;c__Alphaproteobacteria;o__Rhodobacterales;f__Rhodobacteraceae;g__Roseivivax	0.0005009	0.0005886	99.95	0	0	0	1.36e-05
	k__Bacteria;p__Firmicutes;c__Clostridia;o__Thermoanaerobacterales;f__Caldicellulosiruptoraceae;g__Caldicellulosiruptor	0.0004898	0.0005756	99.95	0	1.82e-05	0	0
	k__Bacteria;p__Actinobacteria;c__Actinobacteria;o__Actinomycetales;f__Microbacteriaceae;g__Candidatus_Aquiluna	0.0004834	0.000568	99.95	0	1.63e-05	0	1.28e-06
	k__Bacteria;p__Proteobacteria;c__Alphaproteobacteria;o__Rhizobiales;f__Methylocystaceae;g__Methylosinus	0.0004795	0.0005635	99.95	0	0	5.02e-06	1.02e-05
	k__Bacteria;p__Chloroflexi;c__Anaerolineae;o__envOPS12;f__;g__	0.0004795	0.0005634	99.95	0	1.78e-05	0	0
	k__Bacteria;p__Actinobacteria;c__Actinobacteria;o__Actinomycetales;f__Streptosporangiaceae;g__Streptosporangium	0.0004778	0.0005615	99.95	0	0	2.6e-06	1.15e-05
	k__Bacteria;p__Proteobacteria;c__Betaproteobacteria;o__Burkholderiales;f__Oxalobacteraceae;g__Ralstonia	0.0004598	0.0005403	99.95	0	0	9.06e-06	6.76e-06
	k__Bacteria;p__Proteobacteria;c__Gammaproteobacteria;o__Xanthomonadales;f__Xanthomonadaceae;g__Rhodanobacter	0.0004522	0.0005313	99.95	0	0	0	1.23e-05
	k__Bacteria;p__Armatimonadetes;c__Chthonomonadetes;o__Chthonomonadales;f__Chthonomonadaceae;g__	0.0004504	0.0005292	99.95	0	8.99e-06	0	6e-06
	k__Bacteria;p__Chloroflexi;c__;o__;f__;g__	0.0004491	0.0005277	99.95	0	0	0	1.22e-05
	k__Bacteria;p__Bacteroidetes;c__Bacteroidia;o__Bacteroidales;f__Porphyromonadaceae;g__Parabacteroides	0.0004488	0.0005273	99.95	0	1.66e-05	0	0
	k__Bacteria;p__Firmicutes;c__Bacilli;o__Bacillales;f__Paenibacillaceae;g__Ammoniphilus	0.0004456	0.0005236	99.95	0	3.33e-06	1.21e-06	9.33e-06
	k__Bacteria;p__Proteobacteria;c__Gammaproteobacteria;o__Alteromonadales;f__;g__	0.0004433	0.0005209	99.95	0	1.11e-06	6.91e-07	1.09e-05
	k__Bacteria;p__Proteobacteria;c__Alphaproteobacteria;o__Sphingomonadales;f__Sphingomonadaceae;g__Zymomonas	0.0004431	0.0005206	99.96	0	0	0	1.21e-05
	k__Bacteria;p__Chloroflexi;c__Thermomicrobia;o__Sphaerobacterales;f__;g__	0.0004225	0.0004965	99.96	0	0	0	1.15e-05
	k__Bacteria;p__Firmicutes;c__Clostridia;o__Clostridiales;f__Dehalobacteriaceae;g__Dehalobacterium	0.000421	0.0004947	99.96	0	0	0	1.15e-05
	k__Bacteria;p__Actinobacteria;c__Actinobacteria;o__Actinomycetales;f__Nocardiaceae;g__Nocardia	0.0004184	0.0004916	99.96	0	0	0	1.14e-05
	k__Bacteria;p__OD1;c__ZB2;o__;f__;g__	0.0004133	0.0004856	99.96	0	0	6.04e-06	7.29e-06
	k__Bacteria;p__Actinobacteria;c__Thermoleophilia;o__Solirubrobacterales;f__Patulibacteraceae;g__Patulibacter	0.000412	0.0004842	99.96	0	0	3.34e-06	9.14e-06
	k__Bacteria;p__Proteobacteria;c__Deltaproteobacteria;o__FAC87;f__;g__	0.0004115	0.0004835	99.96	0	0	0	1.12e-05
	k__Bacteria;p__Bacteroidetes;c__Flavobacteriia;o__Flavobacteriales;f__Cryomorphaceae;g__Owenweeksia	0.0004094	0.0004811	99.96	0	2.17e-06	0	9.63e-06
	k__Bacteria;p__Proteobacteria;c__Epsilonproteobacteria;o__Campylobacterales;f__Helicobacteraceae;g__	0.0004061	0.0004771	99.96	0	5.92e-06	1.21e-06	6.56e-06
	k__Bacteria;p__Chloroflexi;c__Anaerolineae;o__H39;f__;g__	0.0004013	0.0004715	99.96	0	0	1.29e-05	2.3e-06
	k__Bacteria;p__Acidobacteria;c__AT-s2-57;o__;f__;g__	0.0003905	0.0004589	99.96	0	0	1.67e-06	9.65e-06
	k__Bacteria;p__Proteobacteria;c__Alphaproteobacteria;o__Sphingomonadales;f__Erythrobacteraceae;g__Citromicrobium	0.0003882	0.0004561	99.96	0	0	0	1.06e-05
	k__Bacteria;p__Actinobacteria;c__Actinobacteria;o__Actinomycetales;f__Kineosporiaceae;g__	0.0003871	0.0004549	99.96	0	2.02e-06	0	9.27e-06
	k__Bacteria;p__Verrucomicrobia;c__Verrucomicrobiae;o__Verrucomicrobiales;f__Verrucomicrobiaceae;Other	0.0003869	0.0004546	99.96	0	0	0	1.05e-05
	k__Bacteria;p__Actinobacteria;c__Actinobacteria;o__Actinomycetales;f__Geodermatophilaceae;g__Geodermatophilus	0.0003831	0.0004502	99.96	2.53e-05	0	0	3.16e-06
	k__Bacteria;p__Acidobacteria;c__[Chloracidobacteria];o__DS-100;f__;g__	0.0003829	0.00045	99.96	0	0	2.21e-06	9e-06
	k__Bacteria;p__Proteobacteria;c__Gammaproteobacteria;o__Methylococcales;Other;Other	0.000381	0.0004476	99.96	0	0	0	1.04e-05
	k__Bacteria;p__Proteobacteria;c__Deltaproteobacteria;o__PB19;f__;g__	0.0003783	0.0004445	99.96	2e-06	2.57e-06	9.68e-07	7.85e-06
	k__Bacteria;p__Actinobacteria;c__Actinobacteria;o__Actinomycetales;f__Tsukamurellaceae;g__Tsukamurella	0.0003745	0.0004401	99.96	0	0	0	1.02e-05
	k__Bacteria;p__Cyanobacteria;c__Synechococcophycideae;o__Synechococcales;f__Synechococcaceae;Other	0.0003694	0.000434	99.96	3.31e-06	2.12e-06	3.15e-06	7.08e-06
	k__Bacteria;p__Firmicutes;c__Clostridia;o__Clostridiales;f__[Tissierellaceae];g__Sedimentibacter	0.0003675	0.0004319	99.96	3.38e-05	0	0	0
	k__Bacteria;p__Bacteroidetes;c__[Saprospirae];o__[Saprospirales];f__Chitinophagaceae;g__Chitinophaga	0.0003615	0.0004248	99.97	0	0	1.2e-05	1.67e-06
	k__Bacteria;p__Firmicutes;c__Clostridia;o__;f__;g__	0.0003575	0.0004201	99.97	0	0	6.69e-06	5.35e-06
	k__Bacteria;p__Proteobacteria;c__Gammaproteobacteria;o__Oceanospirillales;f__Oceanospirillaceae;g__Amphritea	0.0003539	0.0004158	99.97	0	0	0	9.63e-06
	k__Bacteria;p__Actinobacteria;c__Actinobacteria;o__Actinomycetales;f__Pseudonocardiaceae;Other	0.00035	0.0004113	99.97	0	1.8e-06	0	8.48e-06
	k__Bacteria;p__Proteobacteria;c__Gammaproteobacteria;o__Enterobacteriales;f__Enterobacteriaceae;g__Klebsiella	0.0003495	0.0004107	99.97	0	5.92e-06	0	5.39e-06
	k__Bacteria;p__Proteobacteria;c__Betaproteobacteria;o__Neisseriales;f__Neisseriaceae;g__Conchiformibius	0.0003408	0.0004005	99.97	0	1.16e-05	1.11e-06	0
	k__Bacteria;p__Actinobacteria;c__Actinobacteria;o__Actinomycetales;f__Streptosporangiaceae;g__	0.0003323	0.0003905	99.97	0	0	0	9.04e-06
	k__Bacteria;p__Firmicutes;c__Bacilli;o__Bacillales;f__Staphylococcaceae;Other	0.0003212	0.0003775	99.97	0	9.32e-06	2.36e-06	5.55e-07
	k__Bacteria;p__NKB19;c__;o__;f__;g__	0.0003167	0.0003722	99.97	0	0	0	8.62e-06
	k__Bacteria;p__Actinobacteria;c__Nitriliruptoria;o__Euzebyales;f__Euzebyaceae;g__Euzebya	0.0003145	0.0003695	99.97	0	0	0	8.56e-06
	k__Bacteria;p__Spirochaetes;c__[Leptospirae];o__[Leptospirales];f__Leptospiraceae;g__Leptospira	0.0003126	0.0003673	99.97	0	5.04e-06	0	5e-06
	k__Bacteria;p__Bacteroidetes;c__Cytophagia;o__Cytophagales;f__Cyclobacteriaceae;g__	0.0003115	0.0003661	99.97	0	0	0	8.48e-06
	k__Bacteria;p__Firmicutes;c__Clostridia;o__Clostridiales;f__Christensenellaceae;g__	0.0003034	0.0003564	99.97	0	6.47e-06	0	3.75e-06
	k__Bacteria;p__Actinobacteria;c__Actinobacteria;o__Actinomycetales;f__Streptomycetaceae;Other	0.0003003	0.0003528	99.97	0	0	1.67e-06	7.11e-06
	k__Bacteria;p__Proteobacteria;c__Gammaproteobacteria;o__Vibrionales;f__Pseudoalteromonadaceae;g__Vibrio	0.0002948	0.0003464	99.97	0	0	0	8.02e-06
	k__Bacteria;p__Bacteroidetes;c__Bacteroidia;o__Bacteroidales;f__VC21_Bac22;g__	0.0002948	0.0003464	99.97	0	0	0	8.02e-06
	k__Bacteria;p__Firmicutes;c__Bacilli;o__Bacillales;f__Bacillaceae;g__Oceanobacillus	0.0002893	0.00034	99.97	0	0	6.04e-06	3.92e-06
	k__Bacteria;p__Armatimonadetes;c__Armatimonadia;o__Armatimonadales;f__Armatimonadaceae;g__	0.0002861	0.0003362	99.97	0	1.2e-06	1.01e-05	0
	k__Bacteria;p__Proteobacteria;c__Betaproteobacteria;o__Neisseriales;f__Neisseriaceae;g__Vitreoscilla	0.0002856	0.0003356	99.97	0	0	0	7.77e-06
	k__Bacteria;p__Bacteroidetes;c__Cytophagia;o__Cytophagales;f__[Amoebophilaceae];g__Candidatus_Cardinium	0.0002819	0.0003313	99.97	0	0	0	7.67e-06
	k__Bacteria;p__Verrucomicrobia;c__[Pedosphaerae];o__[Pedosphaerales];f__R4-41B;g__	0.0002756	0.0003238	99.97	0	0	0	7.5e-06
	k__Bacteria;p__Firmicutes;c__Clostridia;o__Clostridiales;f__Lachnospiraceae;Other	0.0002753	0.0003235	99.97	0	0	2.77e-06	5.81e-06
	k__Bacteria;p__Proteobacteria;c__Alphaproteobacteria;o__Rhizobiales;f__Beijerinckiaceae;g__Chelatococcus	0.0002744	0.0003224	99.97	0	0	0	7.47e-06
	k__Bacteria;p__Firmicutes;c__Erysipelotrichi;o__Erysipelotrichales;f__Erysipelotrichaceae;g__Erysipelothrix	0.0002693	0.0003164	99.97	0	9.98e-06	0	0
	k__Bacteria;p__Cyanobacteria;c__4C0d-2;o__YS2;f__;g__	0.0002693	0.0003164	99.97	0	9.98e-06	0	0
	k__Bacteria;p__Fusobacteria;c__Fusobacteriia;o__Fusobacteriales;f__Fusobacteriaceae;g__u114	0.0002664	0.000313	99.97	0	9.87e-06	0	0
	k__Bacteria;p__Planctomycetes;c__C6;o__Ucm1571;f__;g__	0.0002664	0.000313	99.97	0	9.87e-06	0	0
	k__Bacteria;p__Planctomycetes;c__OM190;o__;f__;g__	0.0002637	0.0003099	99.97	0	0	1.04e-05	0
	k__Bacteria;p__Proteobacteria;c__Deltaproteobacteria;o__Desulfuromonadales;f__Pelobacteraceae;g__	0.000259	0.0003044	99.97	0	0	0	7.05e-06
	k__Bacteria;p__ZB3;c__;o__;f__;g__	0.0002588	0.0003041	99.98	0	0	0	7.04e-06
	k__Bacteria;p__Firmicutes;c__Bacilli;o__Bacillales;f__Planococcaceae;g__Lysinibacillus	0.0002588	0.0003041	99.98	0	0	0	7.04e-06
	k__Bacteria;p__Proteobacteria;c__Alphaproteobacteria;o__Rhizobiales;f__Methylocystaceae;Other	0.0002588	0.0003041	99.98	0	0	0	7.04e-06
	k__Bacteria;p__Actinobacteria;c__Actinobacteria;o__Actinomycetales;f__Cellulomonadaceae;g__Demequina	0.0002588	0.0003041	99.98	0	0	0	7.04e-06
	k__Bacteria;p__Actinobacteria;c__Actinobacteria;o__Actinomycetales;f__Nocardiopsaceae;g__Thermobifida	0.0002585	0.0003037	99.98	0	0	0	7.03e-06
	k__Bacteria;p__Firmicutes;c__Clostridia;o__Clostridiales;f__Clostridiaceae;g__SMB53	0.000258	0.0003032	99.98	3.31e-06	0	2.43e-06	4.76e-06
	k__Bacteria;p__Proteobacteria;c__Betaproteobacteria;o__Burkholderiales;f__Comamonadaceae;g__Paucibacter	0.0002565	0.0003013	99.98	0	0	6.91e-06	2.38e-06
	k__Bacteria;p__Proteobacteria;c__Alphaproteobacteria;o__Rhizobiales;f__Methylocystaceae;g__Methylopila	0.0002549	0.0002995	99.98	0	4.2e-06	0	4.02e-06
	k__Bacteria;p__Firmicutes;c__Erysipelotrichi;o__Erysipelotrichales;f__Erysipelotrichaceae;g__Bulleidia	0.0002495	0.0002932	99.98	0	3.33e-06	1.85e-06	3.33e-06
	k__Bacteria;p__Proteobacteria;c__Gammaproteobacteria;o__Oceanospirillales;f__Halomonadaceae;g__Kushneria	0.0002457	0.0002887	99.98	0	0	0	6.69e-06
	k__Bacteria;p__Chloroflexi;c__Thermomicrobia;o__;f__;g__	0.0002439	0.0002866	99.98	0	0	0	6.64e-06
	k__Bacteria;p__Proteobacteria;c__Deltaproteobacteria;o__Desulfuromonadales;f__Geobacteraceae;g__Geobacter	0.0002344	0.0002755	99.98	0	0	0	6.38e-06
	k__Bacteria;p__Actinobacteria;c__Actinobacteria;o__Actinomycetales;f__Promicromonosporaceae;g__Xylanimicrobium	0.0002344	0.0002755	99.98	0	0	0	6.38e-06
	k__Bacteria;p__Proteobacteria;c__Alphaproteobacteria;o__Sphingomonadales;f__Sphingomonadaceae;Other	0.000234	0.0002749	99.98	0	0	9.22e-06	0
	k__Bacteria;p__Proteobacteria;c__Gammaproteobacteria;o__Enterobacteriales;f__Enterobacteriaceae;g__Escherichia	0.0002333	0.0002742	99.98	4.01e-06	1.88e-06	5.97e-06	0
	k__Bacteria;p__TM7;c__TM7-1;o__;f__;g__	0.0002293	0.0002694	99.98	0	3.03e-06	0	4.22e-06
	k__Bacteria;p__Verrucomicrobia;c__[Spartobacteria];o__[Chthoniobacterales];f__[Chthoniobacteraceae];g__Ellin506	0.000229	0.0002691	99.98	3.31e-06	1.2e-06	0	4.5e-06
	k__Bacteria;p__Cyanobacteria;c__Nostocophycideae;o__Nostocales;f__Nostocaceae;Other	0.0002278	0.0002677	99.98	0	0	0	6.2e-06
	k__Bacteria;p__Proteobacteria;c__Gammaproteobacteria;o__Alteromonadales;f__Alteromonadaceae;g__BD2-13	0.0002261	0.0002657	99.98	0	0	2.74e-06	4.51e-06
	k__Bacteria;p__Firmicutes;c__Clostridia;o__Clostridiales;f__[Tissierellaceae];g__Tissierella_Soehngenia	0.0002245	0.0002638	99.98	0	0	0	6.11e-06
	k__Bacteria;p__Firmicutes;c__Clostridia;o__Clostridiales;f__Veillonellaceae;g__Phascolarctobacterium	0.0002244	0.0002637	99.98	0	8.32e-06	0	0
	k__Bacteria;p__Actinobacteria;c__Actinobacteria;o__Actinomycetales;f__Nocardiopsaceae;g__Prauseria	0.0002237	0.0002628	99.98	0	2.4e-06	1.67e-06	3.58e-06
	k__Bacteria;p__Proteobacteria;c__Gammaproteobacteria;o__Alteromonadales;f__J115;Other	0.0002237	0.0002628	99.98	0	0	6.91e-07	5.66e-06
	k__Bacteria;p__Actinobacteria;c__Actinobacteria;o__Actinomycetales;f__Microbacteriaceae;g__Pseudoclavibacter	0.0002215	0.0002602	99.98	0	4.99e-06	0	2.55e-06
	k__Bacteria;p__Proteobacteria;c__Gammaproteobacteria;o__HTCC2188;f__;g__	0.0002199	0.0002584	99.98	2e-06	2.4e-06	5.17e-06	4.15e-07
	k__Bacteria;p__Proteobacteria;c__Gammaproteobacteria;o__Xanthomonadales;f__Xanthomonadaceae;g__Luteimonas	0.0002188	0.0002571	99.98	0	0	0	5.95e-06
	k__Bacteria;p__Actinobacteria;c__Actinobacteria;o__Actinomycetales;f__Ruaniaceae;Other	0.0002165	0.0002544	99.98	1.99e-05	0	0	0
	k__Bacteria;p__Proteobacteria;c__Gammaproteobacteria;o__Legionellales;f__Legionellaceae;Other	0.0002122	0.0002493	99.98	0	0	8.36e-06	0
	k__Bacteria;p__Acidobacteria;c__EC1113;o__;f__;g__	0.0002111	0.000248	99.98	0	0	8.31e-06	0
	k__Bacteria;p__Actinobacteria;c__Thermoleophilia;o__Solirubrobacterales;f__Conexibacteraceae;g__Conexibacter	0.0002089	0.0002454	99.98	0	0	0	5.68e-06
	k__Bacteria;p__Proteobacteria;c__Gammaproteobacteria;o__Xanthomonadales;f__Xanthomonadaceae;g__Xanthomonas	0.0002081	0.0002446	99.98	0	0	0	5.66e-06
	k__Bacteria;p__Firmicutes;c__Clostridia;o__Clostridiales;f__Eubacteriaceae;g__Anaerofustis	0.0002081	0.0002446	99.98	0	0	0	5.66e-06
	k__Bacteria;p__Proteobacteria;c__Gammaproteobacteria;o__Aeromonadales;f__Aeromonadaceae;Other	0.0002017	0.000237	99.98	0	0	6.91e-07	5.09e-06
	k__Bacteria;p__Firmicutes;c__Clostridia;o__Clostridiales;f__Peptostreptococcaceae;g__Filifactor	0.0002001	0.0002351	99.98	0	2.55e-06	2.77e-06	2.03e-06
	k__Bacteria;p__Actinobacteria;c__Actinobacteria;o__Actinomycetales;f__Dietziaceae;Other	0.0001971	0.0002317	99.98	0	0	0	5.37e-06
	k__Bacteria;p__Proteobacteria;c__Gammaproteobacteria;o__Oceanospirillales;f__Halomonadaceae;g__	0.0001948	0.0002289	99.98	0	0	0	5.3e-06
	k__Bacteria;p__Proteobacteria;c__Alphaproteobacteria;o__Rhodospirillales;f__Acetobacteraceae;g__Roseomonas	0.0001948	0.0002289	99.98	0	0	0	5.3e-06
	k__Bacteria;p__Proteobacteria;c__Gammaproteobacteria;o__Alteromonadales;f__Alteromonadaceae;g__Microbulbifer	0.0001935	0.0002273	99.99	0	0	0	5.26e-06
	k__Bacteria;p__AD3;c__ABS-6;o__;f__;g__	0.0001923	0.000226	99.99	0	3.33e-06	0	2.92e-06
	k__Bacteria;p__Actinobacteria;c__Actinobacteria;o__Actinomycetales;f__Intrasporangiaceae;g__Knoellia	0.0001905	0.0002238	99.99	0	7.06e-06	0	0
	k__Bacteria;p__SR1;c__;o__;f__;g__	0.0001876	0.0002204	99.99	0	0	0	5.1e-06
	k__Bacteria;p__Proteobacteria;c__Gammaproteobacteria;o__Pasteurellales;f__Pasteurellaceae;Other	0.0001862	0.0002188	99.99	0	1.66e-06	0	3.94e-06
	k__Bacteria;p__Verrucomicrobia;c__Opitutae;o__Opitutales;f__Opitutaceae;g__	0.0001859	0.0002184	99.99	0	0	0	5.06e-06
	k__Bacteria;p__Proteobacteria;c__Gammaproteobacteria;o__Alteromonadales;f__[Chromatiaceae];g__Rheinheimera	0.0001839	0.0002161	99.99	0	4.99e-06	2.05e-06	0
	k__Bacteria;p__Tenericutes;c__Mollicutes;o__Acholeplasmatales;f__Acholeplasmataceae;g__Acholeplasma	0.0001838	0.0002159	99.99	1.69e-05	0	0	0
	k__Bacteria;p__Chloroflexi;c__Chloroflexi;o__Chloroflexales;Other;Other	0.0001838	0.0002159	99.99	1.69e-05	0	0	0
	k__Bacteria;p__Actinobacteria;c__Actinobacteria;o__Actinomycetales;f__Beutenbergiaceae;Other	0.0001804	0.000212	99.99	1.66e-05	0	0	0
	k__Bacteria;p__Actinobacteria;c__Actinobacteria;o__Actinomycetales;f__Actinosynnemataceae;g__	0.0001769	0.0002079	99.99	0	0	0	4.82e-06
	k__Bacteria;p__Proteobacteria;c__Gammaproteobacteria;o__Oceanospirillales;f__Saccharospirillaceae;Other	0.0001721	0.0002022	99.99	0	1.66e-06	3.22e-06	1.72e-06
	k__Bacteria;p__Chlamydiae;c__Chlamydiia;o__Chlamydiales;f__Rhabdochlamydiaceae;g__Candidatus_Rhabdochlamydia	0.0001682	0.0001976	99.99	0	0	6.63e-06	0
	k__Bacteria;p__Firmicutes;c__Clostridia;o__Clostridiales;f__Peptococcaceae;g__Pelotomaculum	0.0001653	0.0001943	99.99	0	0	0	4.5e-06
	k__Bacteria;p__Proteobacteria;c__Alphaproteobacteria;o__Rhizobiales;f__Xanthobacteraceae;g__Labrys	0.0001653	0.0001943	99.99	0	0	0	4.5e-06
	k__Bacteria;p__Fusobacteria;c__Fusobacteriia;o__Fusobacteriales;f__Leptotrichiaceae;g__	0.0001633	0.0001919	99.99	0	6.05e-06	0	0
	k__Bacteria;p__Bacteroidetes;c__Flavobacteriia;o__Flavobacteriales;f__Flavobacteriaceae;g__Aequorivita	0.0001629	0.0001914	99.99	0	0	0	4.43e-06
	k__Bacteria;p__Bacteroidetes;c__[Rhodothermi];o__[Rhodothermales];f__[Balneolaceae];g__KSA1	0.000157	0.0001845	99.99	0	0	0	4.27e-06
	k__Bacteria;p__Gemmatimonadetes;c__Gemmatimonadetes;o__Ellin5290;f__;g__	0.0001549	0.000182	99.99	0	0	0	4.22e-06
	k__Bacteria;p__Actinobacteria;c__Actinobacteria;o__Actinomycetales;f__Micromonosporaceae;g__Pilimelia	0.0001549	0.000182	99.99	0	0	0	4.22e-06
	k__Bacteria;p__Verrucomicrobia;c__Verrucomicrobiae;o__Verrucomicrobiales;f__Verrucomicrobiaceae;g__Rubritalea	0.0001474	0.0001732	99.99	0	0	0	4.01e-06
	k__Bacteria;p__Firmicutes;c__Clostridia;o__Clostridiales;f__Clostridiaceae;g__Oxobacter	0.0001474	0.0001732	99.99	0	0	0	4.01e-06
	k__Bacteria;p__Actinobacteria;c__OPB41;o__;f__;g__	0.0001474	0.0001732	99.99	0	0	0	4.01e-06
	k__Bacteria;p__Chloroflexi;c__Anaerolineae;o__Ardenscatenales;f__Ardenscatenaceae;g__Ardenscatena	0.000147	0.0001727	99.99	0	0	0	4e-06
	k__Bacteria;p__Firmicutes;c__Bacilli;o__Bacillales;f__[Exiguobacteraceae];g__	0.0001458	0.0001713	99.99	0	1.2e-06	0	3.13e-06
	k__Bacteria;p__Spirochaetes;c__Spirochaetes;o__Spirochaetales;f__Spirochaetaceae;g__Treponema	0.0001439	0.0001691	99.99	0	0	0	3.92e-06
	k__Bacteria;p__Firmicutes;c__Clostridia;o__Clostridiales;f__Veillonellaceae;Other	0.0001413	0.000166	99.99	0	1.66e-06	0	2.69e-06
	k__Bacteria;p__Firmicutes;c__Erysipelotrichi;o__Erysipelotrichales;f__Erysipelotrichaceae;g__Coprobacillus	0.0001407	0.0001653	99.99	0	0	0	3.83e-06
	k__Bacteria;p__Proteobacteria;c__Deltaproteobacteria;o__NB1-j;Other;Other	0.0001395	0.0001639	99.99	0	0	4.98e-06	4.2e-07
	k__Bacteria;p__Bacteroidetes;c__Bacteroidia;o__Bacteroidales;f__[Barnesiellaceae];g__	0.0001346	0.0001582	99.99	0	4.99e-06	0	0
	k__Bacteria;p__Chlamydiae;c__Chlamydiia;o__Chlamydiales;f__Chlamydiaceae;g__	0.0001297	0.0001524	99.99	0	0	0	3.53e-06
	k__Bacteria;p__Verrucomicrobia;c__[Spartobacteria];o__[Chthoniobacterales];f__[Chthoniobacteraceae];Other	0.0001294	0.000152	99.99	0	4.79e-06	0	0
	k__Bacteria;p__Chlamydiae;c__Chlamydiia;o__Chlamydiales;f__Parachlamydiaceae;g__	0.0001273	0.0001496	99.99	0	0	5.02e-06	0
	k__Bacteria;p__Actinobacteria;c__Actinobacteria;o__Actinomycetales;f__Thermomonosporaceae;Other	0.0001224	0.0001438	99.99	0	0	0	3.33e-06
	k__Bacteria;p__Proteobacteria;c__Alphaproteobacteria;o__Rhizobiales;f__Aurantimonadaceae;g__	0.000122	0.0001433	99.99	0	5.99e-07	0	2.93e-06
	k__Bacteria;p__Proteobacteria;c__Gammaproteobacteria;o__Alteromonadales;f__Moritellaceae;g__Moritella	0.0001217	0.000143	99.99	0	0	2.16e-06	1.98e-06
	k__Bacteria;p__Proteobacteria;c__Betaproteobacteria;o__Burkholderiales;f__Burkholderiaceae;g__Pandoraea	0.00012	0.0001411	99.99	0	0	0	3.27e-06
	k__Bacteria;p__Actinobacteria;c__Coriobacteriia;o__Coriobacteriales;f__Coriobacteriaceae;g__Adlercreutzia	0.0001178	0.0001384	99.99	0	0	0	3.2e-06
	k__Bacteria;p__Proteobacteria;c__Alphaproteobacteria;o__Rhodospirillales;f__Rhodospirillaceae;g__Azospirillum	0.0001176	0.0001382	99.99	0	0	1.67e-06	2.11e-06
	k__Bacteria;p__Bacteroidetes;c__Flavobacteriia;o__Flavobacteriales;f__Flavobacteriaceae;g__Gillisia	0.0001173	0.0001378	99.99	0	0	4.62e-06	0
	k__Bacteria;p__TM7;c__TM7-3;o__I025;f__;g__	0.0001151	0.0001353	99.99	0	0	0	3.13e-06
	k__Bacteria;p__Firmicutes;c__Bacilli;o__Bacillales;f__Planococcaceae;g__Paenisporosarcina	0.0001138	0.0001337	99.99	0	0	3.34e-06	8.51e-07
	k__Bacteria;p__Proteobacteria;c__Alphaproteobacteria;o__Rhizobiales;f__Rhodobiaceae;Other	0.0001123	0.0001319	99.99	0	0	0	3.06e-06
	k__Bacteria;p__Proteobacteria;c__Gammaproteobacteria;o__Alteromonadales;f__Idiomarinaceae;g__Pseudidiomarina	0.0001102	0.0001295	99.99	2e-06	1.66e-06	0	1.36e-06
	k__Bacteria;p__Cyanobacteria;c__Nostocophycideae;o__Nostocales;f__Nostocaceae;g__Nostoc	0.0001072	0.000126	99.99	0	0	0	2.92e-06
	k__Bacteria;p__Chloroflexi;c__Anaerolineae;o__SB-34;f__;g__	0.0001065	0.0001252	99.99	0	3.95e-06	0	0
	k__Bacteria;p__Proteobacteria;c__Deltaproteobacteria;o__Desulfuromonadales;Other;Other	0.0001039	0.0001221	99.99	0	0	4.09e-06	0
	k__Bacteria;p__Firmicutes;c__Clostridia;o__OPB54;f__;g__	0.0001037	0.0001218	99.99	4.01e-06	0	0	1.69e-06
	k__Bacteria;p__Verrucomicrobia;c__Opitutae;o__Puniceicoccales;f__Puniceicoccaceae;g__	0.0001036	0.0001217	99.99	2e-06	0	0	2.25e-06
	k__Bacteria;p__Firmicutes;c__Bacilli;o__Bacillales;f__Paenibacillaceae;Other	0.0001022	0.0001201	99.99	0	0	4.03e-06	0
	k__Bacteria;p__Firmicutes;c__Clostridia;o__Clostridiales;f__Veillonellaceae;g__Selenomonas	0.000102	0.0001199	99.99	0	0	0	2.78e-06
	k__Bacteria;p__Firmicutes;c__Bacilli;o__Bacillales;f__Thermoactinomycetaceae;g__Shimazuella	0.0001004	0.000118	99.99	0	0	0	2.73e-06
	k__Bacteria;p__Bacteroidetes;c__Sphingobacteriia;o__Sphingobacteriales;f__Sphingobacteriaceae;g__Parapedobacter	9.878e-05	0.0001161	99.99	0	0	0	2.69e-06
	k__Bacteria;p__Fibrobacteres;c__TG3;o__TG3-1;f__TSCOR003-O20;g__	9.868e-05	0.0001159	99.99	0	0	0	2.69e-06
	k__Bacteria;p__Bacteroidetes;c__Cytophagia;o__Cytophagales;f__Flammeovirgaceae;g__Roseivirga	9.798e-05	0.0001151	99.99	2e-06	0	2.05e-06	7.67e-07
	k__Bacteria;p__Verrucomicrobia;c__Verrucomicrobiae;o__Verrucomicrobiales;f__Verrucomicrobiaceae;g__Akkermansia	9.703e-05	0.000114	99.99	0	3.6e-06	0	0
	k__Bacteria;p__Proteobacteria;c__Gammaproteobacteria;o__Alteromonadales;f__HTCC2188;g__	9.703e-05	0.000114	99.99	0	3.6e-06	0	0
	k__Bacteria;p__Actinobacteria;c__Actinobacteria;o__Actinomycetales;f__Actinomycetaceae;g__N09	9.697e-05	0.0001139	99.99	0	3.06e-06	0	4.25e-07
	k__Bacteria;p__Actinobacteria;c__Actinobacteria;o__Actinomycetales;f__Actinomycetaceae;g__	9.378e-05	0.0001102	99.99	0	0	0	2.55e-06
	k__Bacteria;p__Actinobacteria;c__Actinobacteria;o__Actinomycetales;f__Pseudonocardiaceae;g__Jiangella	9.378e-05	0.0001102	99.99	0	0	0	2.55e-06
	k__Bacteria;p__Bacteroidetes;c__Sphingobacteriia;o__Sphingobacteriales;Other;Other	9.295e-05	0.0001092	99.99	0	0	0	2.53e-06
	k__Bacteria;p__Actinobacteria;c__Actinobacteria;o__Actinomycetales;f__Micrococcaceae;Other	9.264e-05	0.0001089	99.99	0	5.1e-07	0	2.19e-06
	k__Bacteria;p__Chloroflexi;c__Ktedonobacteria;o__TK10;f__;g__	9.262e-05	0.0001088	99.99	0	0	0	2.52e-06
	k__Bacteria;p__Chloroflexi;c__Anaerolineae;o__SJA-15;f__;g__	9.143e-05	0.0001074	99.99	0	0	0	2.49e-06
	k__Bacteria;p__Acidobacteria;c__Acidobacteriia;o__Acidobacteriales;f__Koribacteraceae;g__Candidatus_Koribacter	8.976e-05	0.0001055	100	0	3.33e-06	0	0
	k__Bacteria;p__Proteobacteria;c__Alphaproteobacteria;o__Rhodobacterales;f__Hyphomonadaceae;g__Hyphomonas	8.73e-05	0.0001026	100	2e-06	5.99e-07	2.05e-06	0
	k__Bacteria;p__TM7;c__SC3;o__;f__;g__	8.634e-05	0.0001015	100	0	0	0	2.35e-06
	k__Bacteria;p__Cyanobacteria;c__Synechococcophycideae;o__Synechococcales;f__Acaryochloridaceae;g__Acaryochloris	8.488e-05	9.974e-05	100	0	0	3.34e-06	0
	k__Bacteria;p__Firmicutes;c__Clostridia;o__Clostridiales;f__Lachnospiraceae;g__Epulopiscium	8.458e-05	9.938e-05	100	0	0	0	2.3e-06
	k__Bacteria;p__Proteobacteria;c__Alphaproteobacteria;o__Rhodospirillales;f__Acetobacteraceae;g__Acidisoma	8.458e-05	9.938e-05	100	0	0	0	2.3e-06
	k__Bacteria;p__Actinobacteria;c__Actinobacteria;o__Actinomycetales;f__Actinosynnemataceae;g__Saccharothrix	8.421e-05	9.895e-05	100	0	0	0	2.29e-06
	k__Bacteria;p__Proteobacteria;c__Betaproteobacteria;o__MWH-UniP1;f__;g__	8.28e-05	9.729e-05	100	0	0	3.26e-06	0
	k__Bacteria;p__Cyanobacteria;c__Synechococcophycideae;o__Pseudanabaenales;f__Pseudanabaenaceae;g__	8.164e-05	9.593e-05	100	0	3.03e-06	0	0
	k__Bacteria;p__Actinobacteria;c__Actinobacteria;o__Actinomycetales;f__Sanguibacteraceae;g__Sanguibacter	7.969e-05	9.364e-05	100	0	1.66e-06	4.84e-07	6.99e-07
	k__Bacteria;p__Proteobacteria;c__Alphaproteobacteria;o__Rhodospirillales;f__Acetobacteraceae;Other	7.916e-05	9.301e-05	100	0	2.4e-06	0	4.25e-07
	k__Bacteria;p__Proteobacteria;c__Betaproteobacteria;o__Neisseriales;f__Neisseriaceae;g__Vogesella	7.815e-05	9.183e-05	100	0	0	0	2.13e-06
	k__Bacteria;p__Proteobacteria;c__Alphaproteobacteria;o__Rickettsiales;f__Rickettsiaceae;g__Wolbachia	7.815e-05	9.183e-05	100	0	0	0	2.13e-06
	k__Bacteria;p__Proteobacteria;c__Gammaproteobacteria;o__Enterobacteriales;f__Enterobacteriaceae;g__Trabulsiella	7.678e-05	9.022e-05	100	2e-06	0	0	1.55e-06
	k__Bacteria;p__AC1;c__HDBW-WB69;o__;f__;g__	7.619e-05	8.953e-05	100	0	0	0	2.07e-06
	k__Bacteria;p__Cyanobacteria;c__Oscillatoriophycideae;o__Chroococcales;f__;g__	7.607e-05	8.938e-05	100	0	0	0	2.07e-06
	k__Bacteria;p__Firmicutes;c__Clostridia;o__Clostridiales;f__Peptostreptococcaceae;g__Clostridium	7.545e-05	8.865e-05	100	0	5.1e-07	1.45e-06	7.67e-07
	k__Bacteria;p__Firmicutes;c__Erysipelotrichi;o__Erysipelotrichales;f__Erysipelotrichaceae;Other	7.203e-05	8.464e-05	100	0	0	0	1.96e-06
	k__Bacteria;p__Verrucomicrobia;c__Verrucomicrobiae;o__Verrucomicrobiales;f__Verrucomicrobiaceae;g__Verrucomicrobium	7.05e-05	8.284e-05	100	0	1.53e-06	1.21e-06	0
	k__Bacteria;p__Verrucomicrobia;c__Verrucomicrobiae;o__Verrucomicrobiales;f__Verrucomicrobiaceae;g__Persicirhabdus	7.048e-05	8.282e-05	100	0	0	0	1.92e-06
	k__Bacteria;p__Chloroflexi;c__Ktedonobacteria;o__Ktedonobacterales;f__Ktedonobacteraceae;g__	7.048e-05	8.282e-05	100	0	0	0	1.92e-06
	k__Bacteria;p__Acidobacteria;c__Acidobacteria-6;o__iii1-15;Other;Other	7.016e-05	8.244e-05	100	0	0	2.76e-06	0
	k__Bacteria;p__Firmicutes;c__Bacilli;o__Lactobacillales;f__Carnobacteriaceae;g__	6.894e-05	8.101e-05	100	0	0	4.84e-07	1.58e-06
	k__Bacteria;p__Verrucomicrobia;c__Opitutae;o__[Pelagicoccales];f__[Pelagicoccaceae];g__Pelagicoccus	6.873e-05	8.076e-05	100	3.31e-06	0	0	9.59e-07
	k__Bacteria;p__Firmicutes;c__Erysipelotrichi;o__Erysipelotrichales;f__Erysipelotrichaceae;g__[Eubacterium]	6.585e-05	7.738e-05	100	0	0	0	1.79e-06
	k__Bacteria;p__Verrucomicrobia;c__[Spartobacteria];o__[Chthoniobacterales];f__[Chthoniobacteraceae];g__heteroC45_4W	6.585e-05	7.738e-05	100	0	0	0	1.79e-06
	k__Bacteria;p__Firmicutes;c__Clostridia;o__Clostridiales;f__Lachnospiraceae;g__Dorea	6.585e-05	7.738e-05	100	0	0	0	1.79e-06
	k__Bacteria;p__Actinobacteria;c__Coriobacteriia;o__Coriobacteriales;f__Coriobacteriaceae;g__Collinsella	6.585e-05	7.738e-05	100	0	0	0	1.79e-06
	k__Bacteria;p__Actinobacteria;c__Actinobacteria;o__Actinomycetales;f__Thermomonosporaceae;g__Actinomadura	6.585e-05	7.738e-05	100	0	0	0	1.79e-06
	k__Bacteria;p__Firmicutes;c__Bacilli;o__Lactobacillales;f__Carnobacteriaceae;Other	6.197e-05	7.282e-05	100	0	0	0	1.69e-06
	k__Bacteria;p__Proteobacteria;c__Deltaproteobacteria;o__Myxococcales;f__Myxococcaceae;g__	6.197e-05	7.282e-05	100	0	0	0	1.69e-06
	k__Bacteria;p__Proteobacteria;c__Alphaproteobacteria;o__Rhodospirillales;f__Acetobacteraceae;g__Gluconobacter	6.197e-05	7.282e-05	100	0	0	0	1.69e-06
	k__Bacteria;p__Cyanobacteria;c__Synechococcophycideae;o__Pseudanabaenales;f__;g__	6.166e-05	7.245e-05	100	0	0	2.43e-06	0
	k__Bacteria;p__Lentisphaerae;c__[Lentisphaeria];o__Victivallales;f__Victivallaceae;g__	6.166e-05	7.245e-05	100	0	0	2.43e-06	0
	k__Bacteria;p__Proteobacteria;c__Betaproteobacteria;o__Burkholderiales;f__Comamonadaceae;g__Azohydromonas	6.135e-05	7.209e-05	100	0	0	1.38e-06	7.64e-07
	k__Bacteria;p__Proteobacteria;c__Gammaproteobacteria;o__Thiohalorhabdales;Other;Other	5.918e-05	6.954e-05	100	0	1.66e-06	0	4.2e-07
	k__Bacteria;p__Actinobacteria;c__Thermoleophilia;o__Solirubrobacterales;Other;Other	5.888e-05	6.918e-05	100	0	0	0	1.6e-06
	k__Bacteria;p__Chlamydiae;c__Chlamydiia;o__Chlamydiales;f__Chlamydiaceae;Other	5.789e-05	6.802e-05	100	0	1.53e-06	6.91e-07	0
	k__Bacteria;p__Bacteroidetes;c__Flavobacteriia;o__Flavobacteriales;f__Flavobacteriaceae;g__Tenacibaculum	5.661e-05	6.652e-05	100	0	1.01e-06	1.21e-06	0
	k__Bacteria;p__Cyanobacteria;c__Oscillatoriophycideae;o__Chroococcales;f__Spirulinaceae;g__Spirulina	5.639e-05	6.626e-05	100	0	0	0	1.53e-06
	k__Bacteria;p__TM7;c__;o__;f__;g__	5.511e-05	6.476e-05	100	0	0	0	1.5e-06
	k__Bacteria;p__Proteobacteria;c__Gammaproteobacteria;o__Alteromonadales;f__[Chromatiaceae];g__	5.511e-05	6.476e-05	100	0	0	0	1.5e-06
	k__Bacteria;p__Proteobacteria;c__Gammaproteobacteria;o__Chromatiales;f__Chromatiaceae;g__Allochromatium	5.472e-05	6.43e-05	100	0	0	2.16e-06	0
	k__Bacteria;p__Proteobacteria;c__Alphaproteobacteria;o__Rhizobiales;f__Phyllobacteriaceae;g__Phyllobacterium	5.443e-05	6.395e-05	100	0	2.02e-06	0	0
	k__Bacteria;p__ZB3;c__BS119;o__;f__;g__	5.11e-05	6.004e-05	100	0	0	2.01e-06	0
	k__Bacteria;p__Chlamydiae;c__Chlamydiia;o__Chlamydiales;f__;g__	5.11e-05	6.004e-05	100	0	0	2.01e-06	0
	k__Bacteria;p__Lentisphaerae;c__[Lentisphaeria];o__Lentisphaerales;f__Lentisphaeraceae;g__	5.11e-05	6.004e-05	100	0	0	2.01e-06	0
	k__Bacteria;p__Firmicutes;c__Clostridia;o__Clostridiales;f__Gracilibacteraceae;g__Gracilibacter	4.69e-05	5.511e-05	100	0	0	1.85e-06	0
	k__Bacteria;p__Proteobacteria;c__Gammaproteobacteria;o__Chromatiales;Other;Other	4.689e-05	5.51e-05	100	0	0	0	1.28e-06
	k__Bacteria;p__Actinobacteria;c__Actinobacteria;o__Actinomycetales;f__Pseudonocardiaceae;g__Thermocrispum	4.689e-05	5.51e-05	100	0	0	0	1.28e-06
	k__Bacteria;p__Actinobacteria;c__Actinobacteria;o__Actinomycetales;f__Nocardiopsaceae;g__Nocardiopsis	4.689e-05	5.51e-05	100	0	0	0	1.28e-06
	k__Bacteria;p__Chlamydiae;c__Chlamydiia;o__Chlamydiales;Other;Other	4.644e-05	5.457e-05	100	0	0	0	1.26e-06
	k__Bacteria;p__Tenericutes;c__CK-1C4-19;o__;f__;g__	4.634e-05	5.445e-05	100	0	0	0	1.26e-06
	k__Bacteria;p__Proteobacteria;c__Gammaproteobacteria;o__Vibrionales;Other;Other	4.571e-05	5.372e-05	100	0	0	0	1.24e-06
	k__Bacteria;p__Proteobacteria;c__Alphaproteobacteria;o__Rhizobiales;f__Bradyrhizobiaceae;g__Bradyrhizobium	4.402e-05	5.172e-05	100	0	0	0	1.2e-06
	k__Bacteria;p__Proteobacteria;c__Gammaproteobacteria;o__Legionellales;f__Francisellaceae;g__Francisella	4.362e-05	5.125e-05	100	4.01e-06	0	0	0
	k__Bacteria;p__Actinobacteria;c__Actinobacteria;o__Actinomycetales;f__Promicromonosporaceae;g__Promicromonospora	4.244e-05	4.987e-05	100	0	0	1.67e-06	0
	k__Bacteria;p__Firmicutes;c__Bacilli;Other;Other;Other	4.229e-05	4.969e-05	100	0	0	0	1.15e-06
	k__Bacteria;p__Proteobacteria;c__Alphaproteobacteria;o__Rhizobiales;f__Aurantimonadaceae;Other	4.229e-05	4.969e-05	100	0	0	0	1.15e-06
	k__Bacteria;p__Bacteroidetes;c__[Rhodothermi];o__[Rhodothermales];f__[Balneolaceae];g__Balneola	3.869e-05	4.546e-05	100	0	0	0	1.05e-06
	k__Bacteria;p__Proteobacteria;c__Gammaproteobacteria;o__Chromatiales;f__Ectothiorhodospiraceae;Other	3.775e-05	4.436e-05	100	0	0	9.24e-07	4.2e-07
	k__Bacteria;p__Nitrospirae;c__Nitrospira;o__Nitrospirales;f__[Thermodesulfovibrionaceae];g__GOUTA19	3.775e-05	4.436e-05	100	0	0	9.24e-07	4.2e-07
	k__Bacteria;p__Proteobacteria;c__Betaproteobacteria;o__Burkholderiales;f__Burkholderiaceae;g__	3.704e-05	4.353e-05	100	0	0	6.91e-07	5.55e-07
	k__Bacteria;p__Proteobacteria;c__Alphaproteobacteria;o__Sphingomonadales;Other;Other	3.508e-05	4.122e-05	100	0	0	1.38e-06	0
	k__Bacteria;p__Proteobacteria;c__Alphaproteobacteria;o__Rhizobiales;f__Bartonellaceae;g__Bartonella	3.234e-05	3.8e-05	100	0	1.2e-06	0	0
	k__Bacteria;p__Proteobacteria;c__Alphaproteobacteria;o__Rhizobiales;f__Bradyrhizobiaceae;Other	3.126e-05	3.673e-05	100	0	0	0	8.51e-07
	k__Bacteria;p__Firmicutes;c__Bacilli;o__Lactobacillales;f__Leuconostocaceae;g__Weissella	3.098e-05	3.641e-05	100	0	0	0	8.43e-07
	k__Bacteria;p__TM6;c__SJA-4;o__YJF2-48;f__;g__	3.048e-05	3.581e-05	100	0	0	0	8.29e-07
	k__Bacteria;p__Proteobacteria;c__Gammaproteobacteria;o__Vibrionales;f__Vibrionaceae;g__Enterovibrio	3.048e-05	3.581e-05	100	0	0	0	8.29e-07
	k__Bacteria;p__Planctomycetes;c__C6;o__d113;f__;g__	3.048e-05	3.581e-05	100	0	0	0	8.29e-07
	k__Bacteria;p__Acidobacteria;c__AT-s54;o__;f__;g__	3.048e-05	3.581e-05	100	0	0	0	8.29e-07
	k__Bacteria;p__Actinobacteria;c__Actinobacteria;o__Actinomycetales;f__Intrasporangiaceae;g__Janibacter	2.878e-05	3.382e-05	100	0	0	0	7.83e-07
	k__Bacteria;p__Planctomycetes;c__ODP123;o__;f__;g__	2.819e-05	3.313e-05	100	0	0	0	7.67e-07
	k__Bacteria;p__Actinobacteria;c__Actinobacteria;o__Actinomycetales;f__Micromonosporaceae;g__Catellatospora	2.555e-05	3.002e-05	100	0	0	1.01e-06	0
	k__Bacteria;p__Actinobacteria;c__Actinobacteria;o__Actinomycetales;f__Actinopolysporaceae;g__Actinopolyspora	1.563e-05	1.837e-05	100	0	0	0	4.25e-07
	k__Bacteria;p__Actinobacteria;c__Actinobacteria;o__Actinomycetales;f__Pseudonocardiaceae;g__Saccharomonospora	1.545e-05	1.815e-05	100	0	0	0	4.2e-07
	k__Bacteria;p__Actinobacteria;c__Actinobacteria;o__Actinomycetales;f__Actinosynnemataceae;g__Kutzneria	0	0	100	0	0	0	0
	k__Bacteria;p__GN04;c__GN15;o__;f__;g__	0	0	100	0	0	0	0
	k__Bacteria;p__Fusobacteria;c__Fusobacteriia;o__Fusobacteriales;f__Fusobacteriaceae;g__Cetobacterium	0	0	100	0	0	0	0
	k__Bacteria;p__[Caldithrix];c__KSB1;o__GW-22;f__;g__	0	0	100	0	0	0	0
	k__Bacteria;p__Bacteroidetes;c__Flavobacteriia;o__Flavobacteriales;f__Flavobacteriaceae;g__Salegentibacter	0	0	100	0	0	0	0
	k__Bacteria;p__Verrucomicrobia;c__Opitutae;o__;f__;g__	0	0	100	0	0	0	0
	k__Bacteria;p__Bacteroidetes;c__Flavobacteriia;o__Flavobacteriales;f__Flavobacteriaceae;g__Gelidibacter	0	0	100	0	0	0	0
	k__Bacteria;p__TM7;c__TM7-3;o__EW055;f__;g__	0	0	100	0	0	0	0
	k__Bacteria;p__Spirochaetes;c__[Brevinematae];o__[Brevinematales];f__Brevinemataceae;Other	0	0	100	0	0	0	0
	k__Bacteria;p__Actinobacteria;c__Actinobacteria;o__Actinomycetales;f__Micrococcaceae;g__Nesterenkonia	0	0	100	0	0	0	0
	k__Bacteria;p__Firmicutes;c__Clostridia;o__Clostridiales;f__Clostridiaceae;g__Sarcina	0	0	100	0	0	0	0
	k__Bacteria;p__Proteobacteria;c__Gammaproteobacteria;o__Pasteurellales;f__Pasteurellaceae;g__Pasteurella	0	0	100	0	0	0	0
	k__Bacteria;p__Proteobacteria;c__Gammaproteobacteria;o__Pasteurellales;f__Pasteurellaceae;g__	0	0	100	0	0	0	0
	k__Bacteria;p__Armatimonadetes;c__SJA-176;o__RB046;f__;g__	0	0	100	0	0	0	0
	k__Bacteria;p__Armatimonadetes;c__Chthonomonadetes;o__SJA-22;f__;g__	0	0	100	0	0	0	0
	k__Bacteria;p__Armatimonadetes;c__Armatimonadia;o__FW68;f__;g__	0	0	100	0	0	0	0
	k__Bacteria;p__Firmicutes;c__Bacilli;o__Bacillales;f__Planococcaceae;g__Rummeliibacillus	0	0	100	0	0	0	0
	k__Bacteria;p__Proteobacteria;c__Deltaproteobacteria;o__Syntrophobacterales;f__Syntrophobacteraceae;g__Syntrophobacter	0	0	100	0	0	0	0
	k__Bacteria;p__Proteobacteria;c__Deltaproteobacteria;o__Myxococcales;f__Polyangiaceae;Other	0	0	100	0	0	0	0
	k__Bacteria;p__Proteobacteria;c__Deltaproteobacteria;o__Desulfobacterales;f__Desulfobulbaceae;g__Desulfobulbus	0	0	100	0	0	0	0
	k__Bacteria;p__Proteobacteria;c__Betaproteobacteria;o__Rhodocyclales;f__Rhodocyclaceae;g__Z-35	0	0	100	0	0	0	0
	k__Bacteria;p__Actinobacteria;c__Actinobacteria;o__WCHB1-81;f__At425_EubF1;g__	0	0	100	0	0	0	0
	k__Bacteria;p__Proteobacteria;c__Betaproteobacteria;o__Burkholderiales;f__Alcaligenaceae;g__Denitrobacter	0	0	100	0	0	0	0
	k__Bacteria;p__Actinobacteria;c__Actinobacteria;o__Bifidobacteriales;f__Bifidobacteriaceae;g__Scardovia	0	0	100	0	0	0	0
	k__Bacteria;p__Actinobacteria;c__Actinobacteria;o__Actinomycetales;f__Glycomycetaceae;g__Glycomyces	0	0	100	0	0	0	0
	k__Bacteria;p__Proteobacteria;c__Alphaproteobacteria;o__Rickettsiales;f__mitochondria;g__Trebouxia	0	0	100	0	0	0	0
	k__Bacteria;p__Proteobacteria;c__Alphaproteobacteria;o__Rhodobacterales;f__Rhodobacteraceae;g__Phaeobacter	0	0	100	0	0	0	0
	k__Bacteria;p__Actinobacteria;c__Actinobacteria;o__Actinomycetales;f__Pseudonocardiaceae;g__Thermobispora	0	0	100	0	0	0	0
	k__Bacteria;p__Actinobacteria;c__Actinobacteria;o__Actinomycetales;f__Propionibacteriaceae;g__	0	0	100	0	0	0	0
	k__Bacteria;p__Actinobacteria;c__Actinobacteria;o__Actinomycetales;f__Bogoriellaceae;g__Georgenia	0	0	100	0	0	0	0
	k__Bacteria;p__Actinobacteria;c__Actinobacteria;o__Actinomycetales;f__Nocardioidaceae;g__Propionicimonas	0	0	100	0	0	0	0
	k__Bacteria;p__Bacteroidetes;c__[Saprospirae];o__[Saprospirales];f__Chitinophagaceae;g__Niabella	0	0	100	0	0	0	0
	k__Bacteria;p__Actinobacteria;c__Actinobacteria;o__Actinomycetales;f__Nocardioidaceae;g__Friedmanniella	0	0	100	0	0	0	0
(b)	After Rarefaction
	Level 2
	Taxon	Av._dissim	Contrib._%	Cumulative_%	Mean_abund._Beg	Mean_abund._Fer	Mean_abund._LRB	Mean_abund._NM
	k__Bacteria;p__Proteobacteria	16.68	30.62	30.62	0.358	0.435	0.288	0.459
	k__Bacteria;p__Firmicutes	16.45	30.21	60.84	0.31	0.229	0.453	0.316
	k__Bacteria;p__Actinobacteria	10.11	18.57	79.41	0.306	0.188	0.0299	0.147
	k__Bacteria;p__Chlamydiae	4.123	7.571	86.98	4.17e-05	0.0597	0.104	0.00195
	k__Bacteria;p__Tenericutes	3.763	6.91	93.89	0.0137	0.0472	0.067	0.0325
	k__Bacteria;p__Bacteroidetes	1.397	2.564	96.45	0.00192	0.0247	0.0165	0.0237
	k__Bacteria;p__Acidobacteria	0.4749	0.8719	97.33	0.00233	0.00377	0.0123	0.0034
	k__Bacteria;p__Chloroflexi	0.3233	0.5937	97.92	0.00271	0.00227	0.00826	0.00202
	k__Bacteria;p__Planctomycetes	0.2728	0.5009	98.42	0.00208	0.00175	0.00678	0.00251
	k__Bacteria;p__Cyanobacteria	0.2599	0.4771	98.9	0.00075	0.00129	0.00318	0.00584
	k__Bacteria;p__Verrucomicrobia	0.1225	0.2249	99.12	0.000292	0.00138	0.00275	0.00129
	k__Bacteria;p__Nitrospirae	0.09725	0.1786	99.3	0.000542	0.000708	0.00274	0.00019
	k__Bacteria;p__Gemmatimonadetes	0.0809	0.1485	99.45	0.000417	0.001	0.00156	0.000923
	k__Bacteria;p__SAR406	0.07393	0.1357	99.59	0.000292	0.00104	0.00126	0.00124
	k__Bacteria;p__SBR1093	0.03024	0.05553	99.64	0	0.00142	0	2.38e-05
	k__Bacteria;p__[Thermi]	0.02921	0.05363	99.69	0	6.25e-05	0.000208	0.000619
	k__Bacteria;p__WS3	0.02376	0.04362	99.74	0	0.000229	0.000583	0.000131
	k__Bacteria;p__Fusobacteria	0.02356	0.04326	99.78	0	0.000583	1.39e-05	0.000351
	k__Bacteria;p__Armatimonadetes	0.0207	0.03801	99.82	0	4.17e-05	0.000597	9.52e-05
	k__Bacteria;p__Chlorobi	0.01447	0.02656	99.85	0	0.000167	0.000306	8.93e-05
	k__Bacteria;p__TM6	0.01225	0.0225	99.87	0.000208	0.000188	0.000181	5.36e-05
	k__Bacteria;p__Spirochaetes	0.01093	0.02007	99.89	0.000417	0.000125	0	0.000119
	k__Bacteria;p__FBP	0.009945	0.01826	99.91	0	0.000104	0	0.000202
	k__Bacteria;p__PAUC34f	0.008268	0.01518	99.92	0	2.08e-05	0.00025	2.98e-05
[truncated: 1,654 more rows]
