# Supplementary material for: Is there a link between aging and microbiome diversity in exceptional mammalian longevity?
Source: PeerJ. 2018 Jan 8;6:e4174. doi: 10.7717/peerj.4174 (PMC5764031; doi:10.7717/peerj.4174)
Supplement: Table S5 — The abundances of predicted metagenomic pathways between juveniles and adults were investigated to determine what functional categories were enhanced or diverged with age for (A) age dataset 2 and (B) age dataset 3. [file peerj-06-4174-s013.xlsx]

## Sheet: Supplementary_Table_5.txt
	Age Dataset 2
(a)	Gene	Variable	Func_col	Predicted function
	612	K02003	Divergent	Environmental Information Processing;Membrane Transport;Transporters
	613	K02004	Divergent	Environmental Information Processing;Membrane Transport;Transporters
	603	K01990	Divergent	Environmental Information Processing;Membrane Transport;Transporters
	1831	K09687	Divergent	Environmental Information Processing;Membrane Transport;ABC transporters|Environmental Information Processing;Membrane Transport;Transporters
	1830	K09686	Divergent	Environmental Information Processing;Membrane Transport;ABC transporters|Environmental Information Processing;Membrane Transport;Transporters
	2618	K00936	Enhanced	Unclassified;Metabolism;Others
	628	K02051	Divergent	Environmental Information Processing;Membrane Transport;ABC transporters|Environmental Information Processing;Membrane Transport;Transporters
	1068	K03704	Divergent	Genetic Information Processing;Transcription;Transcription factors
	627	K02050	Divergent	Environmental Information Processing;Membrane Transport;ABC transporters|Environmental Information Processing;Membrane Transport;Transporters
	410	K01448	Divergent	Genetic Information Processing;Replication and Repair;Chromosome
	196	K00615	Divergent	Metabolism;Carbohydrate Metabolism;Pentose phosphate pathway|Metabolism;Energy Metabolism;Carbon fixation in photosynthetic organisms|Metabolism;Metabolism of Terpenoids and Polyketides;Biosynthesis of ansamycins
	1053	K03657	Divergent	Genetic Information Processing;Replication and Repair;Mismatch repair|Genetic Information Processing;Replication and Repair;Nucleotide excision repair|Genetic Information Processing;Replication and Repair;DNA repair and recombination proteins
	441	K01524	Divergent	Metabolism;Nucleotide Metabolism;Purine metabolism
	1539	K07090	Divergent	Unclassified;Poorly Characterized;General function prediction only
	190	K00602	Divergent	Metabolism;Metabolism of Cofactors and Vitamins;One carbon pool by folate|Metabolism;Nucleotide Metabolism;Purine metabolism
	2956	K02049	Enhanced	Environmental Information Processing;Membrane Transport;ABC transporters|Environmental Information Processing;Membrane Transport;Transporters
	3178	K02760	Enhanced	Environmental Information Processing;Membrane Transport;Phosphotransferase system (PTS)|Environmental Information Processing;Membrane Transport;Transporters
	137	K00384	Divergent	Metabolism;Nucleotide Metabolism;Pyrimidine metabolism|Metabolism;Metabolism of Other Amino Acids;Selenocompound metabolism
	298	K00974	Divergent	Genetic Information Processing;Translation;RNA transport
	503	K01714	Divergent	Metabolism;Amino Acid Metabolism;Lysine biosynthesis
	4011	K07729	Enhanced	Genetic Information Processing;Transcription;Transcription factors
	1104	K03798	Divergent	Genetic Information Processing;Folding	Sorting and Degradation;Chaperones and folding catalysts|Metabolism;Enzyme Families;Peptidases"
	3227	K03091	Enhanced	Genetic Information Processing;Transcription;Transcription machinery
	4014	K07737	Enhanced	Genetic Information Processing;Transcription;Transcription factors
	3179	K02761	Enhanced	Environmental Information Processing;Membrane Transport;Phosphotransferase system (PTS)|Environmental Information Processing;Membrane Transport;Transporters
	3538	K04758	Enhanced	Unclassified;Cellular Processes and Signaling;Other transporters
	1374	K06180	Divergent	Genetic Information Processing;Translation;Ribosome Biogenesis
	3917	K07258	Enhanced	Metabolism;Enzyme Families;Peptidases|Metabolism;Glycan Biosynthesis and Metabolism;Peptidoglycan biosynthesis
	3497	K04072	Enhanced	Metabolism;Xenobiotics Biodegradation and Metabolism;Dioxin degradation|Metabolism;Carbohydrate Metabolism;Butanoate metabolism|Metabolism;Lipid Metabolism;Fatty acid metabolism|Metabolism;Xenobiotics Biodegradation and Metabolism;Naphthalene degradation|Metabolism;Xenobiotics Biodegradation and Metabolism;Benzoate degradation|Metabolism;Xenobiotics Biodegradation and Metabolism;Xylene degradatio…
	2821	K01692	Enhanced	Metabolism;Metabolism of Terpenoids and Polyketides;Limonene and pinene degradation|Metabolism;Xenobiotics Biodegradation and Metabolism;Caprolactam degradation|Metabolism;Carbohydrate Metabolism;Butanoate metabolism|Metabolism;Xenobiotics Biodegradation and Metabolism;Benzoate degradation|Metabolism;Lipid Metabolism;Fatty acid metabolism|Metabolism;Metabolism of Terpenoids and Polyketides;Gerani…	leucine and isoleucine degradation"
	1059	K03671	Divergent	Genetic Information Processing;Folding	Sorting and Degradation;Chaperones and folding catalysts"
	3329	K03491	Enhanced	Genetic Information Processing;Transcription;Transcription factors
	176	K00525	Divergent	Metabolism;Nucleotide Metabolism;Pyrimidine metabolism|Genetic Information Processing;Replication and Repair;DNA repair and recombination proteins|Metabolism;Nucleotide Metabolism;Purine metabolism
	3181	K02770	Enhanced	Environmental Information Processing;Membrane Transport;Phosphotransferase system (PTS)|Environmental Information Processing;Membrane Transport;Transporters|Metabolism;Carbohydrate Metabolism;Fructose and mannose metabolism
	900	K03100	Divergent	Metabolism;Enzyme Families;Peptidases|Genetic Information Processing;Folding	Sorting and Degradation;Protein export"
	3328	K03488	Enhanced	Genetic Information Processing;Transcription;Transcription factors
	751	K02495	Divergent	Metabolism;Metabolism of Cofactors and Vitamins;Porphyrin and chlorophyll metabolism
	2691	K01223	Enhanced	Metabolism;Carbohydrate Metabolism;Glycolysis / Gluconeogenesis
	442	K01534	Divergent	Unclassified;Metabolism;Energy metabolism
	1158	K04042	Divergent	Metabolism;Carbohydrate Metabolism;Amino sugar and nucleotide sugar metabolism
	2177	K13038	Divergent	Metabolism;Metabolism of Cofactors and Vitamins;Pantothenate and CoA biosynthesis
	3192	K02794	Enhanced	Metabolism;Carbohydrate Metabolism;Amino sugar and nucleotide sugar metabolism|Environmental Information Processing;Membrane Transport;Transporters|Environmental Information Processing;Membrane Transport;Phosphotransferase system (PTS)|Metabolism;Carbohydrate Metabolism;Fructose and mannose metabolism
	1464	K06889	Divergent	Unclassified;Poorly Characterized;General function prediction only
	496	K01704	Divergent	Metabolism;Carbohydrate Metabolism;C5-Branched dibasic acid metabolism|Metabolism;Amino Acid Metabolism;Valine	leucine and isoleucine biosynthesis"
	3176	K02757	Enhanced	Environmental Information Processing;Membrane Transport;Phosphotransferase system (PTS)|Environmental Information Processing;Membrane Transport;Transporters
	495	K01703	Divergent	Metabolism;Carbohydrate Metabolism;C5-Branched dibasic acid metabolism|Metabolism;Amino Acid Metabolism;Valine	leucine and isoleucine biosynthesis"
	3193	K02795	Enhanced	Metabolism;Carbohydrate Metabolism;Amino sugar and nucleotide sugar metabolism|Environmental Information Processing;Membrane Transport;Transporters|Environmental Information Processing;Membrane Transport;Phosphotransferase system (PTS)|Metabolism;Carbohydrate Metabolism;Fructose and mannose metabolism
	803	K02654	Divergent	Environmental Information Processing;Membrane Transport;Secretion system|Metabolism;Enzyme Families;Peptidases|Cellular Processes;Cell Motility;Bacterial motility proteins
	55	K00145	Divergent	Metabolism;Amino Acid Metabolism;Lysine biosynthesis|Metabolism;Amino Acid Metabolism;Arginine and proline metabolism
	286	K00930	Divergent	Metabolism;Amino Acid Metabolism;Lysine biosynthesis|Metabolism;Amino Acid Metabolism;Arginine and proline metabolism
	3177	K02759	Enhanced	Environmental Information Processing;Membrane Transport;Phosphotransferase system (PTS)|Environmental Information Processing;Membrane Transport;Transporters
	3194	K02796	Enhanced	Metabolism;Carbohydrate Metabolism;Amino sugar and nucleotide sugar metabolism|Environmental Information Processing;Membrane Transport;Transporters|Environmental Information Processing;Membrane Transport;Phosphotransferase system (PTS)|Metabolism;Carbohydrate Metabolism;Fructose and mannose metabolism
	595	K01961	Divergent	Metabolism;Carbohydrate Metabolism;Propanoate metabolism|Metabolism;Lipid Metabolism;Fatty acid biosynthesis|Metabolism;Energy Metabolism;Carbon fixation pathways in prokaryotes|Metabolism;Carbohydrate Metabolism;Pyruvate metabolism|Metabolism;Metabolism of Terpenoids and Polyketides;Tetracycline biosynthesis
	3275	K03310	Enhanced	Unclassified;Cellular Processes and Signaling;Other ion-coupled transporters
	373	K01262	Divergent	Metabolism;Enzyme Families;Peptidases
	3496	K04069	Enhanced	Unclassified;Genetic Information Processing;Protein folding and associated processing
	333	K01104	Divergent	Unclassified;Cellular Processes and Signaling;Signal transduction mechanisms
	220	K00680	Divergent	Metabolism;Xenobiotics Biodegradation and Metabolism;Ethylbenzene degradation|Metabolism;Xenobiotics Biodegradation and Metabolism;Naphthalene degradation|Metabolism;Xenobiotics Biodegradation and Metabolism;Benzoate degradation|Metabolism;Metabolism of Terpenoids and Polyketides;Limonene and pinene degradation|Metabolism;Xenobiotics Biodegradation and Metabolism;Aminobenzoate degradation|Metabol…
	2242	K13789	Divergent	Metabolism;Metabolism of Terpenoids and Polyketides;Prenyltransferases|Metabolism;Metabolism of Terpenoids and Polyketides;Terpenoid backbone biosynthesis
	1000	K03497	Divergent	Genetic Information Processing;Transcription;Transcription factors|Genetic Information Processing;Replication and Repair;Chromosome|Cellular Processes;Cell Motility;Cytoskeleton proteins
	636	K02073	Divergent	Environmental Information Processing;Membrane Transport;ABC transporters|Environmental Information Processing;Membrane Transport;Transporters
	82	K00215	Divergent	Metabolism;Amino Acid Metabolism;Lysine biosynthesis
	4622	K14155	Enhanced	Metabolism;Amino Acid Metabolism;Cysteine and methionine metabolism|Metabolism;Amino Acid Metabolism;Amino acid related enzymes|Metabolism;Energy Metabolism;Sulfur metabolism|Metabolism;Metabolism of Other Amino Acids;Selenocompound metabolism|Metabolism;Energy Metabolism;Nitrogen metabolism
	2426	K00266	Enhanced	Metabolism;Amino Acid Metabolism;Alanine	aspartate and glutamate metabolism|Metabolism;Energy Metabolism;Nitrogen metabolism"
	599	K01972	Divergent	Genetic Information Processing;Replication and Repair;DNA repair and recombination proteins|Genetic Information Processing;Replication and Repair;Mismatch repair|Genetic Information Processing;Replication and Repair;Nucleotide excision repair|Genetic Information Processing;Replication and Repair;DNA replication|Genetic Information Processing;Replication and Repair;Base excision repair|Genetic Inf…
	3566	K05366	Enhanced	Metabolism;Glycan Biosynthesis and Metabolism;Glycosyltransferases|Metabolism;Glycan Biosynthesis and Metabolism;Peptidoglycan biosynthesis
	2798	K01625	Enhanced	Metabolism;Carbohydrate Metabolism;Pentose phosphate pathway|Metabolism;Carbohydrate Metabolism;Glyoxylate and dicarboxylate metabolism|Metabolism;Carbohydrate Metabolism;Pentose and glucuronate interconversions|Metabolism;Amino Acid Metabolism;Arginine and proline metabolism
	673	K02238	Divergent	Environmental Information Processing;Membrane Transport;Secretion system
	252	K00817	Divergent	Metabolism;Biosynthesis of Other Secondary Metabolites;Tropane	piperidine and pyridine alkaloid biosynthesis|Metabolism;Amino Acid Metabolism;Phenylalanine metabolism|Metabolism;Amino Acid Metabolism;Histidine metabolism|Metabolism;Amino Acid Metabolism;Amino acid related enzymes|Metabolism;Amino Acid Metabolism;Phenylalanine	tyrosine and tryptophan biosynthesis|Metabolism;Amino Acid Metabolism;Tyrosine metabolism|Metabolism;Biosynthesis of Other Secondary Metabolites;Novobiocin biosynthesis"
	3800	K06901	Enhanced	Environmental Information Processing;Membrane Transport;Transporters
	1537	K07088	Divergent	Unclassified;Poorly Characterized;General function prediction only
	3912	K07240	Enhanced	Unclassified;Cellular Processes and Signaling;Other ion-coupled transporters
	939	K03296	Divergent	Unclassified;Cellular Processes and Signaling;Other ion-coupled transporters
	3191	K02793	Enhanced	Metabolism;Carbohydrate Metabolism;Amino sugar and nucleotide sugar metabolism|Environmental Information Processing;Membrane Transport;Transporters|Environmental Information Processing;Membrane Transport;Phosphotransferase system (PTS)|Metabolism;Carbohydrate Metabolism;Fructose and mannose metabolism
	1372	K06173	Divergent	Unclassified;Genetic Information Processing;Translation proteins
	2317	K14652	Divergent	None
	2512	K00548	Enhanced	Metabolism;Amino Acid Metabolism;Cysteine and methionine metabolism|Metabolism;Metabolism of Cofactors and Vitamins;One carbon pool by folate|Metabolism;Metabolism of Other Amino Acids;Selenocompound metabolism
	577	K01921	Divergent	Metabolism;Metabolism of Other Amino Acids;D-Alanine metabolism|Metabolism;Glycan Biosynthesis and Metabolism;Peptidoglycan biosynthesis
	315	K01012	Divergent	Metabolism;Metabolism of Cofactors and Vitamins;Biotin metabolism
	590	K01953	Divergent	Metabolism;Enzyme Families;Peptidases|Metabolism;Amino Acid Metabolism;Alanine	aspartate and glutamate metabolism|Metabolism;Energy Metabolism;Nitrogen metabolism"
	389	K01358	Divergent	Metabolism;Enzyme Families;Peptidases|Cellular Processes;Cell Growth and Death;Cell cycle - Caulobacter
	393	K01409	Divergent	Metabolism;Enzyme Families;Peptidases
	3276	K03311	Enhanced	Unclassified;Cellular Processes and Signaling;Other ion-coupled transporters
	104	K00286	Divergent	Metabolism;Amino Acid Metabolism;Arginine and proline metabolism
	515	K01738	Divergent	Metabolism;Amino Acid Metabolism;Cysteine and methionine metabolism|Metabolism;Energy Metabolism;Sulfur metabolism
	3338	K03522	Enhanced	Unclassified;Metabolism;Energy metabolism
	3337	K03521	Enhanced	Unclassified;Metabolism;Energy metabolism
	87	K00226	Divergent	Metabolism;Nucleotide Metabolism;Pyrimidine metabolism
	562	K01875	Divergent	Genetic Information Processing;Translation;Aminoacyl-tRNA biosynthesis|Metabolism;Amino Acid Metabolism;Amino acid related enzymes
	1193	K04487	Divergent	Metabolism;Metabolism of Cofactors and Vitamins;Thiamine metabolism|Genetic Information Processing;Folding	Sorting and Degradation;Sulfur relay system"
	2666	K01126	Enhanced	Metabolism;Lipid Metabolism;Glycerophospholipid metabolism
	331	K01091	Divergent	Metabolism;Carbohydrate Metabolism;Glyoxylate and dicarboxylate metabolism
	931	K03284	Divergent	Unclassified;Cellular Processes and Signaling;Pores ion channels
	2949	K02012	Enhanced	Environmental Information Processing;Membrane Transport;ABC transporters|Environmental Information Processing;Membrane Transport;Transporters
	1482	K06950	Divergent	Unclassified;Poorly Characterized;General function prediction only
	1210	K04763	Divergent	Genetic Information Processing;Replication and Repair;Chromosome
	248	K00806	Divergent	Metabolism;Metabolism of Terpenoids and Polyketides;Prenyltransferases|Metabolism;Metabolism of Terpenoids and Polyketides;Terpenoid backbone biosynthesis
	1728	K08303	Divergent	Metabolism;Enzyme Families;Peptidases|Human Diseases;Infectious Diseases;Epithelial cell signaling in Helicobacter pylori infection
	565	K01881	Divergent	Genetic Information Processing;Translation;Aminoacyl-tRNA biosynthesis|Metabolism;Amino Acid Metabolism;Amino acid related enzymes
	620	K02018	Divergent	Environmental Information Processing;Membrane Transport;ABC transporters|Environmental Information Processing;Membrane Transport;Transporters
	9	K00014	Divergent	Metabolism;Amino Acid Metabolism;Phenylalanine	tyrosine and tryptophan biosynthesis"
	242	K00788	Divergent	Metabolism;Metabolism of Cofactors and Vitamins;Thiamine metabolism
	3189	K02783	Enhanced	Environmental Information Processing;Membrane Transport;Phosphotransferase system (PTS)|Environmental Information Processing;Membrane Transport;Transporters|Metabolism;Carbohydrate Metabolism;Fructose and mannose metabolism
	540	K01803	Divergent	Metabolism;Carbohydrate Metabolism;Inositol phosphate metabolism|Metabolism;Carbohydrate Metabolism;Glycolysis / Gluconeogenesis|Metabolism;Carbohydrate Metabolism;Fructose and mannose metabolism|Metabolism;Energy Metabolism;Carbon fixation in photosynthetic organisms
	3402	K03710	Enhanced	Genetic Information Processing;Transcription;Transcription factors
	199	K00620	Divergent	Metabolism;Amino Acid Metabolism;Arginine and proline metabolism
	2734	K01436	Enhanced	Metabolism;Enzyme Families;Peptidases
	3243	K03169	Enhanced	Genetic Information Processing;Replication and Repair;DNA replication proteins
	2540	K00656	Enhanced	Metabolism;Carbohydrate Metabolism;Propanoate metabolism|Metabolism;Carbohydrate Metabolism;Pyruvate metabolism|Metabolism;Carbohydrate Metabolism;Butanoate metabolism
	4492	K12960	Enhanced	Unclassified;Metabolism;Nucleotide metabolism
	2576	K00799	Enhanced	Metabolism;Xenobiotics Biodegradation and Metabolism;Metabolism of xenobiotics by cytochrome P450|Metabolism;Xenobiotics Biodegradation and Metabolism;Drug metabolism - cytochrome P450|Metabolism;Metabolism of Other Amino Acids;Glutathione metabolism
	3186	K02777	Enhanced	Metabolism;Carbohydrate Metabolism;Amino sugar and nucleotide sugar metabolism|Metabolism;Carbohydrate Metabolism;Starch and sucrose metabolism|Metabolism;Carbohydrate Metabolism;Glycolysis / Gluconeogenesis|Environmental Information Processing;Membrane Transport;Transporters|Environmental Information Processing;Membrane Transport;Phosphotransferase system (PTS)
	1360	K06153	Divergent	Metabolism;Glycan Biosynthesis and Metabolism;Peptidoglycan biosynthesis
	454	K01586	Divergent	Metabolism;Amino Acid Metabolism;Lysine biosynthesis
	284	K00928	Divergent	Metabolism;Amino Acid Metabolism;Cysteine and methionine metabolism|Metabolism;Amino Acid Metabolism;Lysine biosynthesis|Metabolism;Amino Acid Metabolism;Glycine	serine and threonine metabolism"
	3268	K03294	Enhanced	Unclassified;Cellular Processes and Signaling;Other ion-coupled transporters
	197	K00616	Divergent	Metabolism;Carbohydrate Metabolism;Pentose phosphate pathway
	2295	K14170	Divergent	Metabolism;Amino Acid Metabolism;Phenylalanine	tyrosine and tryptophan biosynthesis"
	1013	K03544	Divergent	Genetic Information Processing;Folding	Sorting and Degradation;Chaperones and folding catalysts|Cellular Processes;Cell Growth and Death;Cell cycle - Caulobacter"
	4293	K10439	Enhanced	Environmental Information Processing;Membrane Transport;ABC transporters|Cellular Processes;Cell Motility;Bacterial chemotaxis|Environmental Information Processing;Membrane Transport;Transporters
	888	K02945	Divergent	Genetic Information Processing;Translation;Ribosome
	2081	K11755	Divergent	Metabolism;Amino Acid Metabolism;Histidine metabolism
	406	K01439	Divergent	Metabolism;Amino Acid Metabolism;Lysine biosynthesis
	345	K01154	Divergent	Unclassified;Genetic Information Processing;Restriction enzyme
	189	K00600	Divergent	Metabolism;Metabolism of Other Amino Acids;Cyanoamino acid metabolism|Metabolism;Metabolism of Cofactors and Vitamins;One carbon pool by folate|Metabolism;Amino Acid Metabolism;Glycine	serine and threonine metabolism|Metabolism;Energy Metabolism;Methane metabolism"
	3522	K04486	Enhanced	Metabolism;Amino Acid Metabolism;Histidine metabolism
	1209	K04759	Divergent	Unclassified;Cellular Processes and Signaling;Other transporters
	578	K01923	Divergent	Metabolism;Nucleotide Metabolism;Purine metabolism
	591	K01956	Divergent	Metabolism;Nucleotide Metabolism;Pyrimidine metabolism|Metabolism;Amino Acid Metabolism;Alanine	aspartate and glutamate metabolism"
	4294	K10440	Enhanced	Environmental Information Processing;Membrane Transport;ABC transporters|Environmental Information Processing;Membrane Transport;Transporters
	1023	K03569	Divergent	Genetic Information Processing;Replication and Repair;Chromosome|Cellular Processes;Cell Motility;Cytoskeleton proteins
	1134	K03980	Divergent	Metabolism;Glycan Biosynthesis and Metabolism;Peptidoglycan biosynthesis
	185	K00567	Divergent	Genetic Information Processing;Replication and Repair;DNA repair and recombination proteins
	621	K02020	Divergent	Environmental Information Processing;Membrane Transport;ABC transporters|Environmental Information Processing;Membrane Transport;Transporters
	543	K01808	Divergent	Metabolism;Carbohydrate Metabolism;Pentose phosphate pathway|Metabolism;Energy Metabolism;Carbon fixation in photosynthetic organisms
	4295	K10441	Enhanced	Environmental Information Processing;Membrane Transport;ABC transporters|Environmental Information Processing;Membrane Transport;Transporters
	527	K01775	Divergent	Metabolism;Metabolism of Other Amino Acids;D-Alanine metabolism
	2584	K00821	Enhanced	Metabolism;Amino Acid Metabolism;Lysine biosynthesis|Metabolism;Amino Acid Metabolism;Amino acid related enzymes|Metabolism;Amino Acid Metabolism;Arginine and proline metabolism
	523	K01754	Divergent	Metabolism;Amino Acid Metabolism;Glycine	serine and threonine metabolism|Metabolism;Amino Acid Metabolism;Valine	leucine and isoleucine biosynthesis"
	2768	K01515	Enhanced	Metabolism;Nucleotide Metabolism;Purine metabolism
	3385	K03665	Enhanced	Unclassified;Poorly Characterized;General function prediction only
	764	K02557	Divergent	Cellular Processes;Cell Motility;Bacterial motility proteins|Cellular Processes;Cell Motility;Bacterial chemotaxis|Cellular Processes;Cell Motility;Flagellar assembly
	904	K03147	Divergent	Metabolism;Metabolism of Cofactors and Vitamins;Thiamine metabolism
	3403	K03712	Enhanced	Genetic Information Processing;Transcription;Transcription factors
	3317	K03458	Enhanced	Unclassified;Cellular Processes and Signaling;Other ion-coupled transporters
	3315	K03442	Enhanced	Unclassified;Cellular Processes and Signaling;Pores ion channels
	969	K03408	Divergent	Cellular Processes;Cell Motility;Bacterial motility proteins|Cellular Processes;Cell Motility;Bacterial chemotaxis|Environmental Information Processing;Signal Transduction;Two-component system
	3833	K07007	Enhanced	Unclassified;Poorly Characterized;General function prediction only
	3520	K04477	Enhanced	Unclassified;Poorly Characterized;General function prediction only
	635	K02072	Divergent	Environmental Information Processing;Membrane Transport;ABC transporters|Environmental Information Processing;Membrane Transport;Transporters
	609	K01999	Divergent	Environmental Information Processing;Membrane Transport;ABC transporters|Environmental Information Processing;Membrane Transport;Transporters
	51	K00133	Divergent	Metabolism;Amino Acid Metabolism;Cysteine and methionine metabolism|Metabolism;Amino Acid Metabolism;Lysine biosynthesis|Metabolism;Amino Acid Metabolism;Glycine	serine and threonine metabolism"
	634	K02071	Divergent	Environmental Information Processing;Membrane Transport;ABC transporters|Environmental Information Processing;Membrane Transport;Transporters
	3273	K03305	Enhanced	Unclassified;Cellular Processes and Signaling;Other ion-coupled transporters
	944	K03307	Divergent	Unclassified;Cellular Processes and Signaling;Other ion-coupled transporters
	2737	K01443	Enhanced	Metabolism;Carbohydrate Metabolism;Amino sugar and nucleotide sugar metabolism
	501	K01710	Divergent	Metabolism;Metabolism of Terpenoids and Polyketides;Polyketide sugar unit biosynthesis|Metabolism;Biosynthesis of Other Secondary Metabolites;Streptomycin biosynthesis|Metabolism;Metabolism of Terpenoids and Polyketides;Biosynthesis of vancomycin group antibiotics
	121	K00335	Divergent	Metabolism;Energy Metabolism;Oxidative phosphorylation
	299	K00975	Divergent	Metabolism;Carbohydrate Metabolism;Amino sugar and nucleotide sugar metabolism|Metabolism;Carbohydrate Metabolism;Starch and sucrose metabolism
	1252	K05515	Divergent	Metabolism;Glycan Biosynthesis and Metabolism;Peptidoglycan biosynthesis
	1649	K07567	Divergent	Unclassified;Genetic Information Processing;Translation proteins
	208	K00648	Divergent	Metabolism;Lipid Metabolism;Fatty acid biosynthesis|Metabolism;Lipid Metabolism;Lipid biosynthesis proteins
	3620	K05795	Enhanced	Unclassified;Cellular Processes and Signaling;Signal transduction mechanisms
	2334	K00008	Enhanced	Metabolism;Carbohydrate Metabolism;Fructose and mannose metabolism
	706	K02392	Divergent	Cellular Processes;Cell Motility;Bacterial motility proteins|Cellular Processes;Cell Motility;Flagellar assembly
	65	K00175	Divergent	Metabolism;Carbohydrate Metabolism;Citrate cycle (TCA cycle)|Metabolism;Energy Metabolism;Carbon fixation pathways in prokaryotes
	3000	K02231	Enhanced	Metabolism;Metabolism of Cofactors and Vitamins;Porphyrin and chlorophyll metabolism
	1125	K03892	Divergent	Genetic Information Processing;Transcription;Transcription factors
	3184	K02774	Enhanced	Environmental Information Processing;Membrane Transport;Phosphotransferase system (PTS)|Environmental Information Processing;Membrane Transport;Transporters|Metabolism;Carbohydrate Metabolism;Galactose metabolism
	478	K01649	Divergent	Metabolism;Carbohydrate Metabolism;Pyruvate metabolism|Metabolism;Amino Acid Metabolism;Valine	leucine and isoleucine biosynthesis"
	2	K00003	Divergent	Metabolism;Amino Acid Metabolism;Cysteine and methionine metabolism|Metabolism;Amino Acid Metabolism;Lysine biosynthesis|Metabolism;Amino Acid Metabolism;Glycine	serine and threonine metabolism"
	278	K00891	Divergent	Metabolism;Amino Acid Metabolism;Phenylalanine	tyrosine and tryptophan biosynthesis"
	4030	K07979	Enhanced	Genetic Information Processing;Transcription;Transcription factors
	724	K02417	Divergent	Environmental Information Processing;Membrane Transport;Secretion system|Cellular Processes;Cell Motility;Bacterial motility proteins|Cellular Processes;Cell Motility;Bacterial chemotaxis|Cellular Processes;Cell Motility;Flagellar assembly
	1295	K05808	Divergent	Unclassified;Genetic Information Processing;Translation proteins
	522	K01752	Divergent	Metabolism;Amino Acid Metabolism;Cysteine and methionine metabolism|Metabolism;Amino Acid Metabolism;Glycine	serine and threonine metabolism"
	2948	K02011	Enhanced	Environmental Information Processing;Membrane Transport;ABC transporters|Environmental Information Processing;Membrane Transport;Transporters
	3939	K07335	Enhanced	Unclassified;Cellular Processes and Signaling;Cell motility and secretion
	243	K00790	Divergent	Metabolism;Carbohydrate Metabolism;Amino sugar and nucleotide sugar metabolism|Metabolism;Glycan Biosynthesis and Metabolism;Peptidoglycan biosynthesis
	1617	K07402	Divergent	Unclassified;Genetic Information Processing;Protein folding and associated processing
	763	K02556	Divergent	Cellular Processes;Cell Motility;Flagellar assembly|Cellular Processes;Cell Motility;Bacterial motility proteins|Cellular Processes;Cell Motility;Bacterial chemotaxis|Environmental Information Processing;Signal Transduction;Two-component system
	1052	K03655	Divergent	Genetic Information Processing;Replication and Repair;Homologous recombination|Genetic Information Processing;Replication and Repair;DNA repair and recombination proteins
	539	K01802	Divergent	Unclassified;Genetic Information Processing;Protein folding and associated processing
	2396	K00176	Enhanced	Metabolism;Carbohydrate Metabolism;Citrate cycle (TCA cycle)|Metabolism;Energy Metabolism;Carbon fixation pathways in prokaryotes
	1310	K05847	Divergent	Environmental Information Processing;Membrane Transport;ABC transporters|Environmental Information Processing;Membrane Transport;Transporters
	1089	K03750	Divergent	Unclassified;Metabolism;Metabolism of cofactors and vitamins
	2819	K01685	Enhanced	Metabolism;Carbohydrate Metabolism;Pentose and glucuronate interconversions
	2397	K00177	Enhanced	Metabolism;Carbohydrate Metabolism;Citrate cycle (TCA cycle)|Metabolism;Energy Metabolism;Carbon fixation pathways in prokaryotes
	1581	K07238	Divergent	Unclassified;Cellular Processes and Signaling;Other ion-coupled transporters
	397	K01424	Divergent	Metabolism;Metabolism of Other Amino Acids;Cyanoamino acid metabolism|Metabolism;Amino Acid Metabolism;Alanine	aspartate and glutamate metabolism|Metabolism;Energy Metabolism;Nitrogen metabolism"
	253	K00820	Divergent	Metabolism;Carbohydrate Metabolism;Amino sugar and nucleotide sugar metabolism|Metabolism;Enzyme Families;Peptidases|Metabolism;Amino Acid Metabolism;Alanine	aspartate and glutamate metabolism"
	2450	K00334	Enhanced	Metabolism;Energy Metabolism;Oxidative phosphorylation
	3310	K03429	Enhanced	Metabolism;Glycan Biosynthesis and Metabolism;Glycosyltransferases|Metabolism;Lipid Metabolism;Glycerolipid metabolism
	490	K01687	Divergent	Metabolism;Metabolism of Cofactors and Vitamins;Pantothenate and CoA biosynthesis|Metabolism;Amino Acid Metabolism;Valine	leucine and isoleucine biosynthesis"
	320	K01042	Divergent	Genetic Information Processing;Translation;Aminoacyl-tRNA biosynthesis|Metabolism;Metabolism of Other Amino Acids;Selenocompound metabolism
	582	K01928	Divergent	Metabolism;Amino Acid Metabolism;Lysine biosynthesis|Metabolism;Glycan Biosynthesis and Metabolism;Peptidoglycan biosynthesis
	396	K01420	Divergent	Genetic Information Processing;Transcription;Transcription factors
	978	K03427	Divergent	Unclassified;Genetic Information Processing;Restriction enzyme
	1544	K07098	Divergent	Unclassified;Poorly Characterized;General function prediction only
	2881	K01835	Enhanced	Metabolism;Carbohydrate Metabolism;Pentose phosphate pathway|Metabolism;Nucleotide Metabolism;Purine metabolism|Metabolism;Biosynthesis of Other Secondary Metabolites;Streptomycin biosynthesis|Metabolism;Carbohydrate Metabolism;Starch and sucrose metabolism|Metabolism;Carbohydrate Metabolism;Glycolysis / Gluconeogenesis|Metabolism;Carbohydrate Metabolism;Galactose metabolism|Metabolism;Carbohydra…
	1171	K04078	Divergent	Genetic Information Processing;Folding	Sorting and Degradation;Chaperones and folding catalysts"
	3495	K04068	Enhanced	Unclassified;Genetic Information Processing;Protein folding and associated processing
	1754	K08602	Divergent	Metabolism;Enzyme Families;Peptidases
	666	K02224	Divergent	Metabolism;Metabolism of Cofactors and Vitamins;Porphyrin and chlorophyll metabolism
	206	K00640	Divergent	Metabolism;Amino Acid Metabolism;Cysteine and methionine metabolism|Metabolism;Energy Metabolism;Sulfur metabolism
	4532	K13542	Enhanced	Metabolism;Metabolism of Cofactors and Vitamins;Porphyrin and chlorophyll metabolism
	3357	K03581	Enhanced	Genetic Information Processing;Replication and Repair;Homologous recombination|Genetic Information Processing;Replication and Repair;DNA repair and recombination proteins
	1009	K03524	Divergent	Metabolism;Metabolism of Cofactors and Vitamins;Biotin metabolism|Genetic Information Processing;Transcription;Transcription factors
	608	K01998	Divergent	Environmental Information Processing;Membrane Transport;ABC transporters|Environmental Information Processing;Membrane Transport;Transporters
	4487	K12942	Enhanced	Unclassified;Metabolism;Metabolism of cofactors and vitamins
	728	K02422	Divergent	Cellular Processes;Cell Motility;Bacterial motility proteins|Cellular Processes;Cell Motility;Flagellar assembly
	607	K01997	Divergent	Environmental Information Processing;Membrane Transport;ABC transporters|Environmental Information Processing;Membrane Transport;Transporters
	1541	K07095	Divergent	Unclassified;Poorly Characterized;General function prediction only
	183	K00554	Divergent	Unclassified;Genetic Information Processing;Translation proteins
	2615	K00929	Enhanced	Metabolism;Carbohydrate Metabolism;Butanoate metabolism
	29	K00075	Divergent	Metabolism;Carbohydrate Metabolism;Amino sugar and nucleotide sugar metabolism|Metabolism;Glycan Biosynthesis and Metabolism;Peptidoglycan biosynthesis
	583	K01929	Divergent	Metabolism;Amino Acid Metabolism;Lysine biosynthesis|Metabolism;Glycan Biosynthesis and Metabolism;Peptidoglycan biosynthesis
	2533	K00634	Enhanced	Metabolism;Carbohydrate Metabolism;Butanoate metabolism
	308	K01000	Divergent	Metabolism;Glycan Biosynthesis and Metabolism;Peptidoglycan biosynthesis
	1164	K04066	Divergent	Genetic Information Processing;Replication and Repair;Homologous recombination|Genetic Information Processing;Replication and Repair;DNA repair and recombination proteins
	297	K00973	Divergent	Metabolism;Metabolism of Terpenoids and Polyketides;Polyketide sugar unit biosynthesis|Metabolism;Biosynthesis of Other Secondary Metabolites;Streptomycin biosynthesis
	1020	K03564	Divergent	Unclassified;Genetic Information Processing;Protein folding and associated processing
	580	K01925	Divergent	Metabolism;Glycan Biosynthesis and Metabolism;Peptidoglycan biosynthesis|Metabolism;Metabolism of Other Amino Acids;D-Glutamine and D-glutamate metabolism
	2947	K02010	Enhanced	Environmental Information Processing;Membrane Transport;ABC transporters|Environmental Information Processing;Membrane Transport;Transporters
	887	K02939	Divergent	Genetic Information Processing;Translation;Ribosome
	876	K02836	Divergent	Genetic Information Processing;Translation;Translation factors
	4621	K14138	Enhanced	Metabolism;Energy Metabolism;Carbon fixation pathways in prokaryotes|Metabolism;Energy Metabolism;Methane metabolism
	579	K01924	Divergent	Metabolism;Glycan Biosynthesis and Metabolism;Peptidoglycan biosynthesis|Metabolism;Metabolism of Other Amino Acids;D-Glutamine and D-glutamate metabolism
	293	K00962	Divergent	Metabolism;Nucleotide Metabolism;Pyrimidine metabolism|Genetic Information Processing;Folding	Sorting and Degradation;RNA degradation|Metabolism;Nucleotide Metabolism;Purine metabolism"
	766	K02563	Divergent	Cellular Processes;Cell Growth and Death;Cell cycle - Caulobacter|Metabolism;Glycan Biosynthesis and Metabolism;Peptidoglycan biosynthesis
	886	K02860	Divergent	Genetic Information Processing;Translation;Ribosome Biogenesis
	567	K01890	Divergent	Genetic Information Processing;Translation;Aminoacyl-tRNA biosynthesis|Metabolism;Amino Acid Metabolism;Amino acid related enzymes
	2694	K01232	Enhanced	Metabolism;Carbohydrate Metabolism;Starch and sucrose metabolism
	3975	K07507	Enhanced	Unclassified;Cellular Processes and Signaling;Other transporters
	924	K03210	Divergent	Environmental Information Processing;Membrane Transport;Secretion system|Genetic Information Processing;Folding	Sorting and Degradation;Protein export|Environmental Information Processing;Membrane Transport;Bacterial secretion system"
	1046	K03631	Divergent	Genetic Information Processing;Replication and Repair;DNA repair and recombination proteins
	247	K00800	Divergent	Metabolism;Amino Acid Metabolism;Phenylalanine	tyrosine and tryptophan biosynthesis"
	239	K00773	Divergent	Unclassified;Genetic Information Processing;Translation proteins
	890	K03073	Divergent	Environmental Information Processing;Membrane Transport;Secretion system|Genetic Information Processing;Folding	Sorting and Degradation;Protein export|Environmental Information Processing;Membrane Transport;Bacterial secretion system"
	1373	K06178	Divergent	Genetic Information Processing;Translation;Ribosome Biogenesis
	713	K02406	Divergent	Cellular Processes;Cell Motility;Bacterial motility proteins|Cellular Processes;Cell Motility;Flagellar assembly|Organismal Systems;Environmental Adaptation;Plant-pathogen interaction|Environmental Information Processing;Signal Transduction;Two-component system
	1296	K05810	Divergent	Unclassified;Poorly Characterized;Function unknown
	234	K00764	Divergent	Metabolism;Enzyme Families;Peptidases|Metabolism;Amino Acid Metabolism;Alanine	aspartate and glutamate metabolism|Metabolism;Nucleotide Metabolism;Purine metabolism"
	512	K01735	Divergent	Metabolism;Amino Acid Metabolism;Phenylalanine	tyrosine and tryptophan biosynthesis"
	1191	K04485	Divergent	Genetic Information Processing;Replication and Repair;DNA repair and recombination proteins
	1381	K06207	Divergent	Unclassified;Cellular Processes and Signaling;Signal transduction mechanisms
	513	K01736	Divergent	Metabolism;Amino Acid Metabolism;Phenylalanine	tyrosine and tryptophan biosynthesis"
	1497	K06997	Divergent	Unclassified;Poorly Characterized;General function prediction only
	2707	K01271	Enhanced	Metabolism;Enzyme Families;Peptidases
	1077	K03723	Divergent	Genetic Information Processing;Replication and Repair;Nucleotide excision repair|Genetic Information Processing;Replication and Repair;DNA repair and recombination proteins
	1031	K03601	Divergent	Genetic Information Processing;Replication and Repair;Mismatch repair|Genetic Information Processing;Replication and Repair;DNA repair and recombination proteins
	1850	K09748	Divergent	Genetic Information Processing;Translation;Ribosome Biogenesis
	193	K00609	Divergent	Metabolism;Nucleotide Metabolism;Pyrimidine metabolism|Metabolism;Amino Acid Metabolism;Alanine	aspartate and glutamate metabolism"
	430	K01495	Divergent	Metabolism;Metabolism of Cofactors and Vitamins;Folate biosynthesis
	606	K01996	Divergent	Environmental Information Processing;Membrane Transport;ABC transporters|Environmental Information Processing;Membrane Transport;Transporters
	585	K01933	Divergent	Metabolism;Nucleotide Metabolism;Purine metabolism
	524	K01755	Divergent	Metabolism;Amino Acid Metabolism;Alanine	aspartate and glutamate metabolism|Metabolism;Amino Acid Metabolism;Arginine and proline metabolism"
	455	K01588	Divergent	Metabolism;Nucleotide Metabolism;Purine metabolism
	530	K01778	Divergent	Metabolism;Amino Acid Metabolism;Lysine biosynthesis
	989	K03469	Divergent	Genetic Information Processing;Replication and Repair;DNA replication|Genetic Information Processing;Replication and Repair;DNA replication proteins
	597	K01963	Divergent	Metabolism;Carbohydrate Metabolism;Propanoate metabolism|Metabolism;Lipid Metabolism;Fatty acid biosynthesis|Metabolism;Energy Metabolism;Carbon fixation pathways in prokaryotes|Metabolism;Carbohydrate Metabolism;Pyruvate metabolism|Metabolism;Metabolism of Terpenoids and Polyketides;Tetracycline biosynthesis
	950	K03324	Divergent	Unclassified;Cellular Processes and Signaling;Other ion-coupled transporters
	440	K01520	Divergent	Metabolism;Nucleotide Metabolism;Pyrimidine metabolism|Genetic Information Processing;Replication and Repair;DNA repair and recombination proteins
	233	K00762	Divergent	Metabolism;Nucleotide Metabolism;Pyrimidine metabolism
	589	K01945	Divergent	Metabolism;Nucleotide Metabolism;Purine metabolism
	1534	K07082	Divergent	Unclassified;Poorly Characterized;General function prediction only
	2030	K11175	Divergent	Metabolism;Metabolism of Cofactors and Vitamins;One carbon pool by folate|Metabolism;Nucleotide Metabolism;Purine metabolism
	291	K00950	Divergent	Metabolism;Metabolism of Cofactors and Vitamins;Folate biosynthesis
	3836	K07012	Enhanced	Unclassified;Poorly Characterized;General function prediction only
	1103	K03797	Divergent	Metabolism;Enzyme Families;Peptidases
	4317	K10670	Enhanced	Unclassified;Metabolism;Others
	982	K03431	Divergent	Metabolism;Carbohydrate Metabolism;Amino sugar and nucleotide sugar metabolism
	458	K01599	Divergent	Metabolism;Metabolism of Cofactors and Vitamins;Porphyrin and chlorophyll metabolism
	395	K01417	Divergent	Unclassified;Metabolism;Others
	8	K00013	Divergent	Metabolism;Amino Acid Metabolism;Histidine metabolism
	528	K01776	Divergent	Metabolism;Metabolism of Other Amino Acids;D-Glutamine and D-glutamate metabolism
	1516	K07038	Divergent	Unclassified;Poorly Characterized;General function prediction only
	1843	K09710	Divergent	Genetic Information Processing;Translation;Ribosome Biogenesis
	889	K03060	Divergent	Metabolism;Nucleotide Metabolism;Pyrimidine metabolism|Genetic Information Processing;Transcription;Transcription machinery|Genetic Information Processing;Replication and Repair;DNA repair and recombination proteins|Metabolism;Nucleotide Metabolism;Purine metabolism|Genetic Information Processing;Transcription;RNA polymerase
	217	K00674	Divergent	Metabolism;Amino Acid Metabolism;Lysine biosynthesis
	586	K01934	Divergent	Metabolism;Metabolism of Cofactors and Vitamins;One carbon pool by folate
	493	K01698	Divergent	Metabolism;Metabolism of Cofactors and Vitamins;Porphyrin and chlorophyll metabolism
	2543	K00661	Enhanced	Unclassified;Metabolism;Others
	1032	K03602	Divergent	Genetic Information Processing;Replication and Repair;Mismatch repair|Genetic Information Processing;Replication and Repair;DNA repair and recombination proteins
	605	K01995	Divergent	Environmental Information Processing;Membrane Transport;ABC transporters|Environmental Information Processing;Membrane Transport;Transporters
	3787	K06871	Enhanced	Unclassified;Poorly Characterized;General function prediction only
	1613	K07391	Divergent	Unclassified;Genetic Information Processing;Protein folding and associated processing
	1504	K07010	Divergent	Metabolism;Enzyme Families;Peptidases
	453	K01585	Divergent	Metabolism;Amino Acid Metabolism;Arginine and proline metabolism
	587	K01940	Divergent	Metabolism;Amino Acid Metabolism;Alanine	aspartate and glutamate metabolism|Metabolism;Amino Acid Metabolism;Arginine and proline metabolism"
	672	K02237	Divergent	Environmental Information Processing;Membrane Transport;Secretion system
	1045	K03628	Divergent	Genetic Information Processing;Transcription;Transcription machinery|Genetic Information Processing;Folding	Sorting and Degradation;RNA degradation"
	3991	K07667	Enhanced	Environmental Information Processing;Signal Transduction;Two-component system
	24	K00052	Divergent	Metabolism;Amino Acid Metabolism;Valine	leucine and isoleucine biosynthesis"
	696	K02372	Divergent	Metabolism;Lipid Metabolism;Fatty acid biosynthesis|Metabolism;Lipid Metabolism;Lipid biosynthesis proteins
	1627	K07460	Divergent	Unclassified;Genetic Information Processing;Replication	recombination and repair proteins"
	7	K00012	Divergent	Metabolism;Carbohydrate Metabolism;Amino sugar and nucleotide sugar metabolism|Metabolism;Carbohydrate Metabolism;Ascorbate and aldarate metabolism|Metabolism;Carbohydrate Metabolism;Pentose and glucuronate interconversions|Metabolism;Carbohydrate Metabolism;Starch and sucrose metabolism
	25	K00053	Divergent	Metabolism;Metabolism of Cofactors and Vitamins;Pantothenate and CoA biosynthesis|Metabolism;Amino Acid Metabolism;Valine	leucine and isoleucine biosynthesis"
	348	K01159	Divergent	Genetic Information Processing;Replication and Repair;Homologous recombination|Genetic Information Processing;Replication and Repair;DNA repair and recombination proteins
	753	K02500	Divergent	Metabolism;Amino Acid Metabolism;Histidine metabolism
	519	K01749	Divergent	Metabolism;Metabolism of Cofactors and Vitamins;Porphyrin and chlorophyll metabolism
	207	K00645	Divergent	Metabolism;Lipid Metabolism;Fatty acid biosynthesis|Metabolism;Lipid Metabolism;Lipid biosynthesis proteins
	596	K01962	Divergent	Metabolism;Carbohydrate Metabolism;Propanoate metabolism|Metabolism;Lipid Metabolism;Fatty acid biosynthesis|Metabolism;Energy Metabolism;Carbon fixation pathways in prokaryotes|Metabolism;Carbohydrate Metabolism;Pyruvate metabolism|Metabolism;Metabolism of Terpenoids and Polyketides;Tetracycline biosynthesis
	367	K01243	Divergent	Metabolism;Amino Acid Metabolism;Cysteine and methionine metabolism
	2662	K01092	Enhanced	Metabolism;Carbohydrate Metabolism;Inositol phosphate metabolism|Metabolism;Biosynthesis of Other Secondary Metabolites;Streptomycin biosynthesis|Environmental Information Processing;Signal Transduction;Phosphatidylinositol signaling system
	235	K00765	Divergent	Metabolism;Amino Acid Metabolism;Histidine metabolism
	236	K00767	Divergent	Metabolism;Metabolism of Cofactors and Vitamins;Nicotinate and nicotinamide metabolism
	4337	K10947	Enhanced	Genetic Information Processing;Transcription;Transcription factors
	474	K01633	Divergent	Metabolism;Metabolism of Cofactors and Vitamins;Folate biosynthesis
	2861	K01779	Enhanced	Metabolism;Amino Acid Metabolism;Alanine	aspartate and glutamate metabolism"
	973	K03413	Divergent	Cellular Processes;Cell Motility;Bacterial motility proteins|Cellular Processes;Cell Motility;Bacterial chemotaxis|Environmental Information Processing;Signal Transduction;Two-component system
	3713	K06213	Enhanced	Unclassified;Cellular Processes and Signaling;Other transporters
	378	K01273	Divergent	Metabolism;Enzyme Families;Peptidases
	3076	K02477	Enhanced	Environmental Information Processing;Signal Transduction;Two-component system
	656	K02160	Divergent	Metabolism;Carbohydrate Metabolism;Propanoate metabolism|Metabolism;Lipid Metabolism;Fatty acid biosynthesis|Metabolism;Energy Metabolism;Carbon fixation pathways in prokaryotes|Metabolism;Carbohydrate Metabolism;Pyruvate metabolism|Metabolism;Metabolism of Terpenoids and Polyketides;Tetracycline biosynthesis
	3190	K02791	Enhanced	Environmental Information Processing;Membrane Transport;Phosphotransferase system (PTS)|Metabolism;Carbohydrate Metabolism;Starch and sucrose metabolism|Metabolism;Carbohydrate Metabolism;Glycolysis / Gluconeogenesis|Environmental Information Processing;Membrane Transport;Transporters
	14	K00027	Divergent	Metabolism;Carbohydrate Metabolism;Pyruvate metabolism|Environmental Information Processing;Signal Transduction;Two-component system
	910	K03154	Divergent	Genetic Information Processing;Folding	Sorting and Degradation;Sulfur relay system"
	3918	K07260	Enhanced	Metabolism;Enzyme Families;Peptidases|Metabolism;Glycan Biosynthesis and Metabolism;Peptidoglycan biosynthesis
	2705	K01269	Enhanced	Unclassified;Metabolism;Amino acid metabolism
	2382	K00135	Enhanced	Metabolism;Carbohydrate Metabolism;Butanoate metabolism|Metabolism;Amino Acid Metabolism;Alanine	aspartate and glutamate metabolism|Metabolism;Amino Acid Metabolism;Tyrosine metabolism"
	4013	K07736	Enhanced	Genetic Information Processing;Transcription;Transcription factors
	1003	K03517	Divergent	Metabolism;Metabolism of Cofactors and Vitamins;Nicotinate and nicotinamide metabolism
	517	K01740	Divergent	Metabolism;Amino Acid Metabolism;Cysteine and methionine metabolism
	1307	K05837	Divergent	Genetic Information Processing;Replication and Repair;Chromosome
	101	K00278	Divergent	Metabolism;Metabolism of Cofactors and Vitamins;Nicotinate and nicotinamide metabolism|Metabolism;Amino Acid Metabolism;Alanine	aspartate and glutamate metabolism"
	192	K00606	Divergent	Metabolism;Metabolism of Cofactors and Vitamins;Pantothenate and CoA biosynthesis
	1228	K05337	Divergent	Unclassified;Metabolism;Energy metabolism
	1476	K06925	Divergent	Unclassified;Poorly Characterized;General function prediction only
	3460	K03924	Enhanced	Unclassified;Metabolism;Energy metabolism
	273	K00872	Divergent	Metabolism;Amino Acid Metabolism;Glycine	serine and threonine metabolism"
	576	K01918	Divergent	Metabolism;Metabolism of Other Amino Acids;beta-Alanine metabolism|Metabolism;Metabolism of Cofactors and Vitamins;Pantothenate and CoA biosynthesis
	2850	K01750	Enhanced	Metabolism;Amino Acid Metabolism;Arginine and proline metabolism
	1274	K05592	Divergent	Genetic Information Processing;Translation;Ribosome Biogenesis|Genetic Information Processing;Folding	Sorting and Degradation;RNA degradation"
	2422	K00248	Enhanced	Metabolism;Amino Acid Metabolism;Valine	leucine and isoleucine degradation|Metabolism;Carbohydrate Metabolism;Butanoate metabolism|Metabolism;Lipid Metabolism;Fatty acid metabolism"
	1650	K07568	Divergent	Unclassified;Genetic Information Processing;Translation proteins
	2014	K11069	Divergent	Environmental Information Processing;Membrane Transport;ABC transporters|Environmental Information Processing;Membrane Transport;Transporters
	906	K03149	Divergent	Metabolism;Metabolism of Cofactors and Vitamins;Thiamine metabolism
	1629	K07462	Divergent	Genetic Information Processing;Replication and Repair;Base excision repair|Genetic Information Processing;Replication and Repair;Mismatch repair|Genetic Information Processing;Replication and Repair;Homologous recombination|Genetic Information Processing;Replication and Repair;DNA repair and recombination proteins
	947	K03312	Divergent	Unclassified;Cellular Processes and Signaling;Other ion-coupled transporters
	3131	K02652	Enhanced	Environmental Information Processing;Membrane Transport;Secretion system|Cellular Processes;Cell Motility;Bacterial motility proteins
	64	K00174	Divergent	Metabolism;Carbohydrate Metabolism;Citrate cycle (TCA cycle)|Metabolism;Energy Metabolism;Carbon fixation pathways in prokaryotes
	3132	K02653	Enhanced	Environmental Information Processing;Membrane Transport;Secretion system|Cellular Processes;Cell Motility;Bacterial motility proteins
	3185	K02775	Enhanced	Environmental Information Processing;Membrane Transport;Phosphotransferase system (PTS)|Environmental Information Processing;Membrane Transport;Transporters|Metabolism;Carbohydrate Metabolism;Galactose metabolism
	2589	K00837	Enhanced	Unclassified;Metabolism;Amino acid metabolism
	1024	K03570	Divergent	Genetic Information Processing;Replication and Repair;Chromosome
	3183	K02773	Enhanced	Environmental Information Processing;Membrane Transport;Phosphotransferase system (PTS)|Environmental Information Processing;Membrane Transport;Transporters|Metabolism;Carbohydrate Metabolism;Galactose metabolism
	809	K02687	Divergent	Unclassified;Genetic Information Processing;Translation proteins
	2747	K01464	Enhanced	Metabolism;Metabolism of Other Amino Acids;beta-Alanine metabolism|Metabolism;Nucleotide Metabolism;Pyrimidine metabolism|Metabolism;Metabolism of Cofactors and Vitamins;Pantothenate and CoA biosynthesis|Metabolism;Xenobiotics Biodegradation and Metabolism;Drug metabolism - other enzymes
	3828	K06998	Enhanced	Unclassified;Poorly Characterized;General function prediction only
	3237	K03150	Enhanced	Metabolism;Metabolism of Cofactors and Vitamins;Thiamine metabolism
	1049	K03639	Divergent	Genetic Information Processing;Folding	Sorting and Degradation;Sulfur relay system|Metabolism;Metabolism of Cofactors and Vitamins;Folate biosynthesis"
	535	K01791	Divergent	Metabolism;Carbohydrate Metabolism;Amino sugar and nucleotide sugar metabolism|Metabolism;Glycan Biosynthesis and Metabolism;Lipopolysaccharide biosynthesis proteins
	908	K03152	Divergent	Metabolism;Enzyme Families;Peptidases
	1076	K03719	Divergent	Genetic Information Processing;Transcription;Transcription factors|Genetic Information Processing;Replication and Repair;Chromosome
	3129	K02650	Enhanced	Environmental Information Processing;Membrane Transport;Secretion system|Cellular Processes;Cell Motility;Bacterial motility proteins|Environmental Information Processing;Signal Transduction;Two-component system
	546	K01814	Divergent	Metabolism;Amino Acid Metabolism;Histidine metabolism
	4057	K08302	Enhanced	Metabolism;Carbohydrate Metabolism;Galactose metabolism
	3135	K02662	Enhanced	Environmental Information Processing;Membrane Transport;Secretion system|Cellular Processes;Cell Motility;Bacterial motility proteins
	898	K03092	Divergent	Genetic Information Processing;Transcription;Transcription machinery|Human Diseases;Infectious Diseases;Vibrio cholerae pathogenic cycle|Environmental Information Processing;Signal Transduction;Two-component system
	1047	K03637	Divergent	Genetic Information Processing;Folding	Sorting and Degradation;Sulfur relay system|Metabolism;Metabolism of Cofactors and Vitamins;Folate biosynthesis"
	219	K00676	Divergent	Unclassified;Genetic Information Processing;Translation proteins
	2456	K00359	Enhanced	Unclassified;Metabolism;Others
	186	K00575	Divergent	Cellular Processes;Cell Motility;Bacterial motility proteins|Cellular Processes;Cell Motility;Bacterial chemotaxis|Environmental Information Processing;Signal Transduction;Two-component system
	972	K03412	Divergent	Cellular Processes;Cell Motility;Bacterial motility proteins|Cellular Processes;Cell Motility;Bacterial chemotaxis|Environmental Information Processing;Signal Transduction;Two-component system
	1001	K03498	Divergent	Unclassified;Cellular Processes and Signaling;Other ion-coupled transporters
	3334	K03518	Enhanced	Metabolism;Xenobiotics Biodegradation and Metabolism;Nitrotoluene degradation|Metabolism;Energy Metabolism;Methane metabolism
	2759	K01493	Enhanced	Environmental Information Processing;Membrane Transport;Secretion system|Metabolism;Nucleotide Metabolism;Pyrimidine metabolism
	3797	K06896	Enhanced	Unclassified;Poorly Characterized;General function prediction only
	3883	K07126	Enhanced	Unclassified;Poorly Characterized;General function prediction only
	1363	K06158	Divergent	Unclassified;Genetic Information Processing;Translation proteins
	3451	K03856	Enhanced	Metabolism;Amino Acid Metabolism;Phenylalanine	tyrosine and tryptophan biosynthesis"
	3759	K06409	Enhanced	Unclassified;Cellular Processes and Signaling;Sporulation
	3356	K03572	Enhanced	Genetic Information Processing;Replication and Repair;Mismatch repair|Genetic Information Processing;Replication and Repair;DNA repair and recombination proteins
	3384	K03660	Enhanced	Genetic Information Processing;Replication and Repair;Base excision repair|Genetic Information Processing;Replication and Repair;DNA repair and recombination proteins
	2074	K11741	Divergent	Unclassified;Cellular Processes and Signaling;Other ion-coupled transporters
	1017	K03555	Divergent	Genetic Information Processing;Replication and Repair;Mismatch repair|Genetic Information Processing;Replication and Repair;DNA repair and recombination proteins
	1653	K07636	Divergent	Metabolism;Enzyme Families;Protein kinases|Environmental Information Processing;Signal Transduction;Two-component system
	3017	K02304	Enhanced	Metabolism;Metabolism of Cofactors and Vitamins;Porphyrin and chlorophyll metabolism
	2665	K01118	Enhanced	Unclassified;Metabolism;Others
	3849	K07047	Enhanced	Unclassified;Poorly Characterized;General function prediction only
	1172	K04079	Divergent	Genetic Information Processing;Folding	Sorting and Degradation;Protein processing in endoplasmic reticulum|Genetic Information Processing;Folding	Sorting and Degradation;Proteasome|Organismal Systems;Immune System;Antigen processing and presentation|Organismal Systems;Endocrine System;Progesterone-mediated oocyte maturation|Human Diseases;Cancers;Pathways in cancer|Human Diseases;Cancers;Prostate cancer|Genetic Information Processing;Folding	Sorting and Degradation;Chaperones and folding catalysts|Organismal Systems;Environmental Adaptation;Plant-pathogen interaction|Organismal Systems;Immune System;NOD-like receptor signaling pathway"
	3278	K03315	Enhanced	Metabolism;Energy Metabolism;Methane metabolism
	4367	K11202	Enhanced	Environmental Information Processing;Membrane Transport;Transporters
	705	K02390	Divergent	Cellular Processes;Cell Motility;Bacterial motility proteins|Cellular Processes;Cell Motility;Flagellar assembly
	968	K03407	Divergent	Metabolism;Enzyme Families;Protein kinases|Cellular Processes;Cell Motility;Bacterial chemotaxis|Cellular Processes;Cell Motility;Bacterial motility proteins|Environmental Information Processing;Signal Transduction;Two-component system
	2601	K00868	Enhanced	Metabolism;Metabolism of Cofactors and Vitamins;Vitamin B6 metabolism
	4410	K11749	Enhanced	Metabolism;Enzyme Families;Peptidases|Cellular Processes;Cell Growth and Death;Cell cycle - Caulobacter
	2702	K01258	Enhanced	Metabolism;Enzyme Families;Peptidases
	3621	K05796	Enhanced	Unclassified;Metabolism;Energy metabolism
	1194	K04517	Divergent	Metabolism;Amino Acid Metabolism;Phenylalanine	tyrosine and tryptophan biosynthesis|Metabolism;Biosynthesis of Other Secondary Metabolites;Novobiocin biosynthesis"
	4560	K13653	Enhanced	Genetic Information Processing;Transcription;Transcription factors
	1730	K08309	Divergent	Unclassified;Metabolism;Glycan biosynthesis and metabolism
	4460	K12267	Enhanced	Unclassified;Genetic Information Processing;Protein folding and associated processing
	41	K00104	Divergent	Metabolism;Carbohydrate Metabolism;Glyoxylate and dicarboxylate metabolism
	492	K01693	Divergent	Metabolism;Amino Acid Metabolism;Histidine metabolism
	564	K01879	Divergent	Genetic Information Processing;Translation;Aminoacyl-tRNA biosynthesis|Metabolism;Amino Acid Metabolism;Amino acid related enzymes
	251	K00812	Divergent	Metabolism;Biosynthesis of Other Secondary Metabolites;Isoquinoline alkaloid biosynthesis|Metabolism;Amino Acid Metabolism;Cysteine and methionine metabolism|Metabolism;Energy Metabolism;Carbon fixation in photosynthetic organisms|Metabolism;Biosynthesis of Other Secondary Metabolites;Tropane	piperidine and pyridine alkaloid biosynthesis|Metabolism;Amino Acid Metabolism;Phenylalanine metabolism|Metabolism;Amino Acid Metabolism;Arginine and proline metabolism|Metabolism;Amino Acid Metabolism;Amino acid related enzymes|Metabolism;Amino Acid Metabolism;Alanine	aspartate and glutamate metabolism|Metabolism;Amino Acid Metabolism;Phenylalanine	tyrosine and tryptophan biosynthesis|Metabolism;Amino Acid Metabolism;Tyrosine metabolism|Metabolism;Biosynthesis of Other Secondary Metabolites;Novobiocin biosynthesis"
	2425	K00265	Enhanced	Metabolism;Amino Acid Metabolism;Alanine	aspartate and glutamate metabolism|Metabolism;Energy Metabolism;Nitrogen metabolism"
	1090	K03752	Divergent	Unclassified;Metabolism;Metabolism of cofactors and vitamins
	1035	K03609	Divergent	Genetic Information Processing;Replication and Repair;Chromosome|Cellular Processes;Cell Motility;Cytoskeleton proteins
	122	K00336	Divergent	Metabolism;Energy Metabolism;Oxidative phosphorylation
	2742	K01451	Enhanced	Metabolism;Enzyme Families;Peptidases|Metabolism;Amino Acid Metabolism;Phenylalanine metabolism
	3504	K04083	Enhanced	Genetic Information Processing;Folding	Sorting and Degradation;Chaperones and folding catalysts"
	2795	K01620	Enhanced	Metabolism;Amino Acid Metabolism;Glycine	serine and threonine metabolism"
	2728	K01425	Enhanced	Organismal Systems;Excretory System;Proximal tubule bicarbonate reclamation|Metabolism;Amino Acid Metabolism;Arginine and proline metabolism|Organismal Systems;Nervous System;Glutamatergic synapse|Metabolism;Metabolism of Other Amino Acids;D-Glutamine and D-glutamate metabolism|Metabolism;Amino Acid Metabolism;Alanine	aspartate and glutamate metabolism|Metabolism;Energy Metabolism;Nitrogen metabolism"
	2720	K01362	Enhanced	Unclassified;Metabolism;Amino acid metabolism
	2600	K00865	Enhanced	Metabolism;Carbohydrate Metabolism;Glyoxylate and dicarboxylate metabolism|Metabolism;Amino Acid Metabolism;Glycine	serine and threonine metabolism|Metabolism;Lipid Metabolism;Glycerolipid metabolism|Metabolism;Energy Metabolism;Methane metabolism"
	3705	K06183	Enhanced	Genetic Information Processing;Translation;Ribosome Biogenesis
	4190	K09773	Enhanced	Unclassified;Poorly Characterized;Function unknown
	4026	K07813	Enhanced	Metabolism;Enzyme Families;Peptidases|Environmental Information Processing;Signal Transduction;Two-component system
	4212	K09888	Enhanced	Genetic Information Processing;Replication and Repair;Chromosome
	614	K02005	Divergent	Unclassified;Cellular Processes and Signaling;Membrane and intracellular structural molecules
	1019	K03563	Divergent	Environmental Information Processing;Signal Transduction;Two-component system
	4031	K08070	Enhanced	Unclassified;Metabolism;Others
	3187	K02781	Enhanced	Environmental Information Processing;Membrane Transport;Phosphotransferase system (PTS)|Environmental Information Processing;Membrane Transport;Transporters|Metabolism;Carbohydrate Metabolism;Fructose and mannose metabolism
	3322	K03481	Enhanced	Genetic Information Processing;Transcription;Transcription factors
	1345	K06041	Divergent	Unclassified;Cellular Processes and Signaling;Membrane and intracellular structural molecules
	1259	K05540	Divergent	Unclassified;Genetic Information Processing;Translation proteins
	3360	K03594	Enhanced	Unclassified;Cellular Processes and Signaling;Inorganic ion transport and metabolism
	3958	K07461	Enhanced	Unclassified;Genetic Information Processing;Replication	recombination and repair proteins"
	2995	K02217	Enhanced	Metabolism;Metabolism of Cofactors and Vitamins;Porphyrin and chlorophyll metabolism
	3754	K06399	Enhanced	Metabolism;Enzyme Families;Peptidases
	3534	K04720	Enhanced	Metabolism;Metabolism of Cofactors and Vitamins;Porphyrin and chlorophyll metabolism
	313	K01007	Divergent	Metabolism;Energy Metabolism;Carbon fixation pathways in prokaryotes|Metabolism;Carbohydrate Metabolism;Pyruvate metabolism|Metabolism;Energy Metabolism;Methane metabolism
	2596	K00854	Enhanced	Metabolism;Carbohydrate Metabolism;Pentose and glucuronate interconversions
	714	K02407	Divergent	Cellular Processes;Cell Motility;Bacterial motility proteins|Cellular Processes;Cell Motility;Flagellar assembly
	807	K02669	Divergent	Environmental Information Processing;Membrane Transport;Secretion system|Cellular Processes;Cell Motility;Bacterial motility proteins
	703	K02388	Divergent	Cellular Processes;Cell Motility;Bacterial motility proteins|Cellular Processes;Cell Motility;Flagellar assembly
	3117	K02619	Enhanced	Metabolism;Metabolism of Cofactors and Vitamins;Folate biosynthesis
	698	K02379	Divergent	Unclassified;Metabolism;Energy metabolism
	712	K02405	Divergent	Cellular Processes;Cell Motility;Bacterial motility proteins|Genetic Information Processing;Transcription;Transcription machinery|Human Diseases;Infectious Diseases;Vibrio cholerae pathogenic cycle|Environmental Information Processing;Signal Transduction;Two-component system
	722	K02415	Divergent	Cellular Processes;Cell Motility;Bacterial motility proteins
	3355	K03571	Enhanced	Genetic Information Processing;Replication and Repair;Chromosome
	715	K02408	Divergent	Cellular Processes;Cell Motility;Bacterial motility proteins|Cellular Processes;Cell Motility;Flagellar assembly
	1	K00001	Divergent	Metabolism;Lipid Metabolism;Fatty acid metabolism|Metabolism;Xenobiotics Biodegradation and Metabolism;Naphthalene degradation|Metabolism;Xenobiotics Biodegradation and Metabolism;Chloroalkane and chloroalkene degradation|Metabolism;Carbohydrate Metabolism;Glycolysis / Gluconeogenesis|Metabolism;Xenobiotics Biodegradation and Metabolism;Metabolism of xenobiotics by cytochrome P450|Metabolism;Meta…
	717	K02410	Divergent	Cellular Processes;Cell Motility;Bacterial motility proteins|Cellular Processes;Cell Motility;Bacterial chemotaxis|Cellular Processes;Cell Motility;Flagellar assembly
	4486	K12941	Enhanced	Metabolism;Enzyme Families;Peptidases
	3731	K06334	Enhanced	Unclassified;Cellular Processes and Signaling;Sporulation
	727	K02420	Divergent	Environmental Information Processing;Membrane Transport;Secretion system|Cellular Processes;Cell Motility;Bacterial motility proteins|Cellular Processes;Cell Motility;Flagellar assembly
	726	K02419	Divergent	Environmental Information Processing;Membrane Transport;Secretion system|Cellular Processes;Cell Motility;Bacterial motility proteins|Cellular Processes;Cell Motility;Flagellar assembly
	2303	K14441	Divergent	None
	2407	K00198	Enhanced	Metabolism;Xenobiotics Biodegradation and Metabolism;Nitrotoluene degradation|Metabolism;Energy Metabolism;Methane metabolism
	716	K02409	Divergent	Environmental Information Processing;Membrane Transport;Secretion system|Cellular Processes;Cell Motility;Bacterial motility proteins|Cellular Processes;Cell Motility;Flagellar assembly
	702	K02387	Divergent	Cellular Processes;Cell Motility;Bacterial motility proteins|Cellular Processes;Cell Motility;Flagellar assembly
	707	K02396	Divergent	Cellular Processes;Cell Motility;Bacterial motility proteins|Cellular Processes;Cell Motility;Flagellar assembly
	710	K02400	Divergent	Environmental Information Processing;Membrane Transport;Secretion system|Cellular Processes;Cell Motility;Bacterial motility proteins|Cellular Processes;Cell Motility;Flagellar assembly
	719	K02412	Divergent	Environmental Information Processing;Membrane Transport;Secretion system|Cellular Processes;Cell Motility;Bacterial motility proteins|Cellular Processes;Cell Motility;Flagellar assembly
	3730	K06333	Enhanced	Unclassified;Cellular Processes and Signaling;Sporulation
	3623	K05799	Enhanced	Genetic Information Processing;Transcription;Transcription factors
	723	K02416	Divergent	Cellular Processes;Cell Motility;Bacterial motility proteins|Cellular Processes;Cell Motility;Bacterial chemotaxis|Cellular Processes;Cell Motility;Flagellar assembly
	3067	K02456	Enhanced	Environmental Information Processing;Membrane Transport;Secretion system|Environmental Information Processing;Membrane Transport;Bacterial secretion system
	1522	K07053	Divergent	Unclassified;Poorly Characterized;General function prediction only
	1403	K06346	Divergent	Unclassified;Cellular Processes and Signaling;Sporulation
	3961	K07467	Enhanced	Unclassified;Genetic Information Processing;Replication	recombination and repair proteins"
	3279	K03317	Enhanced	Unclassified;Cellular Processes and Signaling;Other ion-coupled transporters
	2384	K00140	Enhanced	Metabolism;Carbohydrate Metabolism;Propanoate metabolism|Metabolism;Carbohydrate Metabolism;Inositol phosphate metabolism|Metabolism;Amino Acid Metabolism;Valine	leucine and isoleucine degradation"
	376	K01270	Divergent	Metabolism;Metabolism of Other Amino Acids;beta-Alanine metabolism|Metabolism;Enzyme Families;Peptidases|Metabolism;Metabolism of Other Amino Acids;Glutathione metabolism|Metabolism;Amino Acid Metabolism;Histidine metabolism|Metabolism;Amino Acid Metabolism;Arginine and proline metabolism
	1569	K07173	Divergent	Metabolism;Amino Acid Metabolism;Cysteine and methionine metabolism|Human Diseases;Infectious Diseases;Vibrio cholerae pathogenic cycle
	3344	K03546	Enhanced	Genetic Information Processing;Replication and Repair;DNA repair and recombination proteins
	1036	K03610	Divergent	Genetic Information Processing;Replication and Repair;Chromosome
	704	K02389	Divergent	Cellular Processes;Cell Motility;Bacterial motility proteins|Cellular Processes;Cell Motility;Flagellar assembly
	4653	K14742	Enhanced	None
	244	K00795	Divergent	Metabolism;Metabolism of Terpenoids and Polyketides;Prenyltransferases|Metabolism;Metabolism of Terpenoids and Polyketides;Terpenoid backbone biosynthesis
	708	K02397	Divergent	Cellular Processes;Cell Motility;Bacterial motility proteins|Cellular Processes;Cell Motility;Flagellar assembly
	2557	K00703	Enhanced	Metabolism;Glycan Biosynthesis and Metabolism;Glycosyltransferases|Metabolism;Carbohydrate Metabolism;Starch and sucrose metabolism
	3707	K06193	Enhanced	Metabolism;Metabolism of Other Amino Acids;Phosphonate and phosphinate metabolism
	3345	K03547	Enhanced	Genetic Information Processing;Replication and Repair;DNA repair and recombination proteins
	3386	K03666	Enhanced	Genetic Information Processing;Replication and Repair;Chromosome|Genetic Information Processing;Folding	Sorting and Degradation;RNA degradation"
	692	K02334	Divergent	Unclassified;Genetic Information Processing;Replication	recombination and repair proteins"
	2851	K01751	Enhanced	Unclassified;Metabolism;Amino acid metabolism
	1034	K03608	Divergent	Genetic Information Processing;Replication and Repair;Chromosome
	2893	K01878	Enhanced	Genetic Information Processing;Translation;Aminoacyl-tRNA biosynthesis|Metabolism;Amino Acid Metabolism;Amino acid related enzymes
	3416	K03742	Enhanced	Unclassified;Poorly Characterized;General function prediction only
	2541	K00657	Enhanced	Metabolism;Amino Acid Metabolism;Arginine and proline metabolism
	353	K01187	Divergent	Metabolism;Carbohydrate Metabolism;Starch and sucrose metabolism|Metabolism;Carbohydrate Metabolism;Galactose metabolism
	314	K01008	Divergent	Metabolism;Metabolism of Other Amino Acids;Selenocompound metabolism
	1501	K07005	Divergent	Unclassified;Poorly Characterized;General function prediction only
	2896	K01886	Enhanced	Genetic Information Processing;Translation;Aminoacyl-tRNA biosynthesis|Metabolism;Amino Acid Metabolism;Amino acid related enzymes
	3981	K07574	Enhanced	Genetic Information Processing;Translation;Ribosome Biogenesis
	2604	K00876	Enhanced	Metabolism;Nucleotide Metabolism;Pyrimidine metabolism|Metabolism;Xenobiotics Biodegradation and Metabolism;Drug metabolism - other enzymes
	245	K00797	Divergent	Metabolism;Amino Acid Metabolism;Cysteine and methionine metabolism|Metabolism;Metabolism of Other Amino Acids;beta-Alanine metabolism|Metabolism;Metabolism of Other Amino Acids;Glutathione metabolism|Metabolism;Amino Acid Metabolism;Arginine and proline metabolism
	3097	K02564	Enhanced	Metabolism;Carbohydrate Metabolism;Amino sugar and nucleotide sugar metabolism
	351	K01179	Divergent	Metabolism;Carbohydrate Metabolism;Starch and sucrose metabolism
	2963	K02058	Enhanced	Environmental Information Processing;Membrane Transport;Transporters
	1378	K06196	Divergent	Unclassified;Cellular Processes and Signaling;Electron transfer carriers
	718	K02411	Divergent	Environmental Information Processing;Membrane Transport;Secretion system|Cellular Processes;Cell Motility;Bacterial motility proteins|Cellular Processes;Cell Motility;Flagellar assembly
	3820	K06976	Enhanced	Unclassified;Poorly Characterized;General function prediction only
	3986	K07646	Enhanced	Metabolism;Enzyme Families;Protein kinases|Environmental Information Processing;Signal Transduction;Two-component system
	3394	K03688	Enhanced	Metabolism;Metabolism of Cofactors and Vitamins;Ubiquinone and other terpenoid-quinone biosynthesis
	1478	K06929	Divergent	Unclassified;Poorly Characterized;General function prediction only
	3937	K07321	Enhanced	Unclassified;Cellular Processes and Signaling;Cell division
	209	K00651	Divergent	Metabolism;Amino Acid Metabolism;Cysteine and methionine metabolism|Metabolism;Energy Metabolism;Sulfur metabolism
	1559	K07139	Divergent	Unclassified;Poorly Characterized;General function prediction only
	2624	K00965	Enhanced	Metabolism;Carbohydrate Metabolism;Amino sugar and nucleotide sugar metabolism|Metabolism;Carbohydrate Metabolism;Galactose metabolism
	2013	K11068	Divergent	Environmental Information Processing;Signaling Molecules and Interaction;Bacterial toxins
	3316	K03457	Enhanced	Unclassified;Cellular Processes and Signaling;Other ion-coupled transporters
	1601	K07301	Divergent	Unclassified;Cellular Processes and Signaling;Other ion-coupled transporters
	1640	K07496	Divergent	Unclassified;Genetic Information Processing;Replication	recombination and repair proteins"
	3776	K06518	Enhanced	Unclassified;Cellular Processes and Signaling;Pores ion channels
	4009	K07726	Enhanced	Genetic Information Processing;Transcription;Transcription factors
	295	K00971	Divergent	Metabolism;Carbohydrate Metabolism;Amino sugar and nucleotide sugar metabolism|Metabolism;Carbohydrate Metabolism;Fructose and mannose metabolism
	3352	K03568	Enhanced	Metabolism;Enzyme Families;Peptidases
	3205	K02824	Enhanced	Unclassified;Cellular Processes and Signaling;Other ion-coupled transporters
	988	K03465	Divergent	Metabolism;Metabolism of Cofactors and Vitamins;One carbon pool by folate|Metabolism;Nucleotide Metabolism;Pyrimidine metabolism
	3612	K05739	Enhanced	Unclassified;Poorly Characterized;Function unknown
	4318	K10672	Enhanced	Unclassified;Metabolism;Others
	4329	K10796	Enhanced	Metabolism;Amino Acid Metabolism;Arginine and proline metabolism
	3371	K03616	Enhanced	Unclassified;Metabolism;Energy metabolism
	4227	K09936	Enhanced	Unclassified;Poorly Characterized;Function unknown
	2962	K02055	Enhanced	Environmental Information Processing;Membrane Transport;Transporters
	2841	K01734	Enhanced	Metabolism;Carbohydrate Metabolism;Pyruvate metabolism
	3267	K03292	Enhanced	Unclassified;Cellular Processes and Signaling;Other ion-coupled transporters
	3879	K07106	Enhanced	Metabolism;Carbohydrate Metabolism;Amino sugar and nucleotide sugar metabolism
	4115	K09001	Enhanced	Unclassified;Poorly Characterized;Function unknown
	2883	K01839	Enhanced	Metabolism;Carbohydrate Metabolism;Pentose phosphate pathway|Metabolism;Nucleotide Metabolism;Purine metabolism
	3351	K03566	Enhanced	Genetic Information Processing;Transcription;Transcription factors
	3885	K07130	Enhanced	Unclassified;Poorly Characterized;General function prediction only
	4056	K08301	Enhanced	Genetic Information Processing;Translation;Ribosome Biogenesis
	3627	K05813	Enhanced	Environmental Information Processing;Membrane Transport;ABC transporters|Environmental Information Processing;Membrane Transport;Transporters
	2863	K01786	Enhanced	Metabolism;Carbohydrate Metabolism;Pentose and glucuronate interconversions
	1091	K03753	Divergent	Unclassified;Metabolism;Metabolism of cofactors and vitamins
	2025	K11105	Divergent	Unclassified;Cellular Processes and Signaling;Other ion-coupled transporters
	2154	K12574	Divergent	Genetic Information Processing;Folding	Sorting and Degradation;RNA degradation"
	1117	K03833	Divergent	Unclassified;Genetic Information Processing;Translation proteins
	927	K03272	Divergent	Metabolism;Glycan Biosynthesis and Metabolism;Lipopolysaccharide biosynthesis proteins|Metabolism;Glycan Biosynthesis and Metabolism;Lipopolysaccharide biosynthesis
	3359	K03592	Enhanced	Metabolism;Enzyme Families;Peptidases
	3676	K06042	Enhanced	Metabolism;Metabolism of Cofactors and Vitamins;Porphyrin and chlorophyll metabolism
	1538	K07089	Divergent	Unclassified;Poorly Characterized;General function prediction only
	2571	K00784	Enhanced	Genetic Information Processing;Translation;RNA transport
	3915	K07246	Enhanced	Metabolism;Carbohydrate Metabolism;Glyoxylate and dicarboxylate metabolism|Metabolism;Carbohydrate Metabolism;Butanoate metabolism
	3656	K05936	Enhanced	Metabolism;Metabolism of Cofactors and Vitamins;Porphyrin and chlorophyll metabolism
	4654	K14761	Enhanced	None
	3372	K03617	Enhanced	Unclassified;Metabolism;Energy metabolism
	3064	K02444	Enhanced	Genetic Information Processing;Transcription;Transcription factors
	3369	K03614	Enhanced	Unclassified;Metabolism;Energy metabolism
	3368	K03613	Enhanced	Unclassified;Metabolism;Energy metabolism
	3198	K02806	Enhanced	Environmental Information Processing;Membrane Transport;Phosphotransferase system (PTS)|Environmental Information Processing;Membrane Transport;Transporters
	1624	K07456	Divergent	Genetic Information Processing;Replication and Repair;Mismatch repair|Genetic Information Processing;Replication and Repair;DNA repair and recombination proteins
	3367	K03612	Enhanced	Unclassified;Metabolism;Energy metabolism
	4017	K07749	Enhanced	Unclassified;Metabolism;Energy metabolism
	1082	K03737	Divergent	Metabolism;Energy Metabolism;Carbon fixation pathways in prokaryotes
	3197	K02804	Enhanced	Metabolism;Carbohydrate Metabolism;Amino sugar and nucleotide sugar metabolism|Environmental Information Processing;Membrane Transport;Phosphotransferase system (PTS)|Environmental Information Processing;Membrane Transport;Transporters
	2454	K00344	Enhanced	Unclassified;Metabolism;Energy metabolism
	2959	K02052	Enhanced	Environmental Information Processing;Membrane Transport;Transporters
	2960	K02053	Enhanced	Environmental Information Processing;Membrane Transport;Transporters
	1474	K06917	Divergent	Unclassified;Poorly Characterized;General function prediction only
	3815	K06956	Enhanced	Unclassified;Poorly Characterized;General function prediction only
	2588	K00832	Enhanced	Metabolism;Biosynthesis of Other Secondary Metabolites;Isoquinoline alkaloid biosynthesis|Metabolism;Amino Acid Metabolism;Cysteine and methionine metabolism|Metabolism;Biosynthesis of Other Secondary Metabolites;Tropane	piperidine and pyridine alkaloid biosynthesis|Metabolism;Amino Acid Metabolism;Phenylalanine metabolism|Metabolism;Amino Acid Metabolism;Amino acid related enzymes|Metabolism;Amino Acid Metabolism;Phenylalanine	tyrosine and tryptophan biosynthesis|Metabolism;Amino Acid Metabolism;Tyrosine metabolism|Metabolism;Biosynthesis of Other Secondary Metabolites;Novobiocin biosynthesis"
	3055	K02418	Enhanced	Environmental Information Processing;Membrane Transport;Secretion system|Cellular Processes;Cell Motility;Bacterial motility proteins|Cellular Processes;Cell Motility;Flagellar assembly
	3370	K03615	Enhanced	Unclassified;Metabolism;Energy metabolism
	1095	K03769	Divergent	Genetic Information Processing;Folding	Sorting and Degradation;Chaperones and folding catalysts"
	2757	K01486	Enhanced	Metabolism;Nucleotide Metabolism;Purine metabolism
	2659	K01081	Enhanced	Environmental Information Processing;Signaling Molecules and Interaction;Cellular antigens|Metabolism;Nucleotide Metabolism;Pyrimidine metabolism|Metabolism;Metabolism of Cofactors and Vitamins;Nicotinate and nicotinamide metabolism|Metabolism;Nucleotide Metabolism;Purine metabolism
	3643	K05895	Enhanced	Metabolism;Metabolism of Cofactors and Vitamins;Porphyrin and chlorophyll metabolism
	1486	K06960	Divergent	Unclassified;Poorly Characterized;General function prediction only
	2448	K00324	Enhanced	Metabolism;Metabolism of Cofactors and Vitamins;Nicotinate and nicotinamide metabolism
	1876	K09825	Divergent	Genetic Information Processing;Transcription;Transcription factors
	90	K00243	Divergent	Unclassified;Poorly Characterized;Function unknown
	469	K01628	Divergent	Metabolism;Carbohydrate Metabolism;Fructose and mannose metabolism
	2555	K00694	Enhanced	Metabolism;Glycan Biosynthesis and Metabolism;Glycosyltransferases|Metabolism;Carbohydrate Metabolism;Starch and sucrose metabolism
	3803	K06915	Enhanced	Unclassified;Poorly Characterized;General function prediction only
	383	K01297	Divergent	Metabolism;Enzyme Families;Peptidases
	3039	K02398	Enhanced	Cellular Processes;Cell Motility;Bacterial motility proteins|Cellular Processes;Cell Motility;Flagellar assembly
	3050	K02413	Enhanced	Cellular Processes;Cell Motility;Bacterial motility proteins|Cellular Processes;Cell Motility;Flagellar assembly
	2126	K12251	Divergent	Metabolism;Amino Acid Metabolism;Arginine and proline metabolism
	2786	K01589	Enhanced	Metabolism;Nucleotide Metabolism;Purine metabolism
	4616	K14059	Enhanced	Unclassified;Genetic Information Processing;Replication	recombination and repair proteins"
	2466	K00378	Enhanced	Unclassified;Metabolism;Energy metabolism
	3397	K03699	Enhanced	Environmental Information Processing;Signaling Molecules and Interaction;Bacterial toxins
	3628	K05816	Enhanced	Environmental Information Processing;Membrane Transport;ABC transporters|Environmental Information Processing;Membrane Transport;Transporters
	1560	K07141	Divergent	Unclassified;Poorly Characterized;General function prediction only
	152	K00433	Divergent	Unclassified;Metabolism;Others
	3051	K02414	Enhanced	Cellular Processes;Cell Motility;Bacterial motility proteins|Cellular Processes;Cell Motility;Flagellar assembly
	3196	K02800	Enhanced	Environmental Information Processing;Membrane Transport;Phosphotransferase system (PTS)|Environmental Information Processing;Membrane Transport;Transporters|Metabolism;Carbohydrate Metabolism;Fructose and mannose metabolism
	4141	K09157	Enhanced	Unclassified;Poorly Characterized;Function unknown
	2521	K00605	Enhanced	Metabolism;Metabolism of Cofactors and Vitamins;One carbon pool by folate|Metabolism;Amino Acid Metabolism;Glycine	serine and threonine metabolism|Metabolism;Energy Metabolism;Nitrogen metabolism"
	3896	K07166	Enhanced	Unclassified;Cellular Processes and Signaling;Signal transduction mechanisms
	2419	K00239	Enhanced	Metabolism;Xenobiotics Biodegradation and Metabolism;Toluene degradation|Metabolism;Carbohydrate Metabolism;Citrate cycle (TCA cycle)|Metabolism;Energy Metabolism;Carbon fixation pathways in prokaryotes|Metabolism;Energy Metabolism;Oxidative phosphorylation|Metabolism;Carbohydrate Metabolism;Butanoate metabolism
	3199	K02810	Enhanced	Environmental Information Processing;Membrane Transport;Phosphotransferase system (PTS)|Metabolism;Carbohydrate Metabolism;Starch and sucrose metabolism|Environmental Information Processing;Membrane Transport;Transporters
	3429	K03783	Enhanced	Metabolism;Nucleotide Metabolism;Pyrimidine metabolism|Metabolism;Metabolism of Cofactors and Vitamins;Nicotinate and nicotinamide metabolism|Metabolism;Nucleotide Metabolism;Purine metabolism
	1108	K03809	Divergent	Unclassified;Poorly Characterized;General function prediction only
	461	K01611	Divergent	Metabolism;Amino Acid Metabolism;Cysteine and methionine metabolism|Metabolism;Amino Acid Metabolism;Arginine and proline metabolism
	3988	K07658	Enhanced	Environmental Information Processing;Signal Transduction;Two-component system
	312	K01006	Divergent	Metabolism;Energy Metabolism;Carbon fixation in photosynthetic organisms|Metabolism;Carbohydrate Metabolism;Pyruvate metabolism
	260	K00839	Divergent	Metabolism;Amino Acid Metabolism;Amino acid related enzymes
	2221	K13626	Divergent	Cellular Processes;Cell Motility;Bacterial motility proteins
	3442	K03825	Enhanced	Unclassified;Metabolism;Others
	2911	K01926	Enhanced	Unclassified;Poorly Characterized;General function prediction only
	2349	K00042	Enhanced	Metabolism;Carbohydrate Metabolism;Glyoxylate and dicarboxylate metabolism
	3901	K07183	Enhanced	Unclassified;Cellular Processes and Signaling;Signal transduction mechanisms
	3380	K03644	Enhanced	Metabolism;Metabolism of Cofactors and Vitamins;Lipoic acid metabolism
	2898	K01895	Enhanced	Metabolism;Energy Metabolism;Carbon fixation pathways in prokaryotes|Metabolism;Carbohydrate Metabolism;Propanoate metabolism|Metabolism;Carbohydrate Metabolism;Glycolysis / Gluconeogenesis|Metabolism;Carbohydrate Metabolism;Pyruvate metabolism|Metabolism;Lipid Metabolism;Lipid biosynthesis proteins|Metabolism;Energy Metabolism;Methane metabolism
	2605	K00878	Enhanced	Metabolism;Metabolism of Cofactors and Vitamins;Thiamine metabolism
	2967	K02081	Enhanced	Genetic Information Processing;Transcription;Transcription factors
	4010	K07727	Enhanced	Genetic Information Processing;Transcription;Transcription factors
	1491	K06978	Divergent	Unclassified;Poorly Characterized;General function prediction only
	2961	K02054	Enhanced	Environmental Information Processing;Membrane Transport;Transporters
	462	K01613	Divergent	Metabolism;Lipid Metabolism;Glycerophospholipid metabolism
	2342	K00020	Enhanced	Metabolism;Amino Acid Metabolism;Valine	leucine and isoleucine degradation"
	2612	K00917	Enhanced	Metabolism;Carbohydrate Metabolism;Galactose metabolism
	3798	K06897	Enhanced	Unclassified;Poorly Characterized;General function prediction only
	2461	K00366	Enhanced	Metabolism;Energy Metabolism;Nitrogen metabolism
	3951	K07444	Enhanced	Unclassified;Genetic Information Processing;Replication	recombination and repair proteins"
	1196	K04562	Divergent	Cellular Processes;Cell Motility;Flagellar assembly
	2690	K01222	Enhanced	Metabolism;Carbohydrate Metabolism;Glycolysis / Gluconeogenesis
	3435	K03803	Enhanced	Unclassified;Cellular Processes and Signaling;Signal transduction mechanisms
	3325	K03484	Enhanced	Genetic Information Processing;Transcription;Transcription factors
	2701	K01256	Enhanced	Metabolism;Enzyme Families;Peptidases|Metabolism;Metabolism of Other Amino Acids;Glutathione metabolism
	3136	K02663	Enhanced	Environmental Information Processing;Membrane Transport;Secretion system|Cellular Processes;Cell Motility;Bacterial motility proteins
	2758	K01487	Enhanced	Metabolism;Nucleotide Metabolism;Purine metabolism
	3444	K03827	Enhanced	Unclassified;Metabolism;Others
	4276	K10112	Enhanced	Environmental Information Processing;Membrane Transport;ABC transporters|Environmental Information Processing;Membrane Transport;Transporters
	2807	K01640	Enhanced	Metabolism;Metabolism of Terpenoids and Polyketides;Geraniol degradation|Cellular Processes;Transport and Catabolism;Peroxisome|Metabolism;Lipid Metabolism;Synthesis and degradation of ketone bodies|Metabolism;Carbohydrate Metabolism;Butanoate metabolism|Metabolism;Amino Acid Metabolism;Valine	leucine and isoleucine degradation"
	2932	K01989	Enhanced	Environmental Information Processing;Membrane Transport;Transporters
	2856	K01761	Enhanced	Metabolism;Amino Acid Metabolism;Cysteine and methionine metabolism|Metabolism;Metabolism of Other Amino Acids;Selenocompound metabolism
	2716	K01304	Enhanced	Metabolism;Enzyme Families;Peptidases
	3892	K07150	Enhanced	Unclassified;Poorly Characterized;General function prediction only
	3077	K02478	Enhanced	Metabolism;Enzyme Families;Protein kinases|Environmental Information Processing;Signal Transduction;Two-component system
	3025	K02371	Enhanced	Metabolism;Lipid Metabolism;Fatty acid biosynthesis|Metabolism;Lipid Metabolism;Lipid biosynthesis proteins
	3507	K04091	Enhanced	Unclassified;Metabolism;Energy metabolism
	754	K02502	Divergent	Metabolism;Amino Acid Metabolism;Histidine metabolism
	2620	K00949	Enhanced	Metabolism;Metabolism of Cofactors and Vitamins;Thiamine metabolism
	3440	K03816	Enhanced	Metabolism;Nucleotide Metabolism;Purine metabolism
	3062	K02438	Enhanced	Unclassified;Metabolism;Carbohydrate metabolism
	3430	K03785	Enhanced	Metabolism;Amino Acid Metabolism;Phenylalanine	tyrosine and tryptophan biosynthesis"
	3887	K07137	Enhanced	Unclassified;Poorly Characterized;General function prediction only
	2981	K02121	Enhanced	Metabolism;Energy Metabolism;Oxidative phosphorylation|Metabolism;Energy Metabolism;Methane metabolism
	3396	K03698	Enhanced	Unclassified;Poorly Characterized;General function prediction only
	4120	K09015	Enhanced	Unclassified;Poorly Characterized;General function prediction only
	2746	K01463	Enhanced	Unclassified;Metabolism;Metabolism of cofactors and vitamins
	3902	K07185	Enhanced	Unclassified;Cellular Processes and Signaling;Signal transduction mechanisms
	2535	K00638	Enhanced	Unclassified;Metabolism;Others
	2684	K01191	Enhanced	Metabolism;Glycan Biosynthesis and Metabolism;Other glycan degradation
	2968	K02082	Enhanced	Unclassified;Cellular Processes and Signaling;Membrane and intracellular structural molecules
	3635	K05833	Enhanced	Environmental Information Processing;Membrane Transport;Transporters
	3819	K06973	Enhanced	Unclassified;Poorly Characterized;General function prediction only
	2562	K00756	Enhanced	Metabolism;Nucleotide Metabolism;Pyrimidine metabolism
	750	K02484	Divergent	Metabolism;Enzyme Families;Protein kinases|Environmental Information Processing;Signal Transduction;Two-component system
	2418	K00230	Enhanced	Metabolism;Metabolism of Cofactors and Vitamins;Porphyrin and chlorophyll metabolism
	3634	K05832	Enhanced	Environmental Information Processing;Membrane Transport;Transporters
	3004	K02242	Enhanced	Environmental Information Processing;Membrane Transport;Secretion system
	3499	K04074	Enhanced	Genetic Information Processing;Replication and Repair;Chromosome
	255	K00823	Divergent	Metabolism;Carbohydrate Metabolism;Propanoate metabolism|Metabolism;Amino Acid Metabolism;Amino acid related enzymes|Metabolism;Carbohydrate Metabolism;Butanoate metabolism|Metabolism;Amino Acid Metabolism;Alanine	aspartate and glutamate metabolism|Metabolism;Metabolism of Other Amino Acids;beta-Alanine metabolism"
	4368	K11203	Enhanced	Environmental Information Processing;Membrane Transport;Transporters
	382	K01295	Divergent	Metabolism;Enzyme Families;Peptidases
	3463	K03976	Enhanced	Unclassified;Poorly Characterized;Function unknown
	4357	K11145	Enhanced	Unclassified;Genetic Information Processing;Translation proteins
	2882	K01838	Enhanced	Metabolism;Carbohydrate Metabolism;Starch and sucrose metabolism
	3393	K03684	Enhanced	Unclassified;Genetic Information Processing;Translation proteins
	3845	K07035	Enhanced	Unclassified;Poorly Characterized;General function prediction only
	3976	K07533	Enhanced	Genetic Information Processing;Folding	Sorting and Degradation;Chaperones and folding catalysts"
	3817	K06962	Enhanced	Unclassified;Poorly Characterized;General function prediction only
	3927	K07282	Enhanced	Unclassified;Cellular Processes and Signaling;Membrane and intracellular structural molecules
	4339	K10974	Enhanced	Unclassified;Cellular Processes and Signaling;Other ion-coupled transporters
	2729	K01426	Enhanced	Metabolism;Metabolism of Other Amino Acids;Cyanoamino acid metabolism|Metabolism;Amino Acid Metabolism;Phenylalanine metabolism|Metabolism;Amino Acid Metabolism;Arginine and proline metabolism|Metabolism;Xenobiotics Biodegradation and Metabolism;Styrene degradation|Metabolism;Xenobiotics Biodegradation and Metabolism;Aminobenzoate degradation|Metabolism;Amino Acid Metabolism;Tryptophan metabolism
	2945	K02007	Enhanced	Environmental Information Processing;Membrane Transport;ABC transporters|Environmental Information Processing;Membrane Transport;Transporters
	3321	K03478	Enhanced	Unclassified;Poorly Characterized;Function unknown
	3472	K04023	Enhanced	Unclassified;Metabolism;Amino acid metabolism
	2424	K00260	Enhanced	Metabolism;Amino Acid Metabolism;Arginine and proline metabolism|Metabolism;Amino Acid Metabolism;Alanine	aspartate and glutamate metabolism|Metabolism;Energy Metabolism;Nitrogen metabolism"
	4213	K09913	Enhanced	Unclassified;Poorly Characterized;Function unknown
	2934	K01991	Enhanced	Unclassified;Cellular Processes and Signaling;Pores ion channels
	2834	K01715	Enhanced	Metabolism;Carbohydrate Metabolism;Glyoxylate and dicarboxylate metabolism|Metabolism;Energy Metabolism;Carbon fixation pathways in prokaryotes|Metabolism;Carbohydrate Metabolism;Butanoate metabolism
	2991	K02189	Enhanced	Metabolism;Metabolism of Cofactors and Vitamins;Porphyrin and chlorophyll metabolism
	3281	K03327	Enhanced	Unclassified;Cellular Processes and Signaling;Other ion-coupled transporters
	2341	K00019	Enhanced	Metabolism;Lipid Metabolism;Synthesis and degradation of ketone bodies|Metabolism;Carbohydrate Metabolism;Butanoate metabolism
	2984	K02124	Enhanced	Metabolism;Energy Metabolism;Oxidative phosphorylation|Metabolism;Energy Metabolism;Methane metabolism
	2978	K02118	Enhanced	Metabolism;Energy Metabolism;Oxidative phosphorylation|Metabolism;Energy Metabolism;Methane metabolism
	2977	K02117	Enhanced	Metabolism;Energy Metabolism;Oxidative phosphorylation|Metabolism;Energy Metabolism;Methane metabolism
	2983	K02123	Enhanced	Metabolism;Energy Metabolism;Oxidative phosphorylation|Metabolism;Energy Metabolism;Methane metabolism
	2980	K02120	Enhanced	Metabolism;Energy Metabolism;Oxidative phosphorylation|Metabolism;Energy Metabolism;Methane metabolism
	3807	K06927	Enhanced	Unclassified;Poorly Characterized;General function prediction only
	3475	K04028	Enhanced	Unclassified;Metabolism;Amino acid metabolism
	3235	K03148	Enhanced	Metabolism;Metabolism of Cofactors and Vitamins;Thiamine metabolism|Genetic Information Processing;Folding	Sorting and Degradation;Sulfur relay system"
	2990	K02188	Enhanced	Metabolism;Metabolism of Cofactors and Vitamins;Porphyrin and chlorophyll metabolism
	3701	K06167	Enhanced	Unclassified;Poorly Characterized;General function prediction only
	2358	K00068	Enhanced	Metabolism;Carbohydrate Metabolism;Fructose and mannose metabolism
	3041	K02404	Enhanced	Cellular Processes;Cell Motility;Bacterial motility proteins
	3399	K03706	Enhanced	Genetic Information Processing;Transcription;Transcription factors
	3401	K03708	Enhanced	Genetic Information Processing;Transcription;Transcription factors
	2982	K02122	Enhanced	Metabolism;Energy Metabolism;Oxidative phosphorylation|Metabolism;Energy Metabolism;Methane metabolism
	2797	K01623	Enhanced	Metabolism;Carbohydrate Metabolism;Pentose phosphate pathway|Metabolism;Carbohydrate Metabolism;Glycolysis / Gluconeogenesis|Metabolism;Carbohydrate Metabolism;Fructose and mannose metabolism|Metabolism;Energy Metabolism;Carbon fixation in photosynthetic organisms
	2979	K02119	Enhanced	Metabolism;Energy Metabolism;Oxidative phosphorylation|Metabolism;Energy Metabolism;Methane metabolism
	201	K00625	Divergent	Metabolism;Carbohydrate Metabolism;Propanoate metabolism|Metabolism;Energy Metabolism;Carbon fixation pathways in prokaryotes|Metabolism;Carbohydrate Metabolism;Pyruvate metabolism|Metabolism;Metabolism of Other Amino Acids;Taurine and hypotaurine metabolism|Metabolism;Energy Metabolism;Methane metabolism
	4159	K09685	Enhanced	Genetic Information Processing;Transcription;Transcription factors
	4193	K09779	Enhanced	Unclassified;Poorly Characterized;Function unknown
	2148	K12511	Divergent	Environmental Information Processing;Membrane Transport;Secretion system
	3443	K03826	Enhanced	Unclassified;Metabolism;Others
	2558	K00705	Enhanced	Metabolism;Carbohydrate Metabolism;Starch and sucrose metabolism
	4477	K12510	Enhanced	Environmental Information Processing;Membrane Transport;Secretion system
	3116	K02598	Enhanced	Unclassified;Cellular Processes and Signaling;Other ion-coupled transporters
	3301	K03411	Enhanced	Cellular Processes;Cell Motility;Bacterial motility proteins|Cellular Processes;Cell Motility;Bacterial chemotaxis
	3739	K06381	Enhanced	Unclassified;Cellular Processes and Signaling;Sporulation
	2763	K01501	Enhanced	Metabolism;Metabolism of Other Amino Acids;Cyanoamino acid metabolism|Metabolism;Xenobiotics Biodegradation and Metabolism;Aminobenzoate degradation|Metabolism;Amino Acid Metabolism;Tryptophan metabolism|Metabolism;Xenobiotics Biodegradation and Metabolism;Styrene degradation|Metabolism;Energy Metabolism;Nitrogen metabolism
	3878	K07105	Enhanced	Unclassified;Poorly Characterized;General function prediction only
	2398	K00179	Enhanced	Unclassified;Metabolism;Energy metabolism
	3140	K02688	Enhanced	Genetic Information Processing;Transcription;Transcription factors
	2399	K00180	Enhanced	Unclassified;Metabolism;Energy metabolism
	3439	K03810	Enhanced	Unclassified;Poorly Characterized;General function prediction only
	3762	K06412	Enhanced	Unclassified;Cellular Processes and Signaling;Sporulation
	3585	K05522	Enhanced	Genetic Information Processing;Replication and Repair;Base excision repair|Genetic Information Processing;Replication and Repair;DNA repair and recombination proteins
	3966	K07484	Enhanced	Unclassified;Genetic Information Processing;Replication	recombination and repair proteins"
	3557	K05311	Enhanced	Genetic Information Processing;Transcription;Transcription factors
	2812	K01669	Enhanced	Genetic Information Processing;Replication and Repair;DNA repair and recombination proteins
	3850	K07050	Enhanced	Unclassified;Poorly Characterized;General function prediction only
	3655	K05934	Enhanced	Metabolism;Metabolism of Cofactors and Vitamins;Porphyrin and chlorophyll metabolism
	3428	K03782	Enhanced	Metabolism;Biosynthesis of Other Secondary Metabolites;Phenylpropanoid biosynthesis|Metabolism;Amino Acid Metabolism;Tryptophan metabolism|Metabolism;Amino Acid Metabolism;Phenylalanine metabolism|Metabolism;Energy Metabolism;Methane metabolism
	4077	K08384	Enhanced	Unclassified;Cellular Processes and Signaling;Sporulation
	879	K02843	Divergent	Metabolism;Glycan Biosynthesis and Metabolism;Glycosyltransferases|Metabolism;Glycan Biosynthesis and Metabolism;Lipopolysaccharide biosynthesis proteins|Metabolism;Glycan Biosynthesis and Metabolism;Lipopolysaccharide biosynthesis
	2874	K01811	Enhanced	Unclassified;Metabolism;Carbohydrate metabolism
	3410	K03735	Enhanced	Metabolism;Lipid Metabolism;Glycerophospholipid metabolism
	267	K00860	Divergent	Metabolism;Energy Metabolism;Sulfur metabolism|Metabolism;Nucleotide Metabolism;Purine metabolism
	3411	K03736	Enhanced	Metabolism;Lipid Metabolism;Glycerophospholipid metabolism
	3862	K07079	Enhanced	Unclassified;Poorly Characterized;General function prediction only
	3737	K06378	Enhanced	Unclassified;Cellular Processes and Signaling;Sporulation
	4182	K09758	Enhanced	Metabolism;Amino Acid Metabolism;Cysteine and methionine metabolism|Metabolism;Amino Acid Metabolism;Alanine	aspartate and glutamate metabolism"
	3757	K06407	Enhanced	Unclassified;Cellular Processes and Signaling;Sporulation
	3008	K02279	Enhanced	Environmental Information Processing;Membrane Transport;Secretion system|Cellular Processes;Cell Motility;Bacterial motility proteins
	3756	K06406	Enhanced	Unclassified;Cellular Processes and Signaling;Sporulation
	3755	K06405	Enhanced	Unclassified;Cellular Processes and Signaling;Sporulation
	3735	K06373	Enhanced	Unclassified;Cellular Processes and Signaling;Sporulation
	4191	K09775	Enhanced	Unclassified;Poorly Characterized;Function unknown
	3736	K06374	Enhanced	Unclassified;Cellular Processes and Signaling;Sporulation
	4001	K07707	Enhanced	Environmental Information Processing;Signal Transduction;Two-component system
	3743	K06385	Enhanced	Unclassified;Cellular Processes and Signaling;Sporulation
	4251	K09989	Enhanced	Unclassified;Poorly Characterized;Function unknown
	2685	K01198	Enhanced	Metabolism;Carbohydrate Metabolism;Amino sugar and nucleotide sugar metabolism|Metabolism;Carbohydrate Metabolism;Starch and sucrose metabolism
	3753	K06398	Enhanced	Unclassified;Cellular Processes and Signaling;Sporulation
	3542	K04769	Enhanced	Genetic Information Processing;Transcription;Transcription factors
	2969	K02083	Enhanced	Metabolism;Enzyme Families;Peptidases|Metabolism;Nucleotide Metabolism;Purine metabolism
	3997	K07699	Enhanced	Environmental Information Processing;Signal Transduction;Two-component system
	3270	K03299	Enhanced	Unclassified;Cellular Processes and Signaling;Other ion-coupled transporters
	3738	K06379	Enhanced	Unclassified;Cellular Processes and Signaling;Sporulation
	3747	K06392	Enhanced	Unclassified;Cellular Processes and Signaling;Sporulation
	3740	K06382	Enhanced	Unclassified;Cellular Processes and Signaling;Sporulation
	3669	K06012	Enhanced	Metabolism;Enzyme Families;Peptidases
	3751	K06396	Enhanced	Unclassified;Cellular Processes and Signaling;Sporulation
	3745	K06390	Enhanced	Unclassified;Cellular Processes and Signaling;Sporulation
	3748	K06393	Enhanced	Unclassified;Cellular Processes and Signaling;Sporulation
	3744	K06387	Enhanced	Unclassified;Cellular Processes and Signaling;Sporulation
	3715	K06283	Enhanced	Genetic Information Processing;Transcription;Transcription factors
	3741	K06383	Enhanced	Metabolism;Enzyme Families;Peptidases
	3771	K06438	Enhanced	Unclassified;Cellular Processes and Signaling;Sporulation
	3875	K07099	Enhanced	Unclassified;Poorly Characterized;General function prediction only
	3752	K06397	Enhanced	Unclassified;Cellular Processes and Signaling;Sporulation
	2922	K01958	Enhanced	Metabolism;Carbohydrate Metabolism;Citrate cycle (TCA cycle)|Metabolism;Energy Metabolism;Carbon fixation pathways in prokaryotes|Metabolism;Carbohydrate Metabolism;Pyruvate metabolism
	3082	K02499	Enhanced	Unclassified;Poorly Characterized;General function prediction only
	2656	K01067	Enhanced	Metabolism;Carbohydrate Metabolism;Pyruvate metabolism
	3619	K05792	Enhanced	Unclassified;Cellular Processes and Signaling;Signal transduction mechanisms
	3180	K02765	Enhanced	Metabolism;Carbohydrate Metabolism;Amino sugar and nucleotide sugar metabolism|Environmental Information Processing;Membrane Transport;Phosphotransferase system (PTS)|Environmental Information Processing;Membrane Transport;Transporters
	3763	K06416	Enhanced	Unclassified;Cellular Processes and Signaling;Sporulation
	2229	K13652	Divergent	Genetic Information Processing;Transcription;Transcription factors
	1463	K06888	Divergent	Unclassified;Poorly Characterized;General function prediction only
	2815	K01677	Enhanced	Metabolism;Carbohydrate Metabolism;Citrate cycle (TCA cycle)|Metabolism;Energy Metabolism;Carbon fixation pathways in prokaryotes
	3844	K07033	Enhanced	Unclassified;Poorly Characterized;General function prediction only
	2998	K02226	Enhanced	Metabolism;Metabolism of Cofactors and Vitamins;Porphyrin and chlorophyll metabolism
	2992	K02190	Enhanced	Metabolism;Metabolism of Cofactors and Vitamins;Porphyrin and chlorophyll metabolism
	2741	K01449	Enhanced	Unclassified;Cellular Processes and Signaling;Membrane and intracellular structural molecules
	3536	K04749	Enhanced	Unclassified;Cellular Processes and Signaling;Signal transduction mechanisms
	1341	K06015	Divergent	Unclassified;Metabolism;Others
	3651	K05919	Enhanced	Unclassified;Metabolism;Energy metabolism
	2756	K01485	Enhanced	Metabolism;Nucleotide Metabolism;Pyrimidine metabolism|Metabolism;Amino Acid Metabolism;Arginine and proline metabolism
	4028	K07816	Enhanced	Metabolism;Nucleotide Metabolism;Purine metabolism
	2848	K01745	Enhanced	Metabolism;Amino Acid Metabolism;Histidine metabolism|Metabolism;Energy Metabolism;Nitrogen metabolism
	3891	K07149	Enhanced	Unclassified;Poorly Characterized;General function prediction only
	1366	K06162	Divergent	Unclassified;Cellular Processes and Signaling;Inorganic ion transport and metabolism
	3888	K07138	Enhanced	Unclassified;Poorly Characterized;General function prediction only
	3358	K03590	Enhanced	Genetic Information Processing;Replication and Repair;Chromosome|Cellular Processes;Cell Growth and Death;Cell cycle - Caulobacter
	3326	K03486	Enhanced	Genetic Information Processing;Transcription;Transcription factors
	1469	K06898	Divergent	Unclassified;Poorly Characterized;General function prediction only
	3746	K06391	Enhanced	Unclassified;Cellular Processes and Signaling;Sporulation
	2657	K01069	Enhanced	Metabolism;Carbohydrate Metabolism;Pyruvate metabolism
	1456	K06864	Divergent	Unclassified;Poorly Characterized;General function prediction only
	2453	K00342	Enhanced	Metabolism;Energy Metabolism;Oxidative phosphorylation
	3088	K02526	Enhanced	Unclassified;Cellular Processes and Signaling;Other ion-coupled transporters
	2432	K00282	Enhanced	Metabolism;Amino Acid Metabolism;Glycine	serine and threonine metabolism"
	2433	K00283	Enhanced	Metabolism;Amino Acid Metabolism;Glycine	serine and threonine metabolism"
	4642	K14534	Enhanced	Metabolism;Energy Metabolism;Carbon fixation pathways in prokaryotes|Metabolism;Carbohydrate Metabolism;Butanoate metabolism
	4167	K09697	Enhanced	Environmental Information Processing;Membrane Transport;ABC transporters|Environmental Information Processing;Membrane Transport;Transporters|Environmental Information Processing;Signal Transduction;Two-component system
	3700	K06166	Enhanced	Unclassified;Cellular Processes and Signaling;Inorganic ion transport and metabolism
	3617	K05781	Enhanced	Environmental Information Processing;Membrane Transport;ABC transporters|Environmental Information Processing;Membrane Transport;Transporters
	3698	K06164	Enhanced	Unclassified;Cellular Processes and Signaling;Inorganic ion transport and metabolism
	3699	K06165	Enhanced	Unclassified;Cellular Processes and Signaling;Inorganic ion transport and metabolism
	3697	K06163	Enhanced	Unclassified;Cellular Processes and Signaling;Inorganic ion transport and metabolism
	2806	K01639	Enhanced	Metabolism;Carbohydrate Metabolism;Amino sugar and nucleotide sugar metabolism
	3616	K05780	Enhanced	Environmental Information Processing;Membrane Transport;ABC transporters|Environmental Information Processing;Membrane Transport;Transporters
	4083	K08600	Enhanced	Metabolism;Enzyme Families;Peptidases
	2993	K02191	Enhanced	Metabolism;Metabolism of Cofactors and Vitamins;Porphyrin and chlorophyll metabolism
	3295	K03399	Enhanced	Metabolism;Metabolism of Cofactors and Vitamins;Porphyrin and chlorophyll metabolism
	4168	K09698	Enhanced	Genetic Information Processing;Translation;Aminoacyl-tRNA biosynthesis|Metabolism;Amino Acid Metabolism;Amino acid related enzymes
	16	K00030	Divergent	Metabolism;Carbohydrate Metabolism;Citrate cycle (TCA cycle)
	4108	K08978	Enhanced	Unclassified;Poorly Characterized;Function unknown
	2335	K00010	Enhanced	Metabolism;Carbohydrate Metabolism;Inositol phosphate metabolism|Metabolism;Biosynthesis of Other Secondary Metabolites;Streptomycin biosynthesis
	3960	K07464	Enhanced	Unclassified;Genetic Information Processing;Replication	recombination and repair proteins"
	2468	K00385	Enhanced	Unclassified;Metabolism;Others
	2655	K01061	Enhanced	Metabolism;Xenobiotics Biodegradation and Metabolism;Toluene degradation|Metabolism;Xenobiotics Biodegradation and Metabolism;Chlorocyclohexane and chlorobenzene degradation|Metabolism;Xenobiotics Biodegradation and Metabolism;Fluorobenzoate degradation
	3559	K05340	Enhanced	Unclassified;Cellular Processes and Signaling;Other ion-coupled transporters
	2859	K01777	Enhanced	Metabolism;Amino Acid Metabolism;Arginine and proline metabolism
	2508	K00532	Enhanced	Metabolism;Energy Metabolism;Methane metabolism
	2693	K01226	Enhanced	Metabolism;Carbohydrate Metabolism;Starch and sucrose metabolism
	2801	K01630	Enhanced	Metabolism;Carbohydrate Metabolism;Ascorbate and aldarate metabolism
	3324	K03483	Enhanced	Genetic Information Processing;Transcription;Transcription factors
	2844	K01737	Enhanced	Metabolism;Metabolism of Cofactors and Vitamins;Folate biosynthesis
	555	K01843	Divergent	Metabolism;Amino Acid Metabolism;Lysine degradation
	1294	K05801	Divergent	Genetic Information Processing;Folding	Sorting and Degradation;Chaperones and folding catalysts"
	3905	K07217	Enhanced	Unclassified;Cellular Processes and Signaling;Inorganic ion transport and metabolism
	3818	K06971	Enhanced	Unclassified;Poorly Characterized;General function prediction only
	3487	K04041	Enhanced	Metabolism;Carbohydrate Metabolism;Pentose phosphate pathway|Metabolism;Carbohydrate Metabolism;Glycolysis / Gluconeogenesis|Metabolism;Carbohydrate Metabolism;Fructose and mannose metabolism|Metabolism;Energy Metabolism;Carbon fixation in photosynthetic organisms
	3461	K03930	Enhanced	Unclassified;Metabolism;Others
	3311	K03430	Enhanced	Metabolism;Metabolism of Other Amino Acids;Phosphonate and phosphinate metabolism|Metabolism;Amino Acid Metabolism;Amino acid related enzymes
	782	K02594	Divergent	Metabolism;Energy Metabolism;Nitrogen metabolism
	3630	K05823	Enhanced	Metabolism;Amino Acid Metabolism;Lysine biosynthesis|Metabolism;Enzyme Families;Peptidases
	4341	K11041	Enhanced	Human Diseases;Infectious Diseases;Staphylococcus aureus infection|Environmental Information Processing;Signaling Molecules and Interaction;Bacterial toxins
	150	K00428	Divergent	Unclassified;Cellular Processes and Signaling;Inorganic ion transport and metabolism
	3226	K03090	Enhanced	Genetic Information Processing;Transcription;Transcription machinery
	3537	K04757	Enhanced	Unclassified;Cellular Processes and Signaling;Signal transduction mechanisms
	700	K02385	Divergent	Cellular Processes;Cell Motility;Bacterial motility proteins
	4650	K14665	Enhanced	None
	2941	K02002	Enhanced	Environmental Information Processing;Membrane Transport;ABC transporters|Environmental Information Processing;Membrane Transport;Transporters
	3286	K03367	Enhanced	Metabolism;Metabolism of Other Amino Acids;D-Alanine metabolism|Human Diseases;Infectious Diseases;Staphylococcus aureus infection
	1135	K03981	Divergent	Genetic Information Processing;Folding	Sorting and Degradation;Chaperones and folding catalysts|Environmental Information Processing;Membrane Transport;Secretion system"
	3478	K04031	Enhanced	Unclassified;Metabolism;Amino acid metabolism
	4626	K14188	Enhanced	Metabolism;Metabolism of Other Amino Acids;D-Alanine metabolism|Human Diseases;Infectious Diseases;Staphylococcus aureus infection
	3300	K03410	Enhanced	Cellular Processes;Cell Motility;Bacterial motility proteins|Cellular Processes;Cell Motility;Bacterial chemotaxis
	3476	K04029	Enhanced	Unclassified;Metabolism;Amino acid metabolism
	4170	K09703	Enhanced	Unclassified;Poorly Characterized;Function unknown
	3474	K04027	Enhanced	Unclassified;Metabolism;Amino acid metabolism
	3414	K03739	Enhanced	Human Diseases;Infectious Diseases;Staphylococcus aureus infection
	1119	K03841	Divergent	Metabolism;Carbohydrate Metabolism;Pentose phosphate pathway|Metabolism;Energy Metabolism;Carbon fixation in photosynthetic organisms|Metabolism;Carbohydrate Metabolism;Glycolysis / Gluconeogenesis|Metabolism;Carbohydrate Metabolism;Fructose and mannose metabolism|Organismal Systems;Endocrine System;Insulin signaling pathway|Metabolism;Energy Metabolism;Methane metabolism
	3415	K03740	Enhanced	Human Diseases;Infectious Diseases;Staphylococcus aureus infection
	3639	K05845	Enhanced	Environmental Information Processing;Membrane Transport;ABC transporters|Environmental Information Processing;Membrane Transport;Transporters
	3477	K04030	Enhanced	Unclassified;Metabolism;Amino acid metabolism
	4280	K10190	Enhanced	Environmental Information Processing;Membrane Transport;ABC transporters|Environmental Information Processing;Membrane Transport;Transporters
	2553	K00691	Enhanced	Metabolism;Carbohydrate Metabolism;Starch and sucrose metabolism
	3468	K04019	Enhanced	Metabolism;Lipid Metabolism;Glycerophospholipid metabolism
	3473	K04026	Enhanced	Unclassified;Metabolism;Amino acid metabolism
	2580	K00811	Enhanced	Metabolism;Biosynthesis of Other Secondary Metabolites;Isoquinoline alkaloid biosynthesis|Metabolism;Amino Acid Metabolism;Cysteine and methionine metabolism|Metabolism;Energy Metabolism;Carbon fixation in photosynthetic organisms|Metabolism;Biosynthesis of Other Secondary Metabolites;Tropane	piperidine and pyridine alkaloid biosynthesis|Metabolism;Amino Acid Metabolism;Phenylalanine metabolism|Metabolism;Amino Acid Metabolism;Arginine and proline metabolism|Metabolism;Amino Acid Metabolism;Amino acid related enzymes|Metabolism;Amino Acid Metabolism;Alanine	aspartate and glutamate metabolism|Metabolism;Amino Acid Metabolism;Phenylalanine	tyrosine and tryptophan biosynthesis|Metabolism;Amino Acid Metabolism;Tyrosine metabolism|Metabolism;Biosynthesis of Other Secondary Metabolites;Novobiocin biosynthesis"
	2738	K01444	Enhanced	Cellular Processes;Transport and Catabolism;Lysosome|Metabolism;Glycan Biosynthesis and Metabolism;Other glycan degradation
	3829	K06999	Enhanced	Unclassified;Poorly Characterized;General function prediction only
	4166	K09696	Enhanced	Environmental Information Processing;Membrane Transport;ABC transporters|Environmental Information Processing;Membrane Transport;Transporters|Environmental Information Processing;Signal Transduction;Two-component system
	3554	K05020	Enhanced	Unclassified;Cellular Processes and Signaling;Other ion-coupled transporters
	1540	K07091	Divergent	Environmental Information Processing;Membrane Transport;ABC transporters|Environmental Information Processing;Membrane Transport;Transporters
	3090	K02533	Enhanced	Unclassified;Genetic Information Processing;Translation proteins
	3760	K06410	Enhanced	Unclassified;Cellular Processes and Signaling;Sporulation
	2762	K01500	Enhanced	Metabolism;Xenobiotics Biodegradation and Metabolism;Atrazine degradation
	3761	K06411	Enhanced	Unclassified;Cellular Processes and Signaling;Sporulation
	4189	K09770	Enhanced	Unclassified;Poorly Characterized;Function unknown
	3770	K06436	Enhanced	Unclassified;Cellular Processes and Signaling;Sporulation
	3174	K02750	Enhanced	Environmental Information Processing;Membrane Transport;Phosphotransferase system (PTS)|Metabolism;Carbohydrate Metabolism;Glycolysis / Gluconeogenesis|Environmental Information Processing;Membrane Transport;Transporters
	3750	K06395	Enhanced	Unclassified;Cellular Processes and Signaling;Sporulation
	1380	K06200	Divergent	Unclassified;Cellular Processes and Signaling;Signal transduction mechanisms
	2872	K01807	Enhanced	Metabolism;Carbohydrate Metabolism;Pentose phosphate pathway|Metabolism;Energy Metabolism;Carbon fixation in photosynthetic organisms
	4047	K08217	Enhanced	Environmental Information Processing;Membrane Transport;Transporters
	3749	K06394	Enhanced	Unclassified;Cellular Processes and Signaling;Sporulation
	2816	K01678	Enhanced	Metabolism;Carbohydrate Metabolism;Citrate cycle (TCA cycle)|Metabolism;Energy Metabolism;Carbon fixation pathways in prokaryotes
	2285	K14058	Divergent	Unclassified;Cellular Processes and Signaling;Cell division
	2687	K01210	Enhanced	Metabolism;Carbohydrate Metabolism;Starch and sucrose metabolism
	4008	K07723	Enhanced	Genetic Information Processing;Transcription;Transcription factors
	4288	K10231	Enhanced	Unclassified;Metabolism;Others
	4380	K11358	Enhanced	Metabolism;Biosynthesis of Other Secondary Metabolites;Isoquinoline alkaloid biosynthesis|Metabolism;Amino Acid Metabolism;Cysteine and methionine metabolism|Metabolism;Energy Metabolism;Carbon fixation in photosynthetic organisms|Metabolism;Biosynthesis of Other Secondary Metabolites;Tropane	piperidine and pyridine alkaloid biosynthesis|Metabolism;Amino Acid Metabolism;Phenylalanine metabolism|Metabolism;Amino Acid Metabolism;Arginine and proline metabolism|Metabolism;Amino Acid Metabolism;Amino acid related enzymes|Metabolism;Amino Acid Metabolism;Alanine	aspartate and glutamate metabolism|Metabolism;Amino Acid Metabolism;Phenylalanine	tyrosine and tryptophan biosynthesis|Metabolism;Amino Acid Metabolism;Tyrosine metabolism|Metabolism;Biosynthesis of Other Secondary Metabolites;Novobiocin biosynthesis"
	3857	K07067	Enhanced	Unclassified;Poorly Characterized;General function prediction only
	1858	K09769	Divergent	Unclassified;Poorly Characterized;Function unknown
	487	K01682	Divergent	Metabolism;Carbohydrate Metabolism;Citrate cycle (TCA cycle)|Metabolism;Energy Metabolism;Carbon fixation pathways in prokaryotes|Metabolism;Carbohydrate Metabolism;Glyoxylate and dicarboxylate metabolism
	3405	K03716	Enhanced	Unclassified;Genetic Information Processing;Replication	recombination and repair proteins"
	4374	K11261	Enhanced	Metabolism;Energy Metabolism;Methane metabolism
	3221	K03077	Enhanced	Metabolism;Carbohydrate Metabolism;Ascorbate and aldarate metabolism
	4366	K11200	Enhanced	Environmental Information Processing;Membrane Transport;Phosphotransferase system (PTS)|Environmental Information Processing;Membrane Transport;Transporters
	4580	K13820	Enhanced	Environmental Information Processing;Membrane Transport;Secretion system|Cellular Processes;Cell Motility;Bacterial motility proteins|Cellular Processes;Cell Motility;Flagellar assembly
	2646	K01034	Enhanced	Metabolism;Carbohydrate Metabolism;Propanoate metabolism|Metabolism;Xenobiotics Biodegradation and Metabolism;Aminobenzoate degradation|Metabolism;Carbohydrate Metabolism;Butanoate metabolism|Environmental Information Processing;Signal Transduction;Two-component system
	2838	K01726	Enhanced	Metabolism;Metabolism of Terpenoids and Polyketides;Limonene and pinene degradation|Metabolism;Xenobiotics Biodegradation and Metabolism;Bisphenol degradation|Metabolism;Carbohydrate Metabolism;Butanoate metabolism|Metabolism;Xenobiotics Biodegradation and Metabolism;Naphthalene degradation|Metabolism;Xenobiotics Biodegradation and Metabolism;Benzoate degradation
	3801	K06909	Enhanced	Unclassified;Poorly Characterized;General function prediction only
	2647	K01035	Enhanced	Metabolism;Carbohydrate Metabolism;Propanoate metabolism|Metabolism;Xenobiotics Biodegradation and Metabolism;Aminobenzoate degradation|Metabolism;Carbohydrate Metabolism;Butanoate metabolism|Environmental Information Processing;Signal Transduction;Two-component system
	4172	K09707	Enhanced	Unclassified;Poorly Characterized;Function unknown
	3906	K07219	Enhanced	Unclassified;Cellular Processes and Signaling;Inorganic ion transport and metabolism
	2946	K02009	Enhanced	Environmental Information Processing;Membrane Transport;ABC transporters|Environmental Information Processing;Membrane Transport;Transporters
	3069	K02466	Enhanced	Unclassified;Genetic Information Processing;Transcription related proteins
	3500	K04076	Enhanced	Metabolism;Enzyme Families;Peptidases
	2406	K00197	Enhanced	Metabolism;Xenobiotics Biodegradation and Metabolism;Nitrotoluene degradation|Metabolism;Energy Metabolism;Methane metabolism
	2333	K00005	Enhanced	Metabolism;Lipid Metabolism;Glycerolipid metabolism
	3990	K07665	Enhanced	Environmental Information Processing;Signal Transduction;Two-component system
	2363	K00087	Enhanced	Metabolism;Nucleotide Metabolism;Purine metabolism
	2611	K00903	Enhanced	Unclassified;Cellular Processes and Signaling;Signal transduction mechanisms
	4062	K08314	Enhanced	Unclassified;Metabolism;Carbohydrate metabolism
	3742	K06384	Enhanced	Unclassified;Cellular Processes and Signaling;Sporulation
	74	K00194	Divergent	Metabolism;Xenobiotics Biodegradation and Metabolism;Nitrotoluene degradation|Metabolism;Energy Metabolism;Methane metabolism
	4459	K12262	Enhanced	Unclassified;Metabolism;Energy metabolism
	2715	K01303	Enhanced	Metabolism;Enzyme Families;Peptidases
	2899	K01905	Enhanced	Metabolism;Carbohydrate Metabolism;Propanoate metabolism|Metabolism;Carbohydrate Metabolism;Glycolysis / Gluconeogenesis|Metabolism;Carbohydrate Metabolism;Pyruvate metabolism|Metabolism;Lipid Metabolism;Lipid biosynthesis proteins
	701	K02386	Divergent	Cellular Processes;Cell Motility;Bacterial motility proteins|Cellular Processes;Cell Motility;Flagellar assembly
	3479	K04032	Enhanced	Metabolism;Metabolism of Cofactors and Vitamins;Porphyrin and chlorophyll metabolism
	974	K03415	Divergent	Cellular Processes;Cell Motility;Bacterial motility proteins|Cellular Processes;Cell Motility;Bacterial chemotaxis|Environmental Information Processing;Signal Transduction;Two-component system
	4659	K15024	Enhanced	None
	3785	K06714	Enhanced	Genetic Information Processing;Transcription;Transcription factors
	3659	K05967	Enhanced	Unclassified;Poorly Characterized;Function unknown
	2362	K00086	Enhanced	Metabolism;Lipid Metabolism;Glycerolipid metabolism
	3188	K02782	Enhanced	Environmental Information Processing;Membrane Transport;Phosphotransferase system (PTS)|Environmental Information Processing;Membrane Transport;Transporters|Metabolism;Carbohydrate Metabolism;Fructose and mannose metabolism
	4177	K09729	Enhanced	Unclassified;Poorly Characterized;Function unknown
	4174	K09711	Enhanced	Unclassified;Poorly Characterized;Function unknown
	2350	K00043	Enhanced	Metabolism;Carbohydrate Metabolism;Butanoate metabolism
	2197	K13497	Divergent	Metabolism;Amino Acid Metabolism;Phenylalanine	tyrosine and tryptophan biosynthesis"
	4514	K13275	Enhanced	Genetic Information Processing;Folding	Sorting and Degradation;Chaperones and folding catalysts|Metabolism;Enzyme Families;Peptidases"
	3935	K07311	Enhanced	Unclassified;Cellular Processes and Signaling;Electron transfer carriers
	4327	K10793	Enhanced	Metabolism;Amino Acid Metabolism;Arginine and proline metabolism
	3987	K07650	Enhanced	Metabolism;Enzyme Families;Protein kinases|Environmental Information Processing;Signal Transduction;Two-component system
	3092	K02547	Enhanced	Metabolism;Biosynthesis of Other Secondary Metabolites;beta-Lactam resistance
	2484	K00437	Enhanced	Unclassified;Metabolism;Others
	3551	K04794	Enhanced	Unclassified;Genetic Information Processing;Translation proteins
	4175	K09716	Enhanced	Unclassified;Poorly Characterized;Function unknown
	4328	K10795	Enhanced	Metabolism;Amino Acid Metabolism;Arginine and proline metabolism
	4342	K11063	Enhanced	Environmental Information Processing;Signaling Molecules and Interaction;Bacterial toxins
	3342	K03537	Enhanced	Genetic Information Processing;Translation;Ribosome biogenesis in eukaryotes|Genetic Information Processing;Translation;Ribosome Biogenesis|Genetic Information Processing;Translation;RNA transport
	3260	K03281	Enhanced	Unclassified;Cellular Processes and Signaling;Pores ion channels
	1197	K04565	Divergent	Human Diseases;Neurodegenerative Diseases;Prion diseases|Human Diseases;Neurodegenerative Diseases;Huntington's disease|Cellular Processes;Transport and Catabolism;Peroxisome|Human Diseases;Neurodegenerative Diseases;Amyotrophic lateral sclerosis (ALS)
	4241	K09967	Enhanced	Unclassified;Poorly Characterized;Function unknown
	4472	K12340	Enhanced	Environmental Information Processing;Membrane Transport;Secretion system|Human Diseases;Infectious Diseases;Pertussis|Environmental Information Processing;Membrane Transport;Bacterial secretion system
	2594	K00851	Enhanced	Metabolism;Carbohydrate Metabolism;Pentose phosphate pathway
	2846	K01739	Enhanced	Metabolism;Amino Acid Metabolism;Cysteine and methionine metabolism|Metabolism;Energy Metabolism;Sulfur metabolism|Metabolism;Metabolism of Other Amino Acids;Selenocompound metabolism
	49	K00127	Divergent	Metabolism;Carbohydrate Metabolism;Glyoxylate and dicarboxylate metabolism|Metabolism;Energy Metabolism;Methane metabolism
	3239	K03153	Enhanced	Metabolism;Metabolism of Cofactors and Vitamins;Thiamine metabolism
	3830	K07002	Enhanced	Unclassified;Poorly Characterized;General function prediction only
	324	K01058	Divergent	Metabolism;Lipid Metabolism;Glycerophospholipid metabolism|Metabolism;Lipid Metabolism;alpha-Linolenic acid metabolism
	933	K03287	Divergent	Unclassified;Cellular Processes and Signaling;Pores ion channels
	2953	K02023	Enhanced	Environmental Information Processing;Membrane Transport;Transporters
	3086	K02510	Enhanced	Metabolism;Amino Acid Metabolism;Tyrosine metabolism
	2878	K01821	Enhanced	Metabolism;Xenobiotics Biodegradation and Metabolism;Dioxin degradation|Metabolism;Xenobiotics Biodegradation and Metabolism;Benzoate degradation
	901	K03113	Divergent	Genetic Information Processing;Translation;Translation factors|Genetic Information Processing;Translation;RNA transport
	3689	K06152	Enhanced	Metabolism;Carbohydrate Metabolism;Pentose phosphate pathway
	3688	K06151	Enhanced	Metabolism;Carbohydrate Metabolism;Pentose phosphate pathway
	1088	K03749	Divergent	Unclassified;Poorly Characterized;Function unknown
	1201	K04655	Divergent	Unclassified;Genetic Information Processing;Protein folding and associated processing
	1199	K04653	Divergent	Unclassified;Genetic Information Processing;Protein folding and associated processing
	1869	K09798	Divergent	Unclassified;Poorly Characterized;Function unknown
	2375	K00117	Enhanced	Metabolism;Carbohydrate Metabolism;Pentose phosphate pathway
	878	K02841	Divergent	Metabolism;Glycan Biosynthesis and Metabolism;Glycosyltransferases|Metabolism;Glycan Biosynthesis and Metabolism;Lipopolysaccharide biosynthesis proteins|Metabolism;Glycan Biosynthesis and Metabolism;Lipopolysaccharide biosynthesis
	1198	K04652	Divergent	Unclassified;Genetic Information Processing;Protein folding and associated processing
	2368	K00101	Enhanced	Metabolism;Carbohydrate Metabolism;Pyruvate metabolism
	1200	K04654	Divergent	Unclassified;Genetic Information Processing;Protein folding and associated processing
	928	K03274	Divergent	Metabolism;Glycan Biosynthesis and Metabolism;Lipopolysaccharide biosynthesis proteins|Metabolism;Glycan Biosynthesis and Metabolism;Lipopolysaccharide biosynthesis
	1116	K03831	Divergent	Genetic Information Processing;Folding	Sorting and Degradation;Sulfur relay system"
	4022	K07782	Enhanced	Genetic Information Processing;Transcription;Transcription factors|Environmental Information Processing;Signal Transduction;Two-component system
	2940	K02000	Enhanced	Environmental Information Processing;Membrane Transport;ABC transporters|Environmental Information Processing;Membrane Transport;Transporters
	1202	K04656	Divergent	Unclassified;Genetic Information Processing;Protein folding and associated processing
	733	K02439	Divergent	Unclassified;Cellular Processes and Signaling;Inorganic ion transport and metabolism
	2811	K01658	Enhanced	Metabolism;Amino Acid Metabolism;Phenylalanine	tyrosine and tryptophan biosynthesis"
	3282	K03335	Enhanced	Metabolism;Carbohydrate Metabolism;Inositol phosphate metabolism
	769	K02567	Divergent	Metabolism;Energy Metabolism;Nitrogen metabolism
	4606	K13993	Enhanced	Genetic Information Processing;Folding	Sorting and Degradation;Chaperones and folding catalysts|Genetic Information Processing;Folding	Sorting and Degradation;Protein processing in endoplasmic reticulum"
	3232	K03119	Enhanced	Metabolism;Metabolism of Other Amino Acids;Taurine and hypotaurine metabolism
	479	K01654	Divergent	Metabolism;Carbohydrate Metabolism;Amino sugar and nucleotide sugar metabolism
	1782	K08993	Divergent	Unclassified;Poorly Characterized;Function unknown
	3916	K07250	Enhanced	Metabolism;Carbohydrate Metabolism;Butanoate metabolism|Metabolism;Metabolism of Other Amino Acids;beta-Alanine metabolism|Metabolism;Carbohydrate Metabolism;Propanoate metabolism|Metabolism;Amino Acid Metabolism;Amino acid related enzymes|Metabolism;Amino Acid Metabolism;Alanine	aspartate and glutamate metabolism|Metabolism;Amino Acid Metabolism;Valine	leucine and isoleucine degradation"
	3923	K07267	Enhanced	Unclassified;Cellular Processes and Signaling;Membrane and intracellular structural molecules
	22	K00046	Divergent	Unclassified;Metabolism;Biosynthesis and biodegradation of secondary metabolites
	237	K00769	Divergent	Metabolism;Nucleotide Metabolism;Purine metabolism
	3452	K03862	Enhanced	Metabolism;Xenobiotics Biodegradation and Metabolism;Aminobenzoate degradation
	1574	K07216	Divergent	Unclassified;Cellular Processes and Signaling;Inorganic ion transport and metabolism
	2613	K00924	Enhanced	Unclassified;Cellular Processes and Signaling;Signal transduction mechanisms
	3341	K03535	Enhanced	Environmental Information Processing;Membrane Transport;Transporters
	1118	K03835	Divergent	Unclassified;Cellular Processes and Signaling;Other ion-coupled transporters
	1729	K08306	Divergent	Unclassified;Metabolism;Glycan biosynthesis and metabolism
	2146	K12506	Divergent	Metabolism;Metabolism of Terpenoids and Polyketides;Terpenoid backbone biosynthesis
	771	K02570	Divergent	Metabolism;Energy Metabolism;Nitrogen metabolism
	1708	K08159	Divergent	Environmental Information Processing;Membrane Transport;Transporters
	881	K02849	Divergent	Metabolism;Glycan Biosynthesis and Metabolism;Glycosyltransferases|Metabolism;Glycan Biosynthesis and Metabolism;Lipopolysaccharide biosynthesis proteins|Metabolism;Glycan Biosynthesis and Metabolism;Lipopolysaccharide biosynthesis
	770	K02568	Divergent	Metabolism;Energy Metabolism;Nitrogen metabolism
	772	K02572	Divergent	Metabolism;Energy Metabolism;Nitrogen metabolism
	3346	K03549	Enhanced	Unclassified;Cellular Processes and Signaling;Other ion-coupled transporters
	1129	K03923	Divergent	Unclassified;Poorly Characterized;General function prediction only
	4194	K09780	Enhanced	Unclassified;Poorly Characterized;Function unknown
	1916	K09979	Divergent	Unclassified;Poorly Characterized;Function unknown
	1941	K10039	Divergent	Environmental Information Processing;Membrane Transport;ABC transporters|Environmental Information Processing;Membrane Transport;Transporters
	1867	K09794	Divergent	Unclassified;Poorly Characterized;Function unknown
	1509	K07023	Divergent	Unclassified;Poorly Characterized;General function prediction only
	144	K00405	Divergent	Metabolism;Energy Metabolism;Oxidative phosphorylation
	4603	K13953	Enhanced	Metabolism;Lipid Metabolism;Fatty acid metabolism|Metabolism;Xenobiotics Biodegradation and Metabolism;Naphthalene degradation|Metabolism;Xenobiotics Biodegradation and Metabolism;Chloroalkane and chloroalkene degradation|Metabolism;Carbohydrate Metabolism;Glycolysis / Gluconeogenesis|Metabolism;Xenobiotics Biodegradation and Metabolism;Metabolism of xenobiotics by cytochrome P450|Metabolism;Meta…
	2501	K00517	Enhanced	Metabolism;Metabolism of Terpenoids and Polyketides;Limonene and pinene degradation|Metabolism;Biosynthesis of Other Secondary Metabolites;Stilbenoid	diarylheptanoid and gingerol biosynthesis|Metabolism;Xenobiotics Biodegradation and Metabolism;Aminobenzoate degradation|Metabolism;Xenobiotics Biodegradation and Metabolism;Bisphenol degradation|Metabolism;Xenobiotics Biodegradation and Metabolism;Polycyclic aromatic hydrocarbon degradation"
	221	K00685	Divergent	Unclassified;Genetic Information Processing;Protein folding and associated processing
	4104	K08967	Enhanced	Metabolism;Amino Acid Metabolism;Cysteine and methionine metabolism
	3706	K06188	Enhanced	Environmental Information Processing;Signaling Molecules and Interaction;Ion channels
	2667	K01130	Enhanced	Metabolism;Lipid Metabolism;Steroid hormone biosynthesis|Metabolism;Lipid Metabolism;Sphingolipid metabolism
	3672	K06016	Enhanced	Unclassified;Metabolism;Others
	2458	K00362	Enhanced	Metabolism;Energy Metabolism;Nitrogen metabolism
	3938	K07334	Enhanced	Unclassified;Cellular Processes and Signaling;Cell motility and secretion
	146	K00411	Divergent	Organismal Systems;Circulatory System;Cardiac muscle contraction|Human Diseases;Neurodegenerative Diseases;Huntington's disease|Metabolism;Energy Metabolism;Oxidative phosphorylation|Human Diseases;Neurodegenerative Diseases;Parkinson's disease|Human Diseases;Neurodegenerative Diseases;Alzheimer's disease
	3932	K07302	Enhanced	Unclassified;Metabolism;Energy metabolism
	143	K00404	Divergent	Metabolism;Energy Metabolism;Oxidative phosphorylation
	959	K03385	Divergent	Metabolism;Energy Metabolism;Nitrogen metabolism
	91	K00245	Divergent	Metabolism;Carbohydrate Metabolism;Butanoate metabolism|Metabolism;Xenobiotics Biodegradation and Metabolism;Toluene degradation|Metabolism;Carbohydrate Metabolism;Citrate cycle (TCA cycle)|Metabolism;Energy Metabolism;Carbon fixation pathways in prokaryotes|Environmental Information Processing;Signal Transduction;Two-component system|Metabolism;Energy Metabolism;Oxidative phosphorylation
	1517	K07045	Divergent	Unclassified;Poorly Characterized;General function prediction only
	202	K00633	Divergent	Unclassified;Metabolism;Others
	4585	K13889	Enhanced	Environmental Information Processing;Membrane Transport;ABC transporters|Environmental Information Processing;Membrane Transport;Transporters
	2931	K01975	Enhanced	Unclassified;Genetic Information Processing;Translation proteins
	1942	K10041	Divergent	Environmental Information Processing;Membrane Transport;ABC transporters|Environmental Information Processing;Membrane Transport;Transporters
	1926	K10013	Divergent	Environmental Information Processing;Membrane Transport;ABC transporters|Environmental Information Processing;Membrane Transport;Transporters
	1137	K04015	Divergent	Metabolism;Energy Metabolism;Nitrogen metabolism
	3933	K07303	Enhanced	Unclassified;Metabolism;Energy metabolism
	3391	K03676	Enhanced	Genetic Information Processing;Folding	Sorting and Degradation;Chaperones and folding catalysts"
	773	K02573	Divergent	Metabolism;Energy Metabolism;Nitrogen metabolism
	2076	K11743	Divergent	Unclassified;Cellular Processes and Signaling;Other ion-coupled transporters
	774	K02574	Divergent	Metabolism;Energy Metabolism;Nitrogen metabolism
	2075	K11742	Divergent	Unclassified;Cellular Processes and Signaling;Other ion-coupled transporters
	4345	K11073	Enhanced	Environmental Information Processing;Membrane Transport;ABC transporters|Environmental Information Processing;Membrane Transport;Transporters
	3824	K06988	Enhanced	Unclassified;Poorly Characterized;General function prediction only
	2499	K00507	Enhanced	Organismal Systems;Endocrine System;PPAR signaling pathway|Metabolism;Lipid Metabolism;Lipid biosynthesis proteins|Metabolism;Lipid Metabolism;Biosynthesis of unsaturated fatty acids
	147	K00413	Divergent	Organismal Systems;Circulatory System;Cardiac muscle contraction|Human Diseases;Neurodegenerative Diseases;Huntington's disease|Metabolism;Energy Metabolism;Oxidative phosphorylation|Human Diseases;Neurodegenerative Diseases;Parkinson's disease|Human Diseases;Neurodegenerative Diseases;Alzheimer's disease
	941	K03303	Divergent	Unclassified;Cellular Processes and Signaling;Other ion-coupled transporters
	1475	K06923	Divergent	Unclassified;Poorly Characterized;General function prediction only
	1136	K04014	Divergent	Metabolism;Energy Metabolism;Nitrogen metabolism
	4660	K15034	Enhanced	None
	2488	K00457	Enhanced	Metabolism;Amino Acid Metabolism;Tyrosine metabolism|Metabolism;Metabolism of Cofactors and Vitamins;Ubiquinone and other terpenoid-quinone biosynthesis|Metabolism;Amino Acid Metabolism;Phenylalanine metabolism
	3505	K04084	Enhanced	Genetic Information Processing;Folding	Sorting and Degradation;Chaperones and folding catalysts"
	3408	K03724	Enhanced	Genetic Information Processing;Replication and Repair;DNA repair and recombination proteins
	3835	K07011	Enhanced	Unclassified;Poorly Characterized;General function prediction only
	3823	K06987	Enhanced	Unclassified;Poorly Characterized;General function prediction only
	1856	K09765	Divergent	Unclassified;Poorly Characterized;Function unknown
	3832	K07006	Enhanced	Unclassified;Poorly Characterized;General function prediction only
	3944	K07393	Enhanced	Unclassified;Genetic Information Processing;Protein folding and associated processing
	2750	K01470	Enhanced	Metabolism;Amino Acid Metabolism;Arginine and proline metabolism
	2587	K00830	Enhanced	Metabolism;Amino Acid Metabolism;Amino acid related enzymes|Metabolism;Amino Acid Metabolism;Glycine	serine and threonine metabolism|Metabolism;Amino Acid Metabolism;Alanine	aspartate and glutamate metabolism|Metabolism;Energy Metabolism;Methane metabolism|Cellular Processes;Transport and Catabolism;Peroxisome"
	3378	K03638	Enhanced	Unclassified;Metabolism;Metabolism of cofactors and vitamins
	2353	K00050	Enhanced	Metabolism;Carbohydrate Metabolism;Glyoxylate and dicarboxylate metabolism|Metabolism;Amino Acid Metabolism;Glycine	serine and threonine metabolism"
	3884	K07127	Enhanced	Metabolism;Nucleotide Metabolism;Purine metabolism
	3810	K06938	Enhanced	Unclassified;Poorly Characterized;General function prediction only
	3586	K05524	Enhanced	Unclassified;Metabolism;Energy metabolism
	3564	K05358	Enhanced	Metabolism;Amino Acid Metabolism;Phenylalanine	tyrosine and tryptophan biosynthesis"
	3453	K03863	Enhanced	Metabolism;Xenobiotics Biodegradation and Metabolism;Aminobenzoate degradation
	2832	K01711	Enhanced	Metabolism;Carbohydrate Metabolism;Amino sugar and nucleotide sugar metabolism|Metabolism;Carbohydrate Metabolism;Fructose and mannose metabolism
	1866	K09792	Divergent	Unclassified;Poorly Characterized;Function unknown
	145	K00407	Divergent	Metabolism;Energy Metabolism;Oxidative phosphorylation
	743	K02474	Divergent	Metabolism;Carbohydrate Metabolism;Amino sugar and nucleotide sugar metabolism|Metabolism;Glycan Biosynthesis and Metabolism;Lipopolysaccharide biosynthesis proteins
	2837	K01724	Enhanced	Unclassified;Metabolism;Metabolism of cofactors and vitamins
	1772	K08963	Divergent	Metabolism;Amino Acid Metabolism;Cysteine and methionine metabolism
	3843	K07032	Enhanced	Unclassified;Poorly Characterized;General function prediction only
	1598	K07283	Divergent	Unclassified;Cellular Processes and Signaling;Membrane and intracellular structural molecules
	3510	K04094	Enhanced	Genetic Information Processing;Replication and Repair;Chromosome
	34	K00090	Divergent	Metabolism;Carbohydrate Metabolism;Pentose phosphate pathway
	3014	K02291	Enhanced	Metabolism;Metabolism of Terpenoids and Polyketides;Prenyltransferases|Metabolism;Metabolism of Terpenoids and Polyketides;Carotenoid biosynthesis
	3618	K05782	Enhanced	Unclassified;Cellular Processes and Signaling;Other ion-coupled transporters
	2423	K00259	Enhanced	Metabolism;Metabolism of Other Amino Acids;Taurine and hypotaurine metabolism|Metabolism;Amino Acid Metabolism;Alanine	aspartate and glutamate metabolism"
	2507	K00529	Enhanced	Metabolism;Xenobiotics Biodegradation and Metabolism;Ethylbenzene degradation|Metabolism;Lipid Metabolism;Fatty acid metabolism|Metabolism;Amino Acid Metabolism;Phenylalanine metabolism
	3283	K03336	Enhanced	Metabolism;Carbohydrate Metabolism;Inositol phosphate metabolism
	4471	K12308	Enhanced	Metabolism;Carbohydrate Metabolism;Galactose metabolism
	2459	K00363	Enhanced	Metabolism;Energy Metabolism;Nitrogen metabolism
	2651	K01043	Enhanced	Unclassified;Metabolism;Others
	3638	K05844	Enhanced	Genetic Information Processing;Translation;Ribosome Biogenesis
	2775	K01560	Enhanced	Metabolism;Xenobiotics Biodegradation and Metabolism;Chloroalkane and chloroalkene degradation|Metabolism;Xenobiotics Biodegradation and Metabolism;Chlorocyclohexane and chlorobenzene degradation
	2867	K01797	Enhanced	Unclassified;Metabolism;Others
	3907	K07220	Enhanced	Unclassified;Cellular Processes and Signaling;Inorganic ion transport and metabolism
	151	K00429	Divergent	Metabolism;Amino Acid Metabolism;Tryptophan metabolism|Metabolism;Energy Metabolism;Methane metabolism
	1451	K06603	Divergent	Cellular Processes;Cell Motility;Bacterial motility proteins
	958	K03382	Divergent	Metabolism;Xenobiotics Biodegradation and Metabolism;Atrazine degradation
	2954	K02024	Enhanced	Unclassified;Cellular Processes and Signaling;Pores ion channels
	302	K00983	Divergent	Metabolism;Carbohydrate Metabolism;Amino sugar and nucleotide sugar metabolism
	1070	K03707	Divergent	Metabolism;Metabolism of Cofactors and Vitamins;Thiamine metabolism|Genetic Information Processing;Transcription;Transcription factors
	3950	K07443	Enhanced	Unclassified;Genetic Information Processing;Replication	recombination and repair proteins"
	2764	K01502	Enhanced	Metabolism;Xenobiotics Biodegradation and Metabolism;Styrene degradation
	3795	K06892	Enhanced	Unclassified;Poorly Characterized;General function prediction only
	2546	K00673	Enhanced	Metabolism;Amino Acid Metabolism;Arginine and proline metabolism
	3584	K05521	Enhanced	Unclassified;Genetic Information Processing;Protein folding and associated processing
	3974	K07506	Enhanced	Genetic Information Processing;Transcription;Transcription factors
	3492	K04063	Enhanced	Unclassified;Genetic Information Processing;Protein folding and associated processing
	2503	K00520	Enhanced	Unclassified;Metabolism;Energy metabolism
	1213	K04771	Divergent	Genetic Information Processing;Folding	Sorting and Degradation;Chaperones and folding catalysts|Metabolism;Enzyme Families;Peptidases|Environmental Information Processing;Signal Transduction;Two-component system"
	1126	K03893	Divergent	Unclassified;Cellular Processes and Signaling;Other ion-coupled transporters
	3134	K02656	Enhanced	Environmental Information Processing;Membrane Transport;Secretion system|Cellular Processes;Cell Motility;Bacterial motility proteins
	4641	K14519	Enhanced	Metabolism;Xenobiotics Biodegradation and Metabolism;Caprolactam degradation
	2455	K00355	Enhanced	Unclassified;Metabolism;Metabolism of cofactors and vitamins
	300	K00978	Divergent	Metabolism;Carbohydrate Metabolism;Amino sugar and nucleotide sugar metabolism|Metabolism;Carbohydrate Metabolism;Starch and sucrose metabolism
	3848	K07046	Enhanced	Unclassified;Poorly Characterized;General function prediction only
	3881	K07119	Enhanced	Unclassified;Poorly Characterized;General function prediction only
	4387	K11477	Enhanced	Unclassified;Poorly Characterized;General function prediction only
	198	K00619	Divergent	Metabolism;Amino Acid Metabolism;Arginine and proline metabolism
	2652	K01053	Enhanced	Metabolism;Carbohydrate Metabolism;Pentose phosphate pathway|Metabolism;Xenobiotics Biodegradation and Metabolism;Caprolactam degradation|Metabolism;Carbohydrate Metabolism;Ascorbate and aldarate metabolism
	4012	K07734	Enhanced	Genetic Information Processing;Transcription;Transcription factors
	3940	K07336	Enhanced	Unclassified;Metabolism;Others
	1018	K03556	Divergent	Genetic Information Processing;Transcription;Transcription factors
	3423	K03761	Enhanced	Environmental Information Processing;Membrane Transport;Transporters
	2496	K00480	Enhanced	Metabolism;Xenobiotics Biodegradation and Metabolism;Dioxin degradation|Metabolism;Xenobiotics Biodegradation and Metabolism;Polycyclic aromatic hydrocarbon degradation|Metabolism;Xenobiotics Biodegradation and Metabolism;Naphthalene degradation
	3971	K07498	Enhanced	Unclassified;Genetic Information Processing;Replication	recombination and repair proteins"
	4589	K13896	Enhanced	Environmental Information Processing;Membrane Transport;ABC transporters|Environmental Information Processing;Membrane Transport;Transporters
	1161	K04061	Divergent	Environmental Information Processing;Membrane Transport;Secretion system
	3877	K07102	Enhanced	Unclassified;Poorly Characterized;General function prediction only
	3390	K03672	Enhanced	Genetic Information Processing;Folding	Sorting and Degradation;Chaperones and folding catalysts"
	4216	K09919	Enhanced	Unclassified;Poorly Characterized;Function unknown
	1944	K10109	Divergent	Environmental Information Processing;Membrane Transport;ABC transporters|Environmental Information Processing;Membrane Transport;Transporters
	2249	K13819	Divergent	Unclassified;Metabolism;Energy metabolism
	525	K01758	Divergent	Metabolism;Amino Acid Metabolism;Cysteine and methionine metabolism|Metabolism;Amino Acid Metabolism;Glycine	serine and threonine metabolism|Metabolism;Metabolism of Other Amino Acids;Selenocompound metabolism|Metabolism;Energy Metabolism;Nitrogen metabolism"
	2256	K13890	Divergent	Environmental Information Processing;Membrane Transport;ABC transporters|Environmental Information Processing;Membrane Transport;Transporters
	116	K00318	Divergent	Metabolism;Amino Acid Metabolism;Arginine and proline metabolism
	2778	K01567	Enhanced	Unclassified;Metabolism;Others
	2696	K01238	Enhanced	Unclassified;Metabolism;Others
	3388	K03670	Enhanced	Unclassified;Cellular Processes and Signaling;Inorganic ion transport and metabolism
	2918	K01941	Enhanced	Metabolism;Amino Acid Metabolism;Arginine and proline metabolism
	1642	K07501	Divergent	Unclassified;Genetic Information Processing;Others
	2836	K01721	Enhanced	Metabolism;Metabolism of Other Amino Acids;Cyanoamino acid metabolism|Metabolism;Xenobiotics Biodegradation and Metabolism;Aminobenzoate degradation|Metabolism;Amino Acid Metabolism;Tryptophan metabolism|Metabolism;Xenobiotics Biodegradation and Metabolism;Styrene degradation|Metabolism;Xenobiotics Biodegradation and Metabolism;Fluorobenzoate degradation
	4225	K09933	Enhanced	Unclassified;Poorly Characterized;Function unknown
	2068	K11690	Divergent	Environmental Information Processing;Signal Transduction;Two-component system
	1570	K07180	Divergent	Unclassified;Cellular Processes and Signaling;Signal transduction mechanisms
	1496	K06992	Divergent	Unclassified;Poorly Characterized;General function prediction only
	500	K01709	Divergent	Metabolism;Carbohydrate Metabolism;Amino sugar and nucleotide sugar metabolism
	2568	K00772	Enhanced	Metabolism;Amino Acid Metabolism;Cysteine and methionine metabolism
	2238	K13747	Divergent	Metabolism;Amino Acid Metabolism;Arginine and proline metabolism
	2637	K00996	Enhanced	Metabolism;Glycan Biosynthesis and Metabolism;Lipopolysaccharide biosynthesis proteins
	4414	K11890	Enhanced	Environmental Information Processing;Membrane Transport;Secretion system
	292	K00958	Divergent	Metabolism;Energy Metabolism;Sulfur metabolism|Metabolism;Metabolism of Other Amino Acids;Selenocompound metabolism|Metabolism;Nucleotide Metabolism;Purine metabolism
	105	K00290	Divergent	Metabolism;Amino Acid Metabolism;Lysine degradation|Metabolism;Amino Acid Metabolism;Lysine biosynthesis
	3796	K06893	Enhanced	Unclassified;Poorly Characterized;General function prediction only
	3225	K03082	Enhanced	Metabolism;Carbohydrate Metabolism;Pentose and glucuronate interconversions
	4046	K08195	Enhanced	Environmental Information Processing;Membrane Transport;Transporters
	2464	K00371	Enhanced	Environmental Information Processing;Signal Transduction;Two-component system|Metabolism;Energy Metabolism;Nitrogen metabolism
	2463	K00370	Enhanced	Environmental Information Processing;Signal Transduction;Two-component system|Metabolism;Energy Metabolism;Nitrogen metabolism
	384	K01299	Divergent	Metabolism;Enzyme Families;Peptidases
	39	K00102	Divergent	Metabolism;Carbohydrate Metabolism;Pyruvate metabolism
	2066	K11688	Divergent	Environmental Information Processing;Signal Transduction;Two-component system
	1862	K09778	Divergent	Unclassified;Poorly Characterized;Function unknown
	1713	K08177	Divergent	Environmental Information Processing;Membrane Transport;Transporters
	3894	K07157	Enhanced	Unclassified;Poorly Characterized;General function prediction only
	3284	K03337	Enhanced	Metabolism;Carbohydrate Metabolism;Inositol phosphate metabolism
	2902	K01908	Enhanced	Metabolism;Carbohydrate Metabolism;Propanoate metabolism|Metabolism;Lipid Metabolism;Lipid biosynthesis proteins
	4085	K08641	Enhanced	Metabolism;Enzyme Families;Peptidases
	1797	K09024	Divergent	Unclassified;Poorly Characterized;General function prediction only
	3387	K03669	Enhanced	Unclassified;Cellular Processes and Signaling;Membrane and intracellular structural molecules
	3285	K03338	Enhanced	Metabolism;Carbohydrate Metabolism;Inositol phosphate metabolism
	2067	K11689	Divergent	Environmental Information Processing;Signal Transduction;Two-component system
	2730	K01428	Enhanced	Metabolism;Xenobiotics Biodegradation and Metabolism;Atrazine degradation|Human Diseases;Infectious Diseases;Epithelial cell signaling in Helicobacter pylori infection|Metabolism;Nucleotide Metabolism;Purine metabolism|Metabolism;Amino Acid Metabolism;Arginine and proline metabolism
	4106	K08972	Enhanced	Unclassified;Poorly Characterized;Function unknown
	2634	K00986	Enhanced	Unclassified;Genetic Information Processing;Replication	recombination and repair proteins"
	4348	K11076	Enhanced	Environmental Information Processing;Membrane Transport;ABC transporters|Environmental Information Processing;Membrane Transport;Transporters
	3945	K07395	Enhanced	Unclassified;Genetic Information Processing;Protein folding and associated processing
	2745	K01457	Enhanced	Metabolism;Xenobiotics Biodegradation and Metabolism;Atrazine degradation|Metabolism;Amino Acid Metabolism;Arginine and proline metabolism
	3920	K07262	Enhanced	Metabolism;Enzyme Families;Peptidases
	2752	K01473	Enhanced	Metabolism;Amino Acid Metabolism;Arginine and proline metabolism
	1930	K10017	Divergent	Environmental Information Processing;Membrane Transport;ABC transporters|Environmental Information Processing;Membrane Transport;Transporters
	4275	K10111	Enhanced	Environmental Information Processing;Membrane Transport;ABC transporters|Environmental Information Processing;Membrane Transport;Transporters
	2486	K00446	Enhanced	Metabolism;Xenobiotics Biodegradation and Metabolism;Xylene degradation|Metabolism;Xenobiotics Biodegradation and Metabolism;Chlorocyclohexane and chlorobenzene degradation|Metabolism;Xenobiotics Biodegradation and Metabolism;Styrene degradation|Metabolism;Xenobiotics Biodegradation and Metabolism;Benzoate degradation
	594	K01960	Divergent	Metabolism;Carbohydrate Metabolism;Citrate cycle (TCA cycle)|Metabolism;Energy Metabolism;Carbon fixation pathways in prokaryotes|Metabolism;Carbohydrate Metabolism;Pyruvate metabolism
	3246	K03189	Enhanced	Unclassified;Genetic Information Processing;Protein folding and associated processing
	3245	K03188	Enhanced	Unclassified;Genetic Information Processing;Protein folding and associated processing
	3673	K06020	Enhanced	Unclassified;Metabolism;Energy metabolism
	1868	K09797	Divergent	Unclassified;Poorly Characterized;Function unknown
	1533	K07081	Divergent	Unclassified;Poorly Characterized;General function prediction only
	3130	K02651	Enhanced	Environmental Information Processing;Membrane Transport;Secretion system|Cellular Processes;Cell Motility;Bacterial motility proteins|Cellular Processes;Cell Growth and Death;Cell cycle - Caulobacter
	4346	K11074	Enhanced	Environmental Information Processing;Membrane Transport;ABC transporters|Environmental Information Processing;Membrane Transport;Transporters
	4064	K08317	Enhanced	Unclassified;Metabolism;Energy metabolism
	1462	K06884	Divergent	Unclassified;Poorly Characterized;General function prediction only
	4145	K09252	Enhanced	Unclassified;Metabolism;Others
	3247	K03190	Enhanced	Unclassified;Genetic Information Processing;Protein folding and associated processing
	3417	K03747	Enhanced	Unclassified;Poorly Characterized;Function unknown
	2003	K10857	Divergent	Genetic Information Processing;Replication and Repair;Mismatch repair|Genetic Information Processing;Replication and Repair;DNA repair and recombination proteins
	194	K00612	Divergent	Unclassified;Genetic Information Processing;Protein folding and associated processing
	2548	K00675	Enhanced	Unclassified;Metabolism;Biosynthesis and biodegradation of secondary metabolites
	1591	K07265	Divergent	Unclassified;Cellular Processes and Signaling;Membrane and intracellular structural molecules
	1546	K07100	Divergent	Unclassified;Poorly Characterized;General function prediction only
	1917	K09981	Divergent	Unclassified;Poorly Characterized;Function unknown
	2552	K00690	Enhanced	Metabolism;Carbohydrate Metabolism;Starch and sucrose metabolism
	4222	K09930	Enhanced	Unclassified;Poorly Characterized;Function unknown
	2732	K01430	Enhanced	Metabolism;Xenobiotics Biodegradation and Metabolism;Atrazine degradation|Metabolism;Nucleotide Metabolism;Purine metabolism|Metabolism;Amino Acid Metabolism;Arginine and proline metabolism
	505	K01718	Divergent	Metabolism;Nucleotide Metabolism;Pyrimidine metabolism
	3244	K03187	Enhanced	Unclassified;Genetic Information Processing;Protein folding and associated processing
	1535	K07083	Divergent	Unclassified;Poorly Characterized;General function prediction only
	1924	K10009	Divergent	Environmental Information Processing;Membrane Transport;ABC transporters|Environmental Information Processing;Membrane Transport;Transporters
	256	K00824	Divergent	Metabolism;Metabolism of Other Amino Acids;D-Arginine and D-ornithine metabolism|Metabolism;Metabolism of Other Amino Acids;D-Alanine metabolism|Metabolism;Amino Acid Metabolism;Phenylalanine metabolism|Metabolism;Amino Acid Metabolism;Arginine and proline metabolism|Metabolism;Amino Acid Metabolism;Amino acid related enzymes|Metabolism;Amino Acid Metabolism;Lysine degradation
	446	K01564	Divergent	Metabolism;Xenobiotics Biodegradation and Metabolism;Chloroalkane and chloroalkene degradation|Metabolism;Xenobiotics Biodegradation and Metabolism;Atrazine degradation
	3683	K06137	Enhanced	Unclassified;Metabolism;Metabolism of cofactors and vitamins
	4237	K09958	Enhanced	Unclassified;Poorly Characterized;Function unknown
	3335	K03519	Enhanced	Metabolism;Xenobiotics Biodegradation and Metabolism;Nitrotoluene degradation|Metabolism;Energy Metabolism;Methane metabolism
	1943	K10107	Divergent	Environmental Information Processing;Membrane Transport;ABC transporters|Environmental Information Processing;Membrane Transport;Transporters
	1695	K07812	Divergent	Unclassified;Cellular Processes and Signaling;Electron transfer carriers
	2753	K01474	Enhanced	Metabolism;Amino Acid Metabolism;Arginine and proline metabolism
	3775	K06447	Enhanced	Metabolism;Amino Acid Metabolism;Arginine and proline metabolism
	3994	K07679	Enhanced	Metabolism;Enzyme Families;Protein kinases|Human Diseases;Infectious Diseases;Pertussis|Environmental Information Processing;Signal Transduction;Two-component system
	4219	K09927	Enhanced	Unclassified;Poorly Characterized;Function unknown
	3609	K05710	Enhanced	Metabolism;Amino Acid Metabolism;Phenylalanine metabolism
	2143	K12452	Divergent	Metabolism;Carbohydrate Metabolism;Amino sugar and nucleotide sugar metabolism
	4148	K09456	Enhanced	Unclassified;Metabolism;Lipid metabolism
	4217	K09920	Enhanced	Unclassified;Poorly Characterized;Function unknown
	4124	K09020	Enhanced	Unclassified;Metabolism;Biosynthesis and biodegradation of secondary metabolites
	4224	K09932	Enhanced	Unclassified;Poorly Characterized;Function unknown
	4111	K08987	Enhanced	Unclassified;Poorly Characterized;Function unknown
	2511	K00547	Enhanced	Metabolism;Amino Acid Metabolism;Cysteine and methionine metabolism
	4242	K09969	Enhanced	Environmental Information Processing;Membrane Transport;ABC transporters|Environmental Information Processing;Membrane Transport;Transporters
	4214	K09915	Enhanced	Unclassified;Poorly Characterized;Function unknown
	2731	K01429	Enhanced	Metabolism;Xenobiotics Biodegradation and Metabolism;Atrazine degradation|Metabolism;Nucleotide Metabolism;Purine metabolism|Metabolism;Amino Acid Metabolism;Arginine and proline metabolism
	2439	K00303	Enhanced	Metabolism;Amino Acid Metabolism;Glycine	serine and threonine metabolism"
	2802	K01631	Enhanced	Metabolism;Carbohydrate Metabolism;Galactose metabolism
	593	K01959	Divergent	Metabolism;Carbohydrate Metabolism;Citrate cycle (TCA cycle)|Metabolism;Energy Metabolism;Carbon fixation pathways in prokaryotes|Metabolism;Carbohydrate Metabolism;Pyruvate metabolism
	4347	K11075	Enhanced	Environmental Information Processing;Membrane Transport;ABC transporters|Environmental Information Processing;Membrane Transport;Transporters
	3437	K03807	Enhanced	Unclassified;Cellular Processes and Signaling;Signal transduction mechanisms
	1625	K07457	Divergent	Unclassified;Genetic Information Processing;Replication	recombination and repair proteins"
	4228	K09937	Enhanced	Unclassified;Poorly Characterized;Function unknown
	3930	K07300	Enhanced	Unclassified;Cellular Processes and Signaling;Other ion-coupled transporters
	2244	K13796	Divergent	Unclassified;Metabolism;Energy metabolism
	2755	K01484	Enhanced	Metabolism;Amino Acid Metabolism;Arginine and proline metabolism
	942	K03304	Divergent	Unclassified;Cellular Processes and Signaling;Other ion-coupled transporters
	1592	K07266	Divergent	Unclassified;Cellular Processes and Signaling;Membrane and intracellular structural molecules
	1033	K03605	Divergent	Metabolism;Enzyme Families;Peptidases
	3929	K07290	Enhanced	Unclassified;Cellular Processes and Signaling;Membrane and intracellular structural molecules
	3636	K05834	Enhanced	Unclassified;Cellular Processes and Signaling;Other ion-coupled transporters
	4133	K09131	Enhanced	Unclassified;Poorly Characterized;Function unknown
	1940	K10038	Divergent	Environmental Information Processing;Membrane Transport;ABC transporters|Environmental Information Processing;Membrane Transport;Transporters
	1938	K10036	Divergent	Environmental Information Processing;Membrane Transport;ABC transporters|Environmental Information Processing;Membrane Transport;Transporters
	61	K00170	Divergent	Metabolism;Carbohydrate Metabolism;Butanoate metabolism|Metabolism;Energy Metabolism;Carbon fixation pathways in prokaryotes|Metabolism;Carbohydrate Metabolism;Propanoate metabolism|Metabolism;Carbohydrate Metabolism;Citrate cycle (TCA cycle)|Metabolism;Carbohydrate Metabolism;Glycolysis / Gluconeogenesis|Metabolism;Carbohydrate Metabolism;Pyruvate metabolism|Metabolism;Energy Metabolism;Methane …
	1900	K09943	Divergent	Unclassified;Poorly Characterized;Function unknown
	1832	K09688	Divergent	Environmental Information Processing;Membrane Transport;ABC transporters|Environmental Information Processing;Membrane Transport;Transporters
	1833	K09689	Divergent	Environmental Information Processing;Membrane Transport;ABC transporters|Environmental Information Processing;Membrane Transport;Transporters
	2765	K01505	Enhanced	Metabolism;Carbohydrate Metabolism;Propanoate metabolism
	3993	K07678	Enhanced	Metabolism;Enzyme Families;Protein kinases|Environmental Information Processing;Signal Transduction;Two-component system
	63	K00172	Divergent	Metabolism;Carbohydrate Metabolism;Butanoate metabolism|Metabolism;Energy Metabolism;Carbon fixation pathways in prokaryotes|Metabolism;Carbohydrate Metabolism;Propanoate metabolism|Metabolism;Carbohydrate Metabolism;Citrate cycle (TCA cycle)|Metabolism;Carbohydrate Metabolism;Glycolysis / Gluconeogenesis|Metabolism;Carbohydrate Metabolism;Pyruvate metabolism|Metabolism;Energy Metabolism;Methane …
	3941	K07339	Enhanced	Unclassified;Cellular Processes and Signaling;Cell motility and secretion
	1939	K10037	Divergent	Environmental Information Processing;Membrane Transport;ABC transporters|Environmental Information Processing;Membrane Transport;Transporters
	3956	K07458	Enhanced	Genetic Information Processing;Replication and Repair;DNA repair and recombination proteins
	1906	K09952	Divergent	Unclassified;Poorly Characterized;Function unknown
	1745	K08352	Divergent	Unclassified;Cellular Processes and Signaling;Electron transfer carriers
	3909	K07232	Enhanced	Unclassified;Cellular Processes and Signaling;Inorganic ion transport and metabolism
	4103	K08964	Enhanced	Metabolism;Amino Acid Metabolism;Cysteine and methionine metabolism
	3989	K07661	Enhanced	Environmental Information Processing;Signal Transduction;Two-component system
	2258	K13892	Divergent	Environmental Information Processing;Membrane Transport;ABC transporters|Environmental Information Processing;Membrane Transport;Transporters
	4439	K12072	Enhanced	Environmental Information Processing;Membrane Transport;Secretion system
	976	K03423	Divergent	Unclassified;Metabolism;Others
	584	K01932	Divergent	Unclassified;Metabolism;Others
	4244	K09971	Enhanced	Environmental Information Processing;Membrane Transport;ABC transporters|Environmental Information Processing;Membrane Transport;Transporters
	3860	K07075	Enhanced	Unclassified;Poorly Characterized;General function prediction only
	2243	K13795	Divergent	Unclassified;Metabolism;Energy metabolism
	3105	K02584	Enhanced	Genetic Information Processing;Transcription;Transcription factors|Environmental Information Processing;Signal Transduction;Two-component system
	4054	K08282	Enhanced	Unclassified;Cellular Processes and Signaling;Signal transduction mechanisms
	3682	K06136	Enhanced	Unclassified;Poorly Characterized;General function prediction only
	1044	K03620	Divergent	Unclassified;Metabolism;Energy metabolism
	60	K00169	Divergent	Metabolism;Carbohydrate Metabolism;Butanoate metabolism|Metabolism;Energy Metabolism;Carbon fixation pathways in prokaryotes|Metabolism;Carbohydrate Metabolism;Propanoate metabolism|Metabolism;Carbohydrate Metabolism;Citrate cycle (TCA cycle)|Metabolism;Carbohydrate Metabolism;Glycolysis / Gluconeogenesis|Metabolism;Carbohydrate Metabolism;Pyruvate metabolism|Metabolism;Energy Metabolism;Methane …
	30	K00076	Divergent	Unclassified;Metabolism;Biosynthesis and biodegradation of secondary metabolites
	2866	K01796	Enhanced	Metabolism;Lipid Metabolism;Primary bile acid biosynthesis|Cellular Processes;Transport and Catabolism;Peroxisome
	3588	K05526	Enhanced	Metabolism;Amino Acid Metabolism;Arginine and proline metabolism
	4209	K09880	Enhanced	Metabolism;Amino Acid Metabolism;Cysteine and methionine metabolism
	2257	K13891	Divergent	Environmental Information Processing;Membrane Transport;ABC transporters|Environmental Information Processing;Membrane Transport;Transporters
	3984	K07639	Enhanced	Metabolism;Enzyme Families;Protein kinases|Environmental Information Processing;Signal Transduction;Two-component system
	4417	K11902	Enhanced	Environmental Information Processing;Membrane Transport;Secretion system
	4267	K10027	Enhanced	Metabolism;Metabolism of Terpenoids and Polyketides;Carotenoid biosynthesis
	4544	K13590	Enhanced	Cellular Processes;Cell Growth and Death;Cell cycle - Caulobacter
	418	K01466	Divergent	Metabolism;Nucleotide Metabolism;Purine metabolism
	3995	K07690	Enhanced	Human Diseases;Infectious Diseases;Pertussis|Environmental Information Processing;Signal Transduction;Two-component system
	4243	K09970	Enhanced	Environmental Information Processing;Membrane Transport;ABC transporters|Environmental Information Processing;Membrane Transport;Transporters
	2367	K00098	Enhanced	Unclassified;Metabolism;Amino acid metabolism
	2868	K01799	Enhanced	Metabolism;Carbohydrate Metabolism;Butanoate metabolism|Metabolism;Metabolism of Cofactors and Vitamins;Nicotinate and nicotinamide metabolism
	4220	K09928	Enhanced	Unclassified;Poorly Characterized;Function unknown
	3545	K04781	Enhanced	Metabolism;Metabolism of Terpenoids and Polyketides;Biosynthesis of siderophore group nonribosomal peptides
	4233	K09946	Enhanced	Unclassified;Poorly Characterized;Function unknown
	4437	K12059	Enhanced	Environmental Information Processing;Membrane Transport;Secretion system
	2871	K01804	Enhanced	Metabolism;Carbohydrate Metabolism;Pentose and glucuronate interconversions
	3684	K06138	Enhanced	Unclassified;Poorly Characterized;General function prediction only
	2518	K00598	Enhanced	Unclassified;Metabolism;Biosynthesis and biodegradation of secondary metabolites
	3680	K06132	Enhanced	Metabolism;Lipid Metabolism;Glycerophospholipid metabolism
	4438	K12064	Enhanced	Environmental Information Processing;Membrane Transport;Secretion system
	3685	K06139	Enhanced	Unclassified;Poorly Characterized;General function prediction only
	2437	K00301	Enhanced	Metabolism;Amino Acid Metabolism;Glycine	serine and threonine metabolism"
	4245	K09972	Enhanced	Environmental Information Processing;Membrane Transport;ABC transporters|Environmental Information Processing;Membrane Transport;Transporters
	3011	K02282	Enhanced	Environmental Information Processing;Membrane Transport;Secretion system|Cellular Processes;Cell Motility;Bacterial motility proteins
	3946	K07401	Enhanced	Unclassified;Genetic Information Processing;Protein folding and associated processing
	3561	K05343	Enhanced	Metabolism;Carbohydrate Metabolism;Starch and sucrose metabolism
	3224	K03081	Enhanced	Metabolism;Carbohydrate Metabolism;Pentose and glucuronate interconversions
	2100	K11941	Divergent	Unclassified;Metabolism;Glycan biosynthesis and metabolism
	2828	K01706	Enhanced	Metabolism;Carbohydrate Metabolism;Ascorbate and aldarate metabolism
	4520	K13482	Enhanced	Metabolism;Nucleotide Metabolism;Purine metabolism
	4530	K13529	Enhanced	Genetic Information Processing;Replication and Repair;Base excision repair|Genetic Information Processing;Transcription;Transcription factors|Genetic Information Processing;Replication and Repair;DNA repair and recombination proteins
	1808	K09144	Divergent	Unclassified;Poorly Characterized;Function unknown
	4519	K13481	Enhanced	Metabolism;Nucleotide Metabolism;Purine metabolism
	3340	K03534	Enhanced	Unclassified;Poorly Characterized;Function unknown
	1825	K09475	Divergent	Environmental Information Processing;Signal Transduction;Two-component system
	4171	K09705	Enhanced	Unclassified;Poorly Characterized;Function unknown
	997	K03487	Divergent	Genetic Information Processing;Transcription;Transcription factors
	4415	K11897	Enhanced	Environmental Information Processing;Membrane Transport;Secretion system
	4370	K11209	Enhanced	Unclassified;Genetic Information Processing;Protein folding and associated processing
	1878	K09860	Divergent	Unclassified;Poorly Characterized;Function unknown
	62	K00171	Divergent	Metabolism;Carbohydrate Metabolism;Butanoate metabolism|Metabolism;Energy Metabolism;Carbon fixation pathways in prokaryotes|Metabolism;Carbohydrate Metabolism;Propanoate metabolism|Metabolism;Carbohydrate Metabolism;Citrate cycle (TCA cycle)|Metabolism;Carbohydrate Metabolism;Glycolysis / Gluconeogenesis|Metabolism;Carbohydrate Metabolism;Pyruvate metabolism|Metabolism;Energy Metabolism;Methane …
	575	K01917	Divergent	Metabolism;Metabolism of Other Amino Acids;Glutathione metabolism
	4554	K13631	Enhanced	Genetic Information Processing;Transcription;Transcription factors
	4596	K13929	Enhanced	Unclassified;Metabolism;Lipid metabolism
	4123	K09019	Enhanced	Unclassified;Metabolism;Energy metabolism
	1870	K09804	Divergent	Unclassified;Poorly Characterized;Function unknown
	4594	K13924	Enhanced	Cellular Processes;Cell Motility;Bacterial motility proteins|Cellular Processes;Cell Motility;Bacterial chemotaxis|Environmental Information Processing;Signal Transduction;Two-component system
	1809	K09151	Divergent	Unclassified;Poorly Characterized;Function unknown
	3897	K07169	Enhanced	Unclassified;Cellular Processes and Signaling;Signal transduction mechanisms
	4599	K13932	Enhanced	Unclassified;Metabolism;Lipid metabolism
	4598	K13931	Enhanced	Unclassified;Metabolism;Lipid metabolism
	1871	K09805	Divergent	Unclassified;Poorly Characterized;Function unknown
	4278	K10125	Enhanced	Metabolism;Enzyme Families;Protein kinases|Environmental Information Processing;Signal Transduction;Two-component system
	4597	K13930	Enhanced	Unclassified;Metabolism;Lipid metabolism
	4600	K13933	Enhanced	Unclassified;Metabolism;Lipid metabolism
	4556	K13635	Enhanced	Genetic Information Processing;Transcription;Transcription factors
	2901	K01907	Enhanced	Metabolism;Carbohydrate Metabolism;Butanoate metabolism|Metabolism;Lipid Metabolism;Lipid biosynthesis proteins
	1798	K09116	Divergent	Unclassified;Poorly Characterized;Function unknown
	4261	K10018	Enhanced	Environmental Information Processing;Membrane Transport;ABC transporters|Environmental Information Processing;Membrane Transport;Transporters
	4505	K13021	Enhanced	Environmental Information Processing;Membrane Transport;Transporters
	4279	K10126	Enhanced	Environmental Information Processing;Signal Transduction;Two-component system
	1846	K09726	Divergent	Unclassified;Poorly Characterized;Function unknown
	2389	K00167	Enhanced	Metabolism;Amino Acid Metabolism;Valine	leucine and isoleucine degradation"
	4262	K10019	Enhanced	Environmental Information Processing;Membrane Transport;ABC transporters|Environmental Information Processing;Membrane Transport;Transporters
	4263	K10020	Enhanced	Environmental Information Processing;Membrane Transport;ABC transporters|Environmental Information Processing;Membrane Transport;Transporters
	86	K00224	Divergent	Metabolism;Carbohydrate Metabolism;Propanoate metabolism|Metabolism;Xenobiotics Biodegradation and Metabolism;Chlorocyclohexane and chlorobenzene degradation|Metabolism;Xenobiotics Biodegradation and Metabolism;1	1	1-Trichloro-2	2-bis(4-chlorophenyl)ethane (DDT) degradation|Metabolism;Xenobiotics Biodegradation and Metabolism;Polycyclic aromatic hydrocarbon degradation"
	4027	K07814	Enhanced	Environmental Information Processing;Signal Transduction;Two-component system
	1702	K08077	Divergent	Unclassified;Metabolism;Others
	3614	K05774	Enhanced	Metabolism;Carbohydrate Metabolism;Pentose phosphate pathway
	1865	K09789	Divergent	Unclassified;Poorly Characterized;Function unknown
	3893	K07151	Enhanced	Metabolism;Glycan Biosynthesis and Metabolism;Glycosyltransferases|Metabolism;Glycan Biosynthesis and Metabolism;Various types of N-glycan biosynthesis|Metabolism;Glycan Biosynthesis and Metabolism;N-Glycan biosynthesis|Genetic Information Processing;Folding	Sorting and Degradation;Protein processing in endoplasmic reticulum"
	1460	K06882	Divergent	Unclassified;Poorly Characterized;General function prediction only
	1543	K07097	Divergent	Unclassified;Poorly Characterized;General function prediction only
	1322	K05922	Divergent	Unclassified;Metabolism;Energy metabolism
	2999	K02230	Enhanced	Metabolism;Metabolism of Cofactors and Vitamins;Porphyrin and chlorophyll metabolism
	1323	K05927	Divergent	Unclassified;Metabolism;Energy metabolism
	1901	K09944	Divergent	Unclassified;Poorly Characterized;Function unknown
	4069	K08323	Enhanced	Unclassified;Metabolism;Metabolism of cofactors and vitamins
	2245	K13797	Divergent	Metabolism;Nucleotide Metabolism;Pyrimidine metabolism|Genetic Information Processing;Transcription;Transcription machinery|Genetic Information Processing;Replication and Repair;DNA repair and recombination proteins|Metabolism;Nucleotide Metabolism;Purine metabolism|Genetic Information Processing;Transcription;RNA polymerase
	3573	K05375	Enhanced	Unclassified;Poorly Characterized;Function unknown
	374	K01266	Divergent	Metabolism;Enzyme Families;Peptidases
	3009	K02280	Enhanced	Environmental Information Processing;Membrane Transport;Secretion system|Cellular Processes;Cell Motility;Bacterial motility proteins
	2595	K00853	Enhanced	Metabolism;Carbohydrate Metabolism;Pentose and glucuronate interconversions
	4045	K08194	Enhanced	Environmental Information Processing;Membrane Transport;Transporters
	4036	K08138	Enhanced	Environmental Information Processing;Membrane Transport;Transporters
	4385	K11472	Enhanced	Metabolism;Carbohydrate Metabolism;Glyoxylate and dicarboxylate metabolism
	2829	K01708	Enhanced	Metabolism;Carbohydrate Metabolism;Ascorbate and aldarate metabolism
	3098	K02566	Enhanced	Unclassified;Metabolism;Carbohydrate metabolism
	3607	K05603	Enhanced	Metabolism;Amino Acid Metabolism;Histidine metabolism
	4152	K09472	Enhanced	Metabolism;Amino Acid Metabolism;Arginine and proline metabolism
	3059	K02424	Enhanced	Environmental Information Processing;Membrane Transport;ABC transporters|Cellular Processes;Cell Motility;Bacterial motility proteins|Environmental Information Processing;Membrane Transport;Transporters
	2388	K00166	Enhanced	Metabolism;Amino Acid Metabolism;Valine	leucine and isoleucine degradation"
	2237	K13745	Divergent	Metabolism;Amino Acid Metabolism;Glycine	serine and threonine metabolism"
	4491	K12957	Enhanced	Unclassified;Poorly Characterized;General function prediction only
	4203	K09820	Enhanced	Environmental Information Processing;Membrane Transport;Transporters
	3248	K03192	Enhanced	Unclassified;Genetic Information Processing;Protein folding and associated processing
	4595	K13928	Enhanced	Genetic Information Processing;Transcription;Transcription factors
	3027	K02377	Enhanced	Metabolism;Carbohydrate Metabolism;Amino sugar and nucleotide sugar metabolism|Metabolism;Carbohydrate Metabolism;Fructose and mannose metabolism
	2429	K00274	Enhanced	Metabolism;Biosynthesis of Other Secondary Metabolites;Isoquinoline alkaloid biosynthesis|Metabolism;Amino Acid Metabolism;Glycine	serine and threonine metabolism|Metabolism;Amino Acid Metabolism;Phenylalanine metabolism|Metabolism;Amino Acid Metabolism;Histidine metabolism|Metabolism;Amino Acid Metabolism;Arginine and proline metabolism|Metabolism;Amino Acid Metabolism;Tryptophan metabolism|Metabolism;Amino Acid Metabolism;Tyrosine metabolism|Metabolism;Xenobiotics Biodegradation and Metabolism;Drug metabolism - cytochrome …
	3919	K07261	Enhanced	Metabolism;Enzyme Families;Peptidases
	3948	K07403	Enhanced	Unclassified;Genetic Information Processing;Protein folding and associated processing
	4169	K09699	Enhanced	Metabolism;Amino Acid Metabolism;Valine	leucine and isoleucine degradation"
	4015	K07740	Enhanced	Unclassified;Genetic Information Processing;Transcription related proteins
	3664	K05979	Enhanced	Metabolism;Energy Metabolism;Methane metabolism
	4512	K13069	Enhanced	Unclassified;Metabolism;Nucleotide metabolism
	1973	K10543	Divergent	Environmental Information Processing;Membrane Transport;ABC transporters|Environmental Information Processing;Membrane Transport;Transporters
	1051	K03649	Divergent	Genetic Information Processing;Replication and Repair;Base excision repair|Genetic Information Processing;Replication and Repair;DNA repair and recombination proteins
	3431	K03791	Enhanced	Unclassified;Poorly Characterized;General function prediction only
	4215	K09918	Enhanced	Unclassified;Poorly Characterized;Function unknown
	3445	K03829	Enhanced	Unclassified;Metabolism;Others
	2386	K00148	Enhanced	Metabolism;Xenobiotics Biodegradation and Metabolism;Chloroalkane and chloroalkene degradation|Metabolism;Energy Metabolism;Methane metabolism
	4158	K09684	Enhanced	Genetic Information Processing;Transcription;Transcription factors
	2374	K00114	Enhanced	Metabolism;Carbohydrate Metabolism;Propanoate metabolism|Metabolism;Xenobiotics Biodegradation and Metabolism;Chloroalkane and chloroalkene degradation|Metabolism;Carbohydrate Metabolism;Glycolysis / Gluconeogenesis
	4259	K10016	Enhanced	Environmental Information Processing;Membrane Transport;ABC transporters|Environmental Information Processing;Membrane Transport;Transporters
	1709	K08160	Divergent	Environmental Information Processing;Membrane Transport;Transporters
	309	K01002	Divergent	Metabolism;Lipid Metabolism;Glycerolipid metabolism
	3822	K06985	Enhanced	Cellular Processes;Cell Growth and Death;Cell cycle - Caulobacter
	4258	K10015	Enhanced	Environmental Information Processing;Membrane Transport;ABC transporters|Environmental Information Processing;Membrane Transport;Transporters
	3910	K07234	Enhanced	Unclassified;Cellular Processes and Signaling;Inorganic ion transport and metabolism
	4129	K09121	Enhanced	Unclassified;Poorly Characterized;Function unknown
	4255	K10010	Enhanced	Environmental Information Processing;Membrane Transport;ABC transporters|Environmental Information Processing;Membrane Transport;Transporters
	3825	K06991	Enhanced	Unclassified;Poorly Characterized;General function prediction only
	4330	K10819	Enhanced	Unclassified;Metabolism;Others
	4239	K09964	Enhanced	Unclassified;Poorly Characterized;Function unknown
	4601	K13935	Enhanced	Metabolism;Lipid Metabolism;Fatty acid biosynthesis|Metabolism;Lipid Metabolism;Lipid biosynthesis proteins
	3967	K07487	Enhanced	Unclassified;Genetic Information Processing;Replication	recombination and repair proteins"
	4142	K09165	Enhanced	Unclassified;Poorly Characterized;Function unknown
	3525	K04561	Enhanced	Metabolism;Energy Metabolism;Nitrogen metabolism
	1783	K08997	Divergent	Unclassified;Poorly Characterized;Function unknown
	2631	K00980	Enhanced	Metabolism;Lipid Metabolism;Glycerophospholipid metabolism
	4304	K10544	Enhanced	Environmental Information Processing;Membrane Transport;ABC transporters|Environmental Information Processing;Membrane Transport;Transporters
	4578	K13816	Enhanced	Environmental Information Processing;Signal Transduction;Two-component system
	4232	K09945	Enhanced	Unclassified;Poorly Characterized;Function unknown
	83	K00216	Divergent	Metabolism;Metabolism of Terpenoids and Polyketides;Biosynthesis of siderophore group nonribosomal peptides
	4041	K08169	Enhanced	Environmental Information Processing;Membrane Transport;Transporters
	2774	K01555	Enhanced	Metabolism;Amino Acid Metabolism;Tyrosine metabolism|Metabolism;Xenobiotics Biodegradation and Metabolism;Styrene degradation
	3266	K03291	Enhanced	Environmental Information Processing;Membrane Transport;Transporters
	694	K02364	Divergent	Metabolism;Metabolism of Terpenoids and Polyketides;Biosynthesis of siderophore group nonribosomal peptides
	3109	K02591	Enhanced	Metabolism;Xenobiotics Biodegradation and Metabolism;Chloroalkane and chloroalkene degradation|Metabolism;Energy Metabolism;Nitrogen metabolism
	4081	K08482	Enhanced	Unclassified;Cellular Processes and Signaling;Signal transduction mechanisms
	2800	K01629	Enhanced	Metabolism;Carbohydrate Metabolism;Fructose and mannose metabolism|Metabolism;Carbohydrate Metabolism;Pentose and glucuronate interconversions
	2599	K00863	Enhanced	Metabolism;Lipid Metabolism;Glycerolipid metabolism|Metabolism;Energy Metabolism;Methane metabolism|Organismal Systems;Immune System;RIG-I-like receptor signaling pathway
	261	K00840	Divergent	Metabolism;Amino Acid Metabolism;Amino acid related enzymes|Metabolism;Amino Acid Metabolism;Arginine and proline metabolism
	2593	K00848	Enhanced	Metabolism;Carbohydrate Metabolism;Fructose and mannose metabolism|Metabolism;Carbohydrate Metabolism;Pentose and glucuronate interconversions
	3007	K02278	Enhanced	Environmental Information Processing;Membrane Transport;Secretion system|Cellular Processes;Cell Motility;Bacterial motility proteins
	2401	K00184	Enhanced	Unclassified;Metabolism;Energy metabolism
	4070	K08324	Enhanced	Unclassified;Metabolism;Others
	2955	K02043	Enhanced	Genetic Information Processing;Transcription;Transcription factors
	4319	K10674	Enhanced	Metabolism;Amino Acid Metabolism;Glycine	serine and threonine metabolism"
	3695	K06160	Enhanced	Environmental Information Processing;Membrane Transport;ABC transporters|Environmental Information Processing;Membrane Transport;Transporters
	3107	K02586	Enhanced	Metabolism;Xenobiotics Biodegradation and Metabolism;Chloroalkane and chloroalkene degradation|Metabolism;Energy Metabolism;Nitrogen metabolism
	4122	K09018	Enhanced	Unclassified;Metabolism;Energy metabolism
	3079	K02482	Enhanced	Metabolism;Enzyme Families;Protein kinases|Environmental Information Processing;Signal Transduction;Two-component system
	4376	K11312	Enhanced	Unclassified;Poorly Characterized;Function unknown
	1970	K10540	Divergent	Environmental Information Processing;Membrane Transport;ABC transporters|Cellular Processes;Cell Motility;Bacterial chemotaxis|Environmental Information Processing;Membrane Transport;Transporters
	3115	K02597	Enhanced	Metabolism;Energy Metabolism;Nitrogen metabolism
	4202	K09818	Enhanced	Environmental Information Processing;Membrane Transport;Transporters
	3783	K06606	Enhanced	Unclassified;Metabolism;Carbohydrate metabolism
	4297	K10537	Enhanced	Environmental Information Processing;Membrane Transport;ABC transporters|Environmental Information Processing;Membrane Transport;Transporters
	4249	K09984	Enhanced	Unclassified;Poorly Characterized;Function unknown
	4299	K10539	Enhanced	Environmental Information Processing;Membrane Transport;ABC transporters|Environmental Information Processing;Membrane Transport;Transporters
	4298	K10538	Enhanced	Environmental Information Processing;Membrane Transport;ABC transporters|Environmental Information Processing;Membrane Transport;Transporters
	2658	K01075	Enhanced	Metabolism;Metabolism of Cofactors and Vitamins;Ubiquinone and other terpenoid-quinone biosynthesis|Metabolism;Xenobiotics Biodegradation and Metabolism;Benzoate degradation
	3858	K07068	Enhanced	Unclassified;Poorly Characterized;General function prediction only
	4531	K13541	Enhanced	Metabolism;Metabolism of Cofactors and Vitamins;Porphyrin and chlorophyll metabolism
	1361	K06155	Divergent	Unclassified;Cellular Processes and Signaling;Other ion-coupled transporters
	3908	K07221	Enhanced	Unclassified;Cellular Processes and Signaling;Inorganic ion transport and metabolism
	3840	K07026	Enhanced	Metabolism;Carbohydrate Metabolism;Fructose and mannose metabolism
	4332	K10852	Enhanced	Metabolism;Enzyme Families;Peptidases|Metabolism;Biosynthesis of Other Secondary Metabolites;Penicillin and cephalosporin biosynthesis
	1583	K07241	Divergent	Unclassified;Cellular Processes and Signaling;Other ion-coupled transporters
	3895	K07161	Enhanced	Unclassified;Poorly Characterized;General function prediction only
	3493	K04064	Enhanced	Unclassified;Cellular Processes and Signaling;Membrane and intracellular structural molecules
	3016	K02294	Enhanced	Metabolism;Metabolism of Terpenoids and Polyketides;Carotenoid biosynthesis
	3106	K02585	Enhanced	Metabolism;Energy Metabolism;Nitrogen metabolism
	4257	K10014	Enhanced	Environmental Information Processing;Membrane Transport;ABC transporters|Environmental Information Processing;Membrane Transport;Transporters
	2376	K00119	Enhanced	Metabolism;Metabolism of Other Amino Acids;Phosphonate and phosphinate metabolism
	3782	K06605	Enhanced	Unclassified;Metabolism;Carbohydrate metabolism
	3882	K07123	Enhanced	Unclassified;Poorly Characterized;General function prediction only
	2928	K01965	Enhanced	Metabolism;Carbohydrate Metabolism;Propanoate metabolism|Metabolism;Carbohydrate Metabolism;Glyoxylate and dicarboxylate metabolism|Metabolism;Energy Metabolism;Carbon fixation pathways in prokaryotes|Metabolism;Amino Acid Metabolism;Valine	leucine and isoleucine degradation"
	4422	K11924	Enhanced	Genetic Information Processing;Transcription;Transcription factors
	4287	K10218	Enhanced	Metabolism;Carbohydrate Metabolism;C5-Branched dibasic acid metabolism|Metabolism;Xenobiotics Biodegradation and Metabolism;Benzoate degradation
	4265	K10023	Enhanced	Environmental Information Processing;Membrane Transport;ABC transporters|Environmental Information Processing;Membrane Transport;Transporters
	1971	K10541	Divergent	Environmental Information Processing;Membrane Transport;ABC transporters|Environmental Information Processing;Membrane Transport;Transporters
	1972	K10542	Divergent	Environmental Information Processing;Membrane Transport;ABC transporters|Environmental Information Processing;Membrane Transport;Transporters
	884	K02856	Divergent	Unclassified;Cellular Processes and Signaling;Other ion-coupled transporters
	3841	K07028	Enhanced	Unclassified;Poorly Characterized;General function prediction only
	2402	K00185	Enhanced	Unclassified;Metabolism;Energy metabolism
	3251	K03199	Enhanced	Environmental Information Processing;Membrane Transport;Secretion system|Environmental Information Processing;Membrane Transport;Bacterial secretion system
	2814	K01674	Enhanced	Metabolism;Energy Metabolism;Nitrogen metabolism
	1975	K10545	Divergent	Environmental Information Processing;Membrane Transport;ABC transporters|Environmental Information Processing;Membrane Transport;Transporters
	4266	K10024	Enhanced	Environmental Information Processing;Membrane Transport;ABC transporters|Environmental Information Processing;Membrane Transport;Transporters
	4235	K09950	Enhanced	Unclassified;Poorly Characterized;Function unknown
	2365	K00091	Enhanced	Metabolism;Biosynthesis of Other Secondary Metabolites;Flavonoid biosynthesis
	4403	K11738	Enhanced	Unclassified;Cellular Processes and Signaling;Other ion-coupled transporters
	2504	K00523	Enhanced	Metabolism;Carbohydrate Metabolism;Amino sugar and nucleotide sugar metabolism
	4003	K07713	Enhanced	Environmental Information Processing;Signal Transduction;Two-component system
	3075	K02476	Enhanced	Metabolism;Enzyme Families;Protein kinases|Environmental Information Processing;Signal Transduction;Two-component system
	3108	K02587	Enhanced	Metabolism;Energy Metabolism;Nitrogen metabolism
	4126	K09023	Enhanced	Unclassified;Poorly Characterized;General function prediction only
	149	K00427	Divergent	Unclassified;Cellular Processes and Signaling;Other ion-coupled transporters
	2302	K14348	Divergent	Genetic Information Processing;Transcription;Transcription factors
	3615	K05775	Enhanced	Unclassified;Poorly Characterized;Function unknown
	4205	K09824	Enhanced	Unclassified;Poorly Characterized;Function unknown
	4125	K09021	Enhanced	Unclassified;Genetic Information Processing;Others
	4382	K11392	Enhanced	Genetic Information Processing;Translation;Ribosome Biogenesis
	3074	K02475	Enhanced	Environmental Information Processing;Signal Transduction;Two-component system
	4513	K13255	Enhanced	Unclassified;Poorly Characterized;General function prediction only
	2227	K13637	Divergent	Genetic Information Processing;Transcription;Transcription factors
	4252	K09996	Enhanced	Environmental Information Processing;Membrane Transport;ABC transporters|Environmental Information Processing;Membrane Transport;Transporters
	3968	K07492	Enhanced	Unclassified;Genetic Information Processing;Replication	recombination and repair proteins"
	3565	K05363	Enhanced	Metabolism;Glycan Biosynthesis and Metabolism;Peptidoglycan biosynthesis
	4321	K10678	Enhanced	Metabolism;Xenobiotics Biodegradation and Metabolism;Nitrotoluene degradation
	4049	K08225	Enhanced	Environmental Information Processing;Membrane Transport;Transporters
	2497	K00485	Enhanced	Metabolism;Xenobiotics Biodegradation and Metabolism;Drug metabolism - cytochrome P450|Metabolism;Energy Metabolism;Methane metabolism
	4535	K13574	Enhanced	Unclassified;Metabolism;Energy metabolism
	280	K00899	Divergent	Metabolism;Amino Acid Metabolism;Cysteine and methionine metabolism
	883	K02855	Divergent	Genetic Information Processing;Transcription;Transcription factors
	4548	K13599	Enhanced	Environmental Information Processing;Signal Transduction;Two-component system
	4495	K12984	Enhanced	Metabolism;Glycan Biosynthesis and Metabolism;Glycosyltransferases|Metabolism;Glycan Biosynthesis and Metabolism;Lipopolysaccharide biosynthesis proteins
	4134	K09134	Enhanced	Unclassified;Poorly Characterized;Function unknown
	2186	K13283	Divergent	Unclassified;Cellular Processes and Signaling;Other ion-coupled transporters
	808	K02681	Divergent	Environmental Information Processing;Membrane Transport;Secretion system
	2438	K00302	Enhanced	Metabolism;Amino Acid Metabolism;Glycine	serine and threonine metabolism"
	4623	K14160	Enhanced	Genetic Information Processing;Replication and Repair;DNA repair and recombination proteins
	3019	K02312	Enhanced	Metabolism;Metabolism of Terpenoids and Polyketides;Biosynthesis of siderophore group nonribosomal peptides
	4340	K11021	Enhanced	Environmental Information Processing;Signaling Molecules and Interaction;Bacterial toxins
	1712	K08173	Divergent	Environmental Information Processing;Membrane Transport;Transporters
	3114	K02596	Enhanced	Metabolism;Energy Metabolism;Nitrogen metabolism
	2875	K01813	Enhanced	Metabolism;Carbohydrate Metabolism;Fructose and mannose metabolism
	3936	K07315	Enhanced	Unclassified;Cellular Processes and Signaling;Signal transduction mechanisms
	765	K02562	Divergent	Genetic Information Processing;Transcription;Transcription factors
	4510	K13061	Enhanced	Unclassified;Metabolism;Lipid metabolism
	2700	K01253	Enhanced	Metabolism;Xenobiotics Biodegradation and Metabolism;Metabolism of xenobiotics by cytochrome P450|Organismal Systems;Digestive System;Bile secretion
	1669	K07703	Divergent	Environmental Information Processing;Signal Transduction;Two-component system
	3110	K02592	Enhanced	Metabolism;Energy Metabolism;Nitrogen metabolism
	4555	K13632	Enhanced	Genetic Information Processing;Transcription;Transcription factors
	3789	K06876	Enhanced	Unclassified;Poorly Characterized;General function prediction only
	3709	K06197	Enhanced	Unclassified;Poorly Characterized;General function prediction only
	3587	K05525	Enhanced	Unclassified;Metabolism;Lipid metabolism
	4000	K07706	Enhanced	Metabolism;Enzyme Families;Protein kinases|Environmental Information Processing;Signal Transduction;Two-component system
	2440	K00304	Enhanced	Metabolism;Amino Acid Metabolism;Glycine	serine and threonine metabolism"
	1821	K09470	Divergent	Metabolism;Amino Acid Metabolism;Arginine and proline metabolism
	2340	K00015	Enhanced	Metabolism;Carbohydrate Metabolism;Glyoxylate and dicarboxylate metabolism
	3535	K04748	Enhanced	Metabolism;Energy Metabolism;Nitrogen metabolism
	1364	K06159	Divergent	Environmental Information Processing;Membrane Transport;ABC transporters|Environmental Information Processing;Membrane Transport;Transporters
	3686	K06141	Enhanced	Environmental Information Processing;Membrane Transport;Transporters
	1744	K08351	Divergent	Unclassified;Cellular Processes and Signaling;Electron transfer carriers
	882	K02854	Divergent	Genetic Information Processing;Transcription;Transcription factors
	2282	K14054	Divergent	Unclassified;Metabolism;Amino acid metabolism
	2236	K13727	Divergent	Unclassified;Metabolism;Biosynthesis and biodegradation of secondary metabolites
	4156	K09483	Enhanced	Metabolism;Amino Acid Metabolism;Phenylalanine	tyrosine and tryptophan biosynthesis"
	1214	K04775	Divergent	Metabolism;Enzyme Families;Peptidases
	2441	K00305	Enhanced	Metabolism;Amino Acid Metabolism;Glycine	serine and threonine metabolism"
	4063	K08315	Enhanced	Metabolism;Enzyme Families;Peptidases
	3610	K05712	Enhanced	Metabolism;Amino Acid Metabolism;Phenylalanine metabolism
	3814	K06955	Enhanced	Unclassified;Poorly Characterized;General function prediction only
	2071	K11734	Divergent	Unclassified;Cellular Processes and Signaling;Other ion-coupled transporters
	2579	K00809	Enhanced	Unclassified;Genetic Information Processing;Translation proteins
	2121	K12151	Divergent	Unclassified;Poorly Characterized;General function prediction only
	3646	K05903	Enhanced	Metabolism;Energy Metabolism;Oxidative phosphorylation
	2313	K14591	Divergent	Unclassified;Poorly Characterized;Function unknown
	2042	K11216	Divergent	Unclassified;Metabolism;Carbohydrate metabolism
	1920	K09988	Divergent	Unclassified;Poorly Characterized;Function unknown
	1980	K10556	Divergent	Environmental Information Processing;Membrane Transport;ABC transporters|Environmental Information Processing;Membrane Transport;Transporters
	3078	K02479	Enhanced	Environmental Information Processing;Signal Transduction;Two-component system
	4035	K08092	Enhanced	Metabolism;Carbohydrate Metabolism;Ascorbate and aldarate metabolism|Metabolism;Carbohydrate Metabolism;Pentose and glucuronate interconversions
	2542	K00660	Enhanced	Organismal Systems;Environmental Adaptation;Circadian rhythm - plant|Metabolism;Biosynthesis of Other Secondary Metabolites;Flavonoid biosynthesis
	1738	K08322	Divergent	Unclassified;Metabolism;Amino acid metabolism
	4590	K13918	Enhanced	Unclassified;Poorly Characterized;General function prediction only
	2754	K01482	Enhanced	Unclassified;Metabolism;Others
	3432	K03795	Enhanced	Metabolism;Metabolism of Cofactors and Vitamins;Porphyrin and chlorophyll metabolism
	4423	K11929	Enhanced	Unclassified;Cellular Processes and Signaling;Pores ion channels
	4453	K12234	Enhanced	Metabolism;Energy Metabolism;Methane metabolism
	1979	K10555	Divergent	Environmental Information Processing;Membrane Transport;ABC transporters|Environmental Information Processing;Membrane Transport;Transporters
	2163	K12975	Divergent	Metabolism;Glycan Biosynthesis and Metabolism;Lipopolysaccharide biosynthesis proteins
	4425	K11934	Enhanced	Unclassified;Cellular Processes and Signaling;Membrane and intracellular structural molecules
	3511	K04102	Enhanced	Metabolism;Xenobiotics Biodegradation and Metabolism;Polycyclic aromatic hydrocarbon degradation
	1691	K07781	Divergent	Genetic Information Processing;Transcription;Transcription factors|Environmental Information Processing;Signal Transduction;Two-component system
	3175	K02753	Enhanced	Environmental Information Processing;Membrane Transport;Phosphotransferase system (PTS)|Metabolism;Carbohydrate Metabolism;Glycolysis / Gluconeogenesis|Environmental Information Processing;Membrane Transport;Transporters
	3998	K07701	Enhanced	Metabolism;Enzyme Families;Protein kinases|Environmental Information Processing;Signal Transduction;Two-component system
	1655	K07643	Divergent	Metabolism;Enzyme Families;Protein kinases|Environmental Information Processing;Signal Transduction;Two-component system
	1718	K08219	Divergent	Environmental Information Processing;Membrane Transport;Transporters
	1335	K05984	Divergent	Genetic Information Processing;Replication and Repair;DNA repair and recombination proteins
	3111	K02593	Enhanced	Metabolism;Energy Metabolism;Nitrogen metabolism
	2077	K11744	Divergent	Unclassified;Cellular Processes and Signaling;Membrane and intracellular structural molecules
	4490	K12945	Enhanced	Unclassified;Metabolism;Nucleotide metabolism
	2026	K11106	Divergent	Unclassified;Cellular Processes and Signaling;Other ion-coupled transporters
	3307	K03425	Enhanced	Environmental Information Processing;Membrane Transport;Secretion system|Genetic Information Processing;Folding	Sorting and Degradation;Protein export|Environmental Information Processing;Membrane Transport;Bacterial secretion system"
	3441	K03819	Enhanced	Unclassified;Metabolism;Others
	2099	K11938	Divergent	Unclassified;Poorly Characterized;General function prediction only
	880	K02846	Divergent	Unclassified;Metabolism;Amino acid metabolism
	4450	K12147	Enhanced	Unclassified;Poorly Characterized;General function prediction only
	1132	K03971	Divergent	Unclassified;Genetic Information Processing;Others
	2789	K01601	Enhanced	Metabolism;Carbohydrate Metabolism;Glyoxylate and dicarboxylate metabolism|Metabolism;Energy Metabolism;Carbon fixation in photosynthetic organisms
	3336	K03520	Enhanced	Metabolism;Xenobiotics Biodegradation and Metabolism;Nitrotoluene degradation|Metabolism;Energy Metabolism;Methane metabolism
	3963	K07470	Enhanced	Unclassified;Genetic Information Processing;Replication	recombination and repair proteins"
	4416	K11898	Enhanced	Environmental Information Processing;Membrane Transport;Secretion system
	2818	K01684	Enhanced	Metabolism;Carbohydrate Metabolism;Galactose metabolism
	3992	K07674	Enhanced	Metabolism;Enzyme Families;Protein kinases|Environmental Information Processing;Signal Transduction;Two-component system
	4381	K11391	Enhanced	Genetic Information Processing;Translation;Ribosome Biogenesis
	4467	K12290	Enhanced	Environmental Information Processing;Membrane Transport;Secretion system
	3020	K02317	Enhanced	Genetic Information Processing;Replication and Repair;Homologous recombination|Genetic Information Processing;Replication and Repair;DNA repair and recombination proteins
	2487	K00450	Enhanced	Metabolism;Amino Acid Metabolism;Tyrosine metabolism
	2469	K00389	Enhanced	Unclassified;Poorly Characterized;Function unknown
	1791	K09016	Divergent	Unclassified;Cellular Processes and Signaling;Other ion-coupled transporters
	2888	K01848	Enhanced	Metabolism;Carbohydrate Metabolism;Propanoate metabolism|Metabolism;Energy Metabolism;Carbon fixation pathways in prokaryotes|Metabolism;Amino Acid Metabolism;Valine	leucine and isoleucine degradation"
	2272	K13936	Divergent	Unclassified;Cellular Processes and Signaling;Other ion-coupled transporters
	4095	K08723	Enhanced	Metabolism;Nucleotide Metabolism;Pyrimidine metabolism|Metabolism;Metabolism of Cofactors and Vitamins;Nicotinate and nicotinamide metabolism|Metabolism;Nucleotide Metabolism;Purine metabolism
	2059	K11530	Divergent	Unclassified;Metabolism;Carbohydrate metabolism
	4402	K11736	Enhanced	Unclassified;Cellular Processes and Signaling;Other ion-coupled transporters
	2091	K11922	Divergent	Genetic Information Processing;Transcription;Transcription factors
	3608	K05606	Enhanced	Metabolism;Carbohydrate Metabolism;Propanoate metabolism|Metabolism;Carbohydrate Metabolism;Glyoxylate and dicarboxylate metabolism|Metabolism;Energy Metabolism;Carbon fixation pathways in prokaryotes|Metabolism;Amino Acid Metabolism;Valine	leucine and isoleucine degradation"
	1981	K10557	Divergent	Environmental Information Processing;Membrane Transport;ABC transporters|Environmental Information Processing;Membrane Transport;Transporters
	4248	K09983	Enhanced	Unclassified;Poorly Characterized;Function unknown
	2880	K01828	Enhanced	Unclassified;Metabolism;Others
	2060	K11531	Divergent	Genetic Information Processing;Transcription;Transcription factors
	4150	K09461	Enhanced	Metabolism;Xenobiotics Biodegradation and Metabolism;Aminobenzoate degradation
	2284	K14057	Divergent	Genetic Information Processing;Transcription;Transcription factors
	1982	K10558	Divergent	Environmental Information Processing;Membrane Transport;ABC transporters|Environmental Information Processing;Membrane Transport;Transporters
	3791	K06883	Enhanced	Unclassified;Poorly Characterized;General function prediction only
	3714	K06218	Enhanced	Unclassified;Poorly Characterized;Function unknown
	4613	K14056	Enhanced	Genetic Information Processing;Transcription;Transcription factors
	4029	K07978	Enhanced	Genetic Information Processing;Transcription;Transcription factors
	4044	K08178	Enhanced	Environmental Information Processing;Membrane Transport;Transporters
	1097	K03780	Divergent	Metabolism;Carbohydrate Metabolism;Glyoxylate and dicarboxylate metabolism
	1096	K03779	Divergent	Metabolism;Carbohydrate Metabolism;Glyoxylate and dicarboxylate metabolism
	3498	K04073	Enhanced	Metabolism;Xenobiotics Biodegradation and Metabolism;Xylene degradation|Metabolism;Xenobiotics Biodegradation and Metabolism;Dioxin degradation|Metabolism;Carbohydrate Metabolism;Pyruvate metabolism|Metabolism;Carbohydrate Metabolism;Butanoate metabolism|Metabolism;Xenobiotics Biodegradation and Metabolism;Benzoate degradation
	3223	K03080	Enhanced	Metabolism;Carbohydrate Metabolism;Pentose and glucuronate interconversions
	1823	K09473	Divergent	Metabolism;Enzyme Families;Peptidases|Metabolism;Amino Acid Metabolism;Arginine and proline metabolism
	3838	K07020	Enhanced	Unclassified;Poorly Characterized;General function prediction only
	3287	K03381	Enhanced	Metabolism;Xenobiotics Biodegradation and Metabolism;Toluene degradation|Metabolism;Xenobiotics Biodegradation and Metabolism;Chlorocyclohexane and chlorobenzene degradation|Metabolism;Xenobiotics Biodegradation and Metabolism;Fluorobenzoate degradation|Metabolism;Xenobiotics Biodegradation and Metabolism;Benzoate degradation
	3969	K07495	Enhanced	Unclassified;Genetic Information Processing;Replication	recombination and repair proteins"
	3332	K03516	Enhanced	Cellular Processes;Cell Motility;Bacterial motility proteins
	935	K03290	Divergent	Environmental Information Processing;Membrane Transport;Transporters
	3001	K02234	Enhanced	Metabolism;Metabolism of Cofactors and Vitamins;Porphyrin and chlorophyll metabolism
	276	K00881	Divergent	Unclassified;Metabolism;Others
	4218	K09924	Enhanced	Unclassified;Poorly Characterized;Function unknown
	3641	K05876	Enhanced	Cellular Processes;Cell Motility;Bacterial motility proteins|Cellular Processes;Cell Motility;Bacterial chemotaxis|Environmental Information Processing;Signal Transduction;Two-component system
	3605	K05594	Enhanced	Unclassified;Poorly Characterized;Function unknown
	3252	K03200	Enhanced	Environmental Information Processing;Membrane Transport;Secretion system|Environmental Information Processing;Membrane Transport;Bacterial secretion system
	4611	K14051	Enhanced	Unclassified;Metabolism;Nucleotide metabolism
	2793	K01617	Enhanced	Metabolism;Xenobiotics Biodegradation and Metabolism;Xylene degradation|Metabolism;Xenobiotics Biodegradation and Metabolism;Dioxin degradation|Metabolism;Xenobiotics Biodegradation and Metabolism;Benzoate degradation
	4082	K08566	Enhanced	Metabolism;Enzyme Families;Peptidases
	4336	K10943	Enhanced	Human Diseases;Infectious Diseases;Vibrio cholerae pathogenic cycle|Environmental Information Processing;Signal Transduction;Two-component system
	1710	K08166	Divergent	Environmental Information Processing;Membrane Transport;Transporters
	4468	K12291	Enhanced	Environmental Information Processing;Membrane Transport;Secretion system
	3660	K05968	Enhanced	Unclassified;Metabolism;Others
	2997	K02225	Enhanced	Metabolism;Metabolism of Cofactors and Vitamins;Porphyrin and chlorophyll metabolism
	4506	K13028	Enhanced	Metabolism;Metabolism of Other Amino Acids;Cyanoamino acid metabolism
	3687	K06146	Enhanced	Genetic Information Processing;Transcription;Transcription factors
	2231	K13654	Divergent	Genetic Information Processing;Transcription;Transcription factors
	3677	K06045	Enhanced	Metabolism;Lipid Metabolism;Steroid biosynthesis
	2442	K00309	Enhanced	Unclassified;Metabolism;Others
	1211	K04767	Divergent	Unclassified;Metabolism;Carbohydrate metabolism
	4454	K12240	Enhanced	Metabolism;Metabolism of Terpenoids and Polyketides;Biosynthesis of siderophore group nonribosomal peptides
	4234	K09949	Enhanced	Unclassified;Poorly Characterized;Function unknown
	4656	K14974	Enhanced	None
	2889	K01849	Enhanced	Metabolism;Carbohydrate Metabolism;Propanoate metabolism|Metabolism;Energy Metabolism;Carbon fixation pathways in prokaryotes|Metabolism;Amino Acid Metabolism;Valine	leucine and isoleucine degradation"
	4137	K09143	Enhanced	Unclassified;Poorly Characterized;Function unknown
	3613	K05772	Enhanced	Environmental Information Processing;Membrane Transport;ABC transporters|Environmental Information Processing;Membrane Transport;Transporters
	3207	K02840	Enhanced	Metabolism;Glycan Biosynthesis and Metabolism;Glycosyltransferases|Metabolism;Glycan Biosynthesis and Metabolism;Lipopolysaccharide biosynthesis proteins|Metabolism;Glycan Biosynthesis and Metabolism;Lipopolysaccharide biosynthesis
	3436	K03805	Enhanced	Genetic Information Processing;Folding	Sorting and Degradation;Chaperones and folding catalysts"
	3480	K04033	Enhanced	Genetic Information Processing;Transcription;Transcription factors
	2640	K01003	Enhanced	Unclassified;Metabolism;Carbohydrate metabolism
	1448	K06599	Divergent	Genetic Information Processing;Transcription;Transcription factors|Cellular Processes;Cell Motility;Bacterial motility proteins
	4292	K10255	Enhanced	Metabolism;Lipid Metabolism;Lipid biosynthesis proteins|Metabolism;Lipid Metabolism;Biosynthesis of unsaturated fatty acids|Environmental Information Processing;Signal Transduction;Two-component system
	4264	K10021	Enhanced	Environmental Information Processing;Membrane Transport;ABC transporters|Environmental Information Processing;Membrane Transport;Transporters
	2744	K01455	Enhanced	Metabolism;Carbohydrate Metabolism;Glyoxylate and dicarboxylate metabolism|Metabolism;Energy Metabolism;Nitrogen metabolism
	3250	K03197	Enhanced	Environmental Information Processing;Membrane Transport;Secretion system|Environmental Information Processing;Membrane Transport;Bacterial secretion system
	4090	K08684	Enhanced	Metabolism;Energy Metabolism;Methane metabolism
	3668	K06001	Enhanced	Metabolism;Amino Acid Metabolism;Phenylalanine	tyrosine and tryptophan biosynthesis|Metabolism;Amino Acid Metabolism;Glycine	serine and threonine metabolism"
	4547	K13598	Enhanced	Metabolism;Enzyme Families;Protein kinases|Environmental Information Processing;Signal Transduction;Two-component system
	3692	K06157	Enhanced	Unclassified;Cellular Processes and Signaling;Other ion-coupled transporters
	4607	K13995	Enhanced	Metabolism;Metabolism of Cofactors and Vitamins;Nicotinate and nicotinamide metabolism
	3297	K03404	Enhanced	Metabolism;Metabolism of Cofactors and Vitamins;Porphyrin and chlorophyll metabolism
	2648	K01039	Enhanced	Metabolism;Carbohydrate Metabolism;Butanoate metabolism|Metabolism;Xenobiotics Biodegradation and Metabolism;Styrene degradation
	2649	K01040	Enhanced	Metabolism;Carbohydrate Metabolism;Butanoate metabolism|Metabolism;Xenobiotics Biodegradation and Metabolism;Styrene degradation
	2495	K00479	Enhanced	Unclassified;Poorly Characterized;General function prediction only
	3546	K04782	Enhanced	Metabolism;Metabolism of Terpenoids and Polyketides;Biosynthesis of siderophore group nonribosomal peptides
	4223	K09931	Enhanced	Unclassified;Poorly Characterized;Function unknown
	3886	K07131	Enhanced	Unclassified;Poorly Characterized;General function prediction only
	2695	K01234	Enhanced	Unclassified;Metabolism;Carbohydrate metabolism
	4154	K09474	Enhanced	Metabolism;Metabolism of Cofactors and Vitamins;Riboflavin metabolism|Metabolism;Xenobiotics Biodegradation and Metabolism;Aminobenzoate degradation|Environmental Information Processing;Signal Transduction;Two-component system
	3978	K07559	Enhanced	Unclassified;Genetic Information Processing;Translation proteins
	4185	K09764	Enhanced	Unclassified;Poorly Characterized;Function unknown
	3320	K03477	Enhanced	Genetic Information Processing;Transcription;Transcription factors
	4458	K12256	Enhanced	Metabolism;Amino Acid Metabolism;Amino acid related enzymes|Metabolism;Amino Acid Metabolism;Arginine and proline metabolism
	4146	K09386	Enhanced	Unclassified;Poorly Characterized;Function unknown
	2378	K00126	Enhanced	Metabolism;Carbohydrate Metabolism;Glyoxylate and dicarboxylate metabolism|Metabolism;Energy Metabolism;Methane metabolism
	2749	K01469	Enhanced	Metabolism;Metabolism of Other Amino Acids;Glutathione metabolism
	3670	K06013	Enhanced	Metabolism;Enzyme Families;Peptidases
	4384	K11443	Enhanced	Cellular Processes;Cell Growth and Death;Cell cycle - Caulobacter|Environmental Information Processing;Signal Transduction;Two-component system
	3716	K06284	Enhanced	Genetic Information Processing;Transcription;Transcription factors
	3880	K07116	Enhanced	Unclassified;Poorly Characterized;General function prediction only
	4444	K12137	Enhanced	Unclassified;Metabolism;Energy metabolism
	344	K01144	Divergent	Unclassified;Genetic Information Processing;Replication	recombination and repair proteins"
	4447	K12143	Enhanced	Unclassified;Metabolism;Energy metabolism
	4577	K13810	Enhanced	Metabolism;Carbohydrate Metabolism;Pentose phosphate pathway|Metabolism;Carbohydrate Metabolism;Starch and sucrose metabolism|Metabolism;Carbohydrate Metabolism;Glycolysis / Gluconeogenesis|Metabolism;Carbohydrate Metabolism;Amino sugar and nucleotide sugar metabolism
	4446	K12139	Enhanced	Unclassified;Metabolism;Energy metabolism
	4427	K11936	Enhanced	Unclassified;Cellular Processes and Signaling;Membrane and intracellular structural molecules
	4210	K09882	Enhanced	Metabolism;Metabolism of Cofactors and Vitamins;Porphyrin and chlorophyll metabolism
	4443	K12136	Enhanced	Unclassified;Metabolism;Energy metabolism
	4445	K12138	Enhanced	Unclassified;Metabolism;Energy metabolism
	2619	K00947	Enhanced	Unclassified;Metabolism;Others
	2722	K01406	Enhanced	Metabolism;Enzyme Families;Peptidases
	4005	K07716	Enhanced	Metabolism;Enzyme Families;Protein kinases|Cellular Processes;Cell Growth and Death;Cell cycle - Caulobacter|Environmental Information Processing;Signal Transduction;Two-component system
	2743	K01453	Enhanced	Unclassified;Metabolism;Others
	4448	K12144	Enhanced	Unclassified;Metabolism;Energy metabolism
	4110	K08983	Enhanced	Unclassified;Poorly Characterized;Function unknown
	4517	K13285	Enhanced	Human Diseases;Infectious Diseases;Bacterial invasion of epithelial cells|Human Diseases;Infectious Diseases;Shigellosis
	2930	K01974	Enhanced	Unclassified;Genetic Information Processing;Transcription related proteins
	4536	K13581	Enhanced	Cellular Processes;Cell Growth and Death;Cell cycle - Caulobacter
	4449	K12146	Enhanced	Genetic Information Processing;Transcription;Transcription factors
	4164	K09694	Enhanced	Environmental Information Processing;Membrane Transport;ABC transporters|Environmental Information Processing;Membrane Transport;Transporters
	2491	K00466	Enhanced	Metabolism;Amino Acid Metabolism;Tryptophan metabolism
	4117	K09004	Enhanced	Unclassified;Poorly Characterized;Function unknown
	2559	K00720	Enhanced	Metabolism;Glycan Biosynthesis and Metabolism;Glycosyltransferases|Metabolism;Lipid Metabolism;Sphingolipid metabolism
	2890	K01850	Enhanced	Metabolism;Amino Acid Metabolism;Phenylalanine	tyrosine and tryptophan biosynthesis"
	2345	K00028	Enhanced	Metabolism;Energy Metabolism;Carbon fixation in photosynthetic organisms|Metabolism;Carbohydrate Metabolism;Pyruvate metabolism
	2372	K00105	Enhanced	Metabolism;Lipid Metabolism;Glycerophospholipid metabolism
	3222	K03078	Enhanced	Metabolism;Carbohydrate Metabolism;Ascorbate and aldarate metabolism
	4004	K07714	Enhanced	Environmental Information Processing;Signal Transduction;Two-component system
	3023	K02362	Enhanced	Unclassified;Metabolism;Biosynthesis and biodegradation of secondary metabolites
	4630	K14335	Enhanced	Metabolism;Glycan Biosynthesis and Metabolism;Glycosyltransferases
	2544	K00663	Enhanced	Unclassified;Metabolism;Others
	3018	K02305	Enhanced	Metabolism;Energy Metabolism;Nitrogen metabolism
	4184	K09763	Enhanced	Unclassified;Poorly Characterized;Function unknown
	4388	K11527	Enhanced	Metabolism;Enzyme Families;Protein kinases|Environmental Information Processing;Signal Transduction;Two-component system
	3861	K07076	Enhanced	Unclassified;Poorly Characterized;General function prediction only
	4109	K08982	Enhanced	Unclassified;Poorly Characterized;Function unknown
	2669	K01133	Enhanced	Unclassified;Cellular Processes and Signaling;Inorganic ion transport and metabolism
	4211	K09883	Enhanced	Metabolism;Metabolism of Cofactors and Vitamins;Porphyrin and chlorophyll metabolism
	3413	K03738	Enhanced	Metabolism;Carbohydrate Metabolism;Pentose phosphate pathway|Metabolism;Carbohydrate Metabolism;Glycolysis / Gluconeogenesis
	2641	K01004	Enhanced	Metabolism;Lipid Metabolism;Glycerophospholipid metabolism
	4474	K12454	Enhanced	Metabolism;Carbohydrate Metabolism;Amino sugar and nucleotide sugar metabolism
	4399	K11731	Enhanced	Metabolism;Metabolism of Terpenoids and Polyketides;Geraniol degradation
	4581	K13829	Enhanced	Metabolism;Amino Acid Metabolism;Phenylalanine	tyrosine and tryptophan biosynthesis"
	4165	K09695	Enhanced	Environmental Information Processing;Membrane Transport;ABC transporters|Environmental Information Processing;Membrane Transport;Transporters
	2348	K00039	Enhanced	Metabolism;Carbohydrate Metabolism;Pentose and glucuronate interconversions
	3065	K02448	Enhanced	Metabolism;Energy Metabolism;Nitrogen metabolism
	4369	K11208	Enhanced	Unclassified;Genetic Information Processing;Protein folding and associated processing
	2989	K02182	Enhanced	Unclassified;Metabolism;Others
	2447	K00320	Enhanced	Metabolism;Energy Metabolism;Methane metabolism
	3290	K03388	Enhanced	Metabolism;Energy Metabolism;Methane metabolism
	3982	K07589	Enhanced	Unclassified;Metabolism;Metabolism of cofactors and vitamins
	3060	K02431	Enhanced	Unclassified;Metabolism;Carbohydrate metabolism
	4051	K08252	Enhanced	Unclassified;Cellular Processes and Signaling;Signal transduction mechanisms
	2676	K01155	Enhanced	Unclassified;Genetic Information Processing;Restriction enzyme
	4500	K12997	Enhanced	Metabolism;Glycan Biosynthesis and Metabolism;Glycosyltransferases|Metabolism;Glycan Biosynthesis and Metabolism;Lipopolysaccharide biosynthesis proteins
	2411	K00210	Enhanced	Metabolism;Amino Acid Metabolism;Phenylalanine	tyrosine and tryptophan biosynthesis|Metabolism;Biosynthesis of Other Secondary Metabolites;Novobiocin biosynthesis"
	3125	K02639	Enhanced	Metabolism;Energy Metabolism;Photosynthesis proteins|Metabolism;Energy Metabolism;Photosynthesis
	2766	K01506	Enhanced	Unclassified;Metabolism;Others
	4080	K08481	Enhanced	Unclassified;Cellular Processes and Signaling;Signal transduction mechanisms
	4349	K11081	Enhanced	Environmental Information Processing;Membrane Transport;ABC transporters|Environmental Information Processing;Membrane Transport;Transporters
	4350	K11082	Enhanced	Environmental Information Processing;Membrane Transport;ABC transporters|Environmental Information Processing;Membrane Transport;Transporters
	4352	K11084	Enhanced	Environmental Information Processing;Membrane Transport;ABC transporters|Environmental Information Processing;Membrane Transport;Transporters
	4351	K11083	Enhanced	Environmental Information Processing;Membrane Transport;ABC transporters|Environmental Information Processing;Membrane Transport;Transporters
	2534	K00635	Enhanced	Metabolism;Lipid Metabolism;Glycerolipid metabolism
	3813	K06953	Enhanced	Unclassified;Poorly Characterized;General function prediction only
	3595	K05577	Enhanced	Metabolism;Energy Metabolism;Oxidative phosphorylation
	4538	K13583	Enhanced	Cellular Processes;Cell Growth and Death;Cell cycle - Caulobacter
	3294	K03392	Enhanced	Metabolism;Amino Acid Metabolism;Tryptophan metabolism
	4583	K13832	Enhanced	Metabolism;Amino Acid Metabolism;Phenylalanine	tyrosine and tryptophan biosynthesis"
	4504	K13015	Enhanced	Metabolism;Glycan Biosynthesis and Metabolism;Lipopolysaccharide biosynthesis proteins
	4238	K09960	Enhanced	Unclassified;Poorly Characterized;Function unknown
	3482	K04035	Enhanced	Metabolism;Metabolism of Cofactors and Vitamins;Porphyrin and chlorophyll metabolism
	2483	K00436	Enhanced	Metabolism;Energy Metabolism;Methane metabolism
	3977	K07535	Enhanced	Metabolism;Xenobiotics Biodegradation and Metabolism;Benzoate degradation
	3924	K07271	Enhanced	Unclassified;Cellular Processes and Signaling;Membrane and intracellular structural molecules
	1851	K09749	Divergent	Unclassified;Poorly Characterized;Function unknown
	2952	K02021	Enhanced	Environmental Information Processing;Membrane Transport;Transporters
	2839	K01729	Enhanced	Metabolism;Carbohydrate Metabolism;Fructose and mannose metabolism
	2383	K00137	Enhanced	Metabolism;Metabolism of Other Amino Acids;beta-Alanine metabolism|Metabolism;Amino Acid Metabolism;Arginine and proline metabolism
	4533	K13572	Enhanced	Unclassified;Genetic Information Processing;Protein folding and associated processing
	2790	K01602	Enhanced	Metabolism;Carbohydrate Metabolism;Glyoxylate and dicarboxylate metabolism|Metabolism;Energy Metabolism;Carbon fixation in photosynthetic organisms
	3811	K06945	Enhanced	Unclassified;Poorly Characterized;General function prediction only
	2377	K00122	Enhanced	Metabolism;Carbohydrate Metabolism;Glyoxylate and dicarboxylate metabolism|Metabolism;Energy Metabolism;Methane metabolism
	4424	K11931	Enhanced	Unclassified;Metabolism;Carbohydrate metabolism
	3842	K07031	Enhanced	Unclassified;Poorly Characterized;General function prediction only
	3973	K07504	Enhanced	Unclassified;Genetic Information Processing;Others
	4207	K09826	Enhanced	Genetic Information Processing;Transcription;Transcription factors
	3642	K05886	Enhanced	Unclassified;Metabolism;Others
	2493	K00471	Enhanced	Metabolism;Amino Acid Metabolism;Lysine degradation
	3066	K02450	Enhanced	Environmental Information Processing;Membrane Transport;Secretion system
	3611	K05714	Enhanced	Metabolism;Amino Acid Metabolism;Phenylalanine metabolism
	4627	K14257	Enhanced	Metabolism;Metabolism of Terpenoids and Polyketides;Biosynthesis of type II polyketide products|Metabolism;Metabolism of Terpenoids and Polyketides;Tetracycline biosynthesis
	3712	K06208	Enhanced	Metabolism;Amino Acid Metabolism;Phenylalanine	tyrosine and tryptophan biosynthesis"
	3593	K05575	Enhanced	Metabolism;Energy Metabolism;Oxidative phosphorylation
	3898	K07172	Enhanced	Unclassified;Cellular Processes and Signaling;Signal transduction mechanisms
	4655	K14941	Enhanced	None
	4539	K13584	Enhanced	Cellular Processes;Cell Growth and Death;Cell cycle - Caulobacter|Environmental Information Processing;Signal Transduction;Two-component system
	2724	K01412	Enhanced	Metabolism;Enzyme Families;Peptidases
	4371	K11212	Enhanced	Metabolism;Energy Metabolism;Methane metabolism
	2357	K00066	Enhanced	Metabolism;Carbohydrate Metabolism;Amino sugar and nucleotide sugar metabolism|Metabolism;Carbohydrate Metabolism;Fructose and mannose metabolism|Environmental Information Processing;Signal Transduction;Two-component system
	3489	K04045	Enhanced	Genetic Information Processing;Folding	Sorting and Degradation;Chaperones and folding catalysts"
	3486	K04040	Enhanced	Metabolism;Metabolism of Cofactors and Vitamins;Porphyrin and chlorophyll metabolism|Metabolism;Metabolism of Terpenoids and Polyketides;Prenyltransferases
	4221	K09929	Enhanced	Unclassified;Poorly Characterized;Function unknown
	4541	K13587	Enhanced	Metabolism;Enzyme Families;Protein kinases|Cellular Processes;Cell Growth and Death;Cell cycle - Caulobacter|Environmental Information Processing;Signal Transduction;Two-component system
	4457	K12252	Enhanced	Metabolism;Amino Acid Metabolism;Amino acid related enzymes|Metabolism;Amino Acid Metabolism;Arginine and proline metabolism
	4107	K08977	Enhanced	Unclassified;Poorly Characterized;Function unknown
	4050	K08226	Enhanced	Environmental Information Processing;Membrane Transport;Transporters
	2449	K00329	Enhanced	Metabolism;Energy Metabolism;Oxidative phosphorylation
	2633	K00984	Enhanced	Unclassified;Metabolism;Others
	4526	K13491	Enhanced	Environmental Information Processing;Signal Transduction;Two-component system
	4521	K13486	Enhanced	Environmental Information Processing;Signal Transduction;Two-component system
	4524	K13489	Enhanced	Environmental Information Processing;Signal Transduction;Two-component system
	2904	K01913	Enhanced	Metabolism;Carbohydrate Metabolism;Propanoate metabolism|Metabolism;Metabolism of Terpenoids and Polyketides;Limonene and pinene degradation|Metabolism;Xenobiotics Biodegradation and Metabolism;Aminobenzoate degradation|Metabolism;Xenobiotics Biodegradation and Metabolism;Caprolactam degradation|Metabolism;Biosynthesis of Other Secondary Metabolites;Tropane	piperidine and pyridine alkaloid biosynthesis"
	4105	K08970	Enhanced	Unclassified;Cellular Processes and Signaling;Other ion-coupled transporters
	3087	K02525	Enhanced	Genetic Information Processing;Transcription;Transcription factors
	2670	K01134	Enhanced	Cellular Processes;Transport and Catabolism;Lysosome|Metabolism;Lipid Metabolism;Sphingolipid metabolism
	4498	K12995	Enhanced	Metabolism;Glycan Biosynthesis and Metabolism;Glycosyltransferases|Metabolism;Glycan Biosynthesis and Metabolism;Lipopolysaccharide biosynthesis proteins
	2767	K01514	Enhanced	Metabolism;Nucleotide Metabolism;Purine metabolism
	3122	K02636	Enhanced	Metabolism;Energy Metabolism;Photosynthesis proteins|Metabolism;Energy Metabolism;Photosynthesis
	4523	K13488	Enhanced	Environmental Information Processing;Signal Transduction;Two-component system
	2692	K01224	Enhanced	Unclassified;Metabolism;Others
	2609	K00895	Enhanced	Metabolism;Carbohydrate Metabolism;Fructose and mannose metabolism
	4353	K11089	Enhanced	Human Diseases;Immune System Diseases;Systemic lupus erythematosus
	3508	K04092	Enhanced	Metabolism;Amino Acid Metabolism;Phenylalanine	tyrosine and tryptophan biosynthesis"
	2879	K01822	Enhanced	Metabolism;Lipid Metabolism;Steroid hormone biosynthesis
	2672	K01136	Enhanced	Cellular Processes;Transport and Catabolism;Lysosome|Metabolism;Glycan Biosynthesis and Metabolism;Glycosaminoglycan degradation
	2739	K01446	Enhanced	Unclassified;Cellular Processes and Signaling;Membrane and intracellular structural molecules
	4020	K07775	Enhanced	Environmental Information Processing;Signal Transduction;Two-component system
	2780	K01573	Enhanced	Metabolism;Carbohydrate Metabolism;Pyruvate metabolism|Metabolism;Amino Acid Metabolism;Arginine and proline metabolism
	3779	K06601	Enhanced	Cellular Processes;Cell Motility;Bacterial motility proteins
	2400	K00183	Enhanced	Unclassified;Metabolism;Energy metabolism
	4522	K13487	Enhanced	Environmental Information Processing;Signal Transduction;Two-component system
	2987	K02164	Enhanced	Metabolism;Energy Metabolism;Nitrogen metabolism
	3262	K03285	Enhanced	Unclassified;Cellular Processes and Signaling;Pores ion channels
	3118	K02623	Enhanced	Genetic Information Processing;Transcription;Transcription factors
	4358	K11159	Enhanced	Unclassified;Metabolism;Biosynthesis and biodegradation of secondary metabolites
	2444	K00315	Enhanced	Metabolism;Amino Acid Metabolism;Glycine	serine and threonine metabolism"
	4570	K13777	Enhanced	Metabolism;Metabolism of Terpenoids and Polyketides;Geraniol degradation
	4571	K13778	Enhanced	Metabolism;Metabolism of Terpenoids and Polyketides;Geraniol degradation
	4428	K11937	Enhanced	Unclassified;Cellular Processes and Signaling;Membrane and intracellular structural molecules
	3010	K02281	Enhanced	Environmental Information Processing;Membrane Transport;Secretion system|Cellular Processes;Cell Motility;Bacterial motility proteins
	3866	K07086	Enhanced	Unclassified;Poorly Characterized;General function prediction only
	4408	K11745	Enhanced	Unclassified;Cellular Processes and Signaling;Other ion-coupled transporters
	4542	K13588	Enhanced	Cellular Processes;Cell Growth and Death;Cell cycle - Caulobacter|Environmental Information Processing;Signal Transduction;Two-component system
	4534	K13573	Enhanced	Unclassified;Genetic Information Processing;Protein folding and associated processing
	4204	K09822	Enhanced	Unclassified;Poorly Characterized;Function unknown
	4543	K13589	Enhanced	Cellular Processes;Cell Growth and Death;Cell cycle - Caulobacter|Environmental Information Processing;Signal Transduction;Two-component system
	4635	K14446	Enhanced	Metabolism;Carbohydrate Metabolism;Glyoxylate and dicarboxylate metabolism
	2430	K00276	Enhanced	Metabolism;Biosynthesis of Other Secondary Metabolites;Isoquinoline alkaloid biosynthesis|Metabolism;Amino Acid Metabolism;Glycine	serine and threonine metabolism|Metabolism;Biosynthesis of Other Secondary Metabolites;Tropane	piperidine and pyridine alkaloid biosynthesis|Metabolism;Amino Acid Metabolism;Phenylalanine metabolism|Metabolism;Metabolism of Other Amino Acids;beta-Alanine metabolism|Metabolism;Amino Acid Metabolism;Tyrosine metabolism"
	4413	K11779	Enhanced	Unclassified;Metabolism;Metabolism of cofactors and vitamins
	4143	K09166	Enhanced	Unclassified;Poorly Characterized;Function unknown
	4545	K13592	Enhanced	Cellular Processes;Cell Growth and Death;Cell cycle - Caulobacter
	4157	K09516	Enhanced	Metabolism;Metabolism of Cofactors and Vitamins;Retinol metabolism
	4497	K12993	Enhanced	Metabolism;Glycan Biosynthesis and Metabolism;Glycosyltransferases|Metabolism;Glycan Biosynthesis and Metabolism;Lipopolysaccharide biosynthesis proteins
	4132	K09129	Enhanced	Unclassified;Poorly Characterized;Function unknown
	4636	K14447	Enhanced	Metabolism;Carbohydrate Metabolism;Glyoxylate and dicarboxylate metabolism
	3645	K05900	Enhanced	Unclassified;Metabolism;Others
	3314	K03433	Enhanced	Metabolism;Enzyme Families;Peptidases|Genetic Information Processing;Folding	Sorting and Degradation;Proteasome"
	4386	K11474	Enhanced	Genetic Information Processing;Transcription;Transcription factors
	3942	K07344	Enhanced	Environmental Information Processing;Membrane Transport;Secretion system
	4052	K08253	Enhanced	Unclassified;Cellular Processes and Signaling;Signal transduction mechanisms
	4605	K13990	Enhanced	Metabolism;Metabolism of Cofactors and Vitamins;One carbon pool by folate|Metabolism;Amino Acid Metabolism;Histidine metabolism
	2864	K01787	Enhanced	Metabolism;Carbohydrate Metabolism;Amino sugar and nucleotide sugar metabolism
	3809	K06937	Enhanced	Unclassified;Poorly Characterized;General function prediction only
	2361	K00082	Enhanced	Metabolism;Metabolism of Cofactors and Vitamins;Riboflavin metabolism
	2460	K00365	Enhanced	Metabolism;Biosynthesis of Other Secondary Metabolites;Caffeine metabolism|Metabolism;Nucleotide Metabolism;Purine metabolism
	3661	K05971	Enhanced	Unclassified;Metabolism;Others
	4426	K11935	Enhanced	Unclassified;Cellular Processes and Signaling;Membrane and intracellular structural molecules
	4481	K12538	Enhanced	Environmental Information Processing;Membrane Transport;Secretion system
	4562	K13655	Enhanced	Genetic Information Processing;Transcription;Transcription factors
	4130	K09122	Enhanced	Unclassified;Poorly Characterized;Function unknown
	2502	K00518	Enhanced	Unclassified;Cellular Processes and Signaling;Inorganic ion transport and metabolism
	4511	K13063	Enhanced	Unclassified;Metabolism;Amino acid metabolism
	2699	K01250	Enhanced	Unclassified;Metabolism;Nucleotide metabolism
	4482	K12541	Enhanced	Environmental Information Processing;Membrane Transport;Secretion system
	4552	K13629	Enhanced	Unclassified;Cellular Processes and Signaling;Other ion-coupled transporters
	4240	K09965	Enhanced	Unclassified;Poorly Characterized;Function unknown
	2710	K01281	Enhanced	Metabolism;Enzyme Families;Peptidases
	4480	K12537	Enhanced	Environmental Information Processing;Membrane Transport;Secretion system
	3729	K06331	Enhanced	Unclassified;Cellular Processes and Signaling;Sporulation
	4094	K08714	Enhanced	Unclassified;Cellular Processes and Signaling;Pores ion channels
	3952	K07445	Enhanced	Unclassified;Genetic Information Processing;Replication	recombination and repair proteins"
	4099	K08906	Enhanced	Metabolism;Energy Metabolism;Photosynthesis proteins|Metabolism;Energy Metabolism;Photosynthesis
	4037	K08152	Enhanced	Environmental Information Processing;Membrane Transport;Transporters
	4091	K08691	Enhanced	Metabolism;Carbohydrate Metabolism;Glyoxylate and dicarboxylate metabolism|Metabolism;Energy Metabolism;Carbon fixation pathways in prokaryotes|Metabolism;Energy Metabolism;Methane metabolism|Metabolism;Carbohydrate Metabolism;C5-Branched dibasic acid metabolism
	3648	K05913	Enhanced	Metabolism;Xenobiotics Biodegradation and Metabolism;Bisphenol degradation
	4088	K08676	Enhanced	Metabolism;Enzyme Families;Peptidases
	4634	K14445	Enhanced	None
	4323	K10713	Enhanced	Metabolism;Energy Metabolism;Methane metabolism
	3313	K03432	Enhanced	Metabolism;Enzyme Families;Peptidases|Genetic Information Processing;Folding	Sorting and Degradation;Proteasome"
	2680	K01178	Enhanced	Metabolism;Carbohydrate Metabolism;Starch and sucrose metabolism
	4253	K10006	Enhanced	Environmental Information Processing;Membrane Transport;ABC transporters|Environmental Information Processing;Membrane Transport;Transporters
	2554	K00692	Enhanced	Metabolism;Glycan Biosynthesis and Metabolism;Glycosyltransferases|Metabolism;Carbohydrate Metabolism;Starch and sucrose metabolism|Environmental Information Processing;Signal Transduction;Two-component system
	3758	K06408	Enhanced	Unclassified;Cellular Processes and Signaling;Sporulation
	2370	K00103	Enhanced	Metabolism;Carbohydrate Metabolism;Ascorbate and aldarate metabolism
	4565	K13693	Enhanced	Metabolism;Glycan Biosynthesis and Metabolism;Glycosyltransferases
	4501	K13006	Enhanced	Metabolism;Glycan Biosynthesis and Metabolism;Lipopolysaccharide biosynthesis proteins
	3152	K02703	Enhanced	Metabolism;Energy Metabolism;Photosynthesis proteins|Metabolism;Energy Metabolism;Photosynthesis
	4558	K13651	Enhanced	Unclassified;Cellular Processes and Signaling;Cell motility and secretion
	2500	K00514	Enhanced	Metabolism;Metabolism of Terpenoids and Polyketides;Carotenoid biosynthesis
	4420	K11913	Enhanced	Environmental Information Processing;Membrane Transport;Secretion system|Environmental Information Processing;Membrane Transport;Bacterial secretion system
	2465	K00376	Enhanced	Metabolism;Energy Metabolism;Nitrogen metabolism
	3780	K06602	Enhanced	Cellular Processes;Cell Motility;Bacterial motility proteins
	4469	K12296	Enhanced	Environmental Information Processing;Membrane Transport;Secretion system|Genetic Information Processing;Transcription;Transcription factors|Environmental Information Processing;Signal Transduction;Two-component system
	4338	K10960	Enhanced	Metabolism;Metabolism of Cofactors and Vitamins;Porphyrin and chlorophyll metabolism|Metabolism;Metabolism of Terpenoids and Polyketides;Terpenoid backbone biosynthesis
	2796	K01622	Enhanced	Metabolism;Carbohydrate Metabolism;Glycolysis / Gluconeogenesis
	2356	K00055	Enhanced	Metabolism;Xenobiotics Biodegradation and Metabolism;Toluene degradation|Metabolism;Xenobiotics Biodegradation and Metabolism;Xylene degradation|Metabolism;Xenobiotics Biodegradation and Metabolism;Caprolactam degradation|Metabolism;Amino Acid Metabolism;Tyrosine metabolism|Metabolism;Amino Acid Metabolism;Phenylalanine metabolism
	4499	K12996	Enhanced	Metabolism;Glycan Biosynthesis and Metabolism;Glycosyltransferases|Metabolism;Glycan Biosynthesis and Metabolism;Lipopolysaccharide biosynthesis proteins
	4419	K11912	Enhanced	Environmental Information Processing;Membrane Transport;Secretion system|Metabolism;Enzyme Families;Protein kinases|Environmental Information Processing;Membrane Transport;Bacterial secretion system
	4289	K10232	Enhanced	Environmental Information Processing;Membrane Transport;ABC transporters|Environmental Information Processing;Membrane Transport;Transporters
	3674	K06036	Enhanced	Unclassified;Metabolism;Others
	2428	K00273	Enhanced	Metabolism;Metabolism of Other Amino Acids;D-Arginine and D-ornithine metabolism|Metabolism;Amino Acid Metabolism;Glycine	serine and threonine metabolism|Cellular Processes;Transport and Catabolism;Peroxisome|Metabolism;Biosynthesis of Other Secondary Metabolites;Penicillin and cephalosporin biosynthesis|Metabolism;Amino Acid Metabolism;Arginine and proline metabolism"
	4604	K13963	Enhanced	Human Diseases;Infectious Diseases;Amoebiasis
	2689	K01220	Enhanced	Metabolism;Carbohydrate Metabolism;Galactose metabolism
	3678	K06118	Enhanced	Metabolism;Carbohydrate Metabolism;Amino sugar and nucleotide sugar metabolism|Metabolism;Lipid Metabolism;Glycerolipid metabolism
	2773	K01545	Enhanced	Environmental Information Processing;Signal Transduction;Two-component system
	899	K03093	Divergent	Genetic Information Processing;Transcription;Transcription machinery
	4383	K11441	Enhanced	Metabolism;Carbohydrate Metabolism;Pentose phosphate pathway
	2794	K01618	Enhanced	Unclassified;Metabolism;Others
	2414	K00218	Enhanced	Metabolism;Metabolism of Cofactors and Vitamins;Porphyrin and chlorophyll metabolism
	3296	K03403	Enhanced	Metabolism;Metabolism of Cofactors and Vitamins;Porphyrin and chlorophyll metabolism
	4409	K11746	Enhanced	Unclassified;Cellular Processes and Signaling;Other ion-coupled transporters
	2470	K00392	Enhanced	Metabolism;Energy Metabolism;Sulfur metabolism
	4116	K09002	Enhanced	Unclassified;Poorly Characterized;Function unknown
	3594	K05576	Enhanced	Metabolism;Energy Metabolism;Oxidative phosphorylation
	3015	K02293	Enhanced	Metabolism;Metabolism of Terpenoids and Polyketides;Carotenoid biosynthesis
	3727	K06317	Enhanced	Unclassified;Cellular Processes and Signaling;Sporulation
	3484	K04038	Enhanced	Metabolism;Metabolism of Cofactors and Vitamins;Porphyrin and chlorophyll metabolism
	3485	K04039	Enhanced	Metabolism;Metabolism of Cofactors and Vitamins;Porphyrin and chlorophyll metabolism
	3926	K07279	Enhanced	Unclassified;Cellular Processes and Signaling;Membrane and intracellular structural molecules
	2408	K00200	Enhanced	Metabolism;Energy Metabolism;Methane metabolism
	4488	K12943	Enhanced	Unclassified;Cellular Processes and Signaling;Membrane and intracellular structural molecules
	2485	K00441	Enhanced	Metabolism;Energy Metabolism;Methane metabolism
	4089	K08677	Enhanced	Metabolism;Enzyme Families;Peptidases
	2787	K01593	Enhanced	Metabolism;Biosynthesis of Other Secondary Metabolites;Isoquinoline alkaloid biosynthesis|Metabolism;Biosynthesis of Other Secondary Metabolites;Betalain biosynthesis|Metabolism;Amino Acid Metabolism;Phenylalanine metabolism|Metabolism;Amino Acid Metabolism;Histidine metabolism|Metabolism;Biosynthesis of Other Secondary Metabolites;Indole alkaloid biosynthesis|Metabolism;Amino Acid Metabolism;Try…
	4475	K12466	Enhanced	Metabolism;Metabolism of Terpenoids and Polyketides;Limonene and pinene degradation
	4652	K14727	Enhanced	None
	4114	K09000	Enhanced	Unclassified;Poorly Characterized;Function unknown
	4537	K13582	Enhanced	Cellular Processes;Cell Growth and Death;Cell cycle - Caulobacter
	3650	K05918	Enhanced	Unclassified;Metabolism;Lipid metabolism
	3788	K06873	Enhanced	Unclassified;Poorly Characterized;General function prediction only
	4226	K09934	Enhanced	Unclassified;Poorly Characterized;Function unknown
	4324	K10714	Enhanced	Metabolism;Energy Metabolism;Methane metabolism
	3560	K05341	Enhanced	Metabolism;Carbohydrate Metabolism;Starch and sucrose metabolism
	4391	K11532	Enhanced	Metabolism;Carbohydrate Metabolism;Pentose phosphate pathway|Metabolism;Carbohydrate Metabolism;Glycolysis / Gluconeogenesis|Metabolism;Carbohydrate Metabolism;Fructose and mannose metabolism|Metabolism;Energy Metabolism;Carbon fixation in photosynthetic organisms
	3563	K05356	Enhanced	Metabolism;Metabolism of Terpenoids and Polyketides;Prenyltransferases|Metabolism;Metabolism of Terpenoids and Polyketides;Terpenoid backbone biosynthesis
	4576	K13799	Enhanced	Metabolism;Metabolism of Other Amino Acids;beta-Alanine metabolism|Metabolism;Nucleotide Metabolism;Pyrimidine metabolism|Metabolism;Metabolism of Cofactors and Vitamins;Pantothenate and CoA biosynthesis
	2761	K01499	Enhanced	Metabolism;Energy Metabolism;Methane metabolism
	4229	K09942	Enhanced	Unclassified;Poorly Characterized;Function unknown
	2877	K01820	Enhanced	Metabolism;Carbohydrate Metabolism;Pentose and glucuronate interconversions|Metabolism;Metabolism of Terpenoids and Polyketides;Biosynthesis of ansamycins
	3851	K07051	Enhanced	Unclassified;Poorly Characterized;General function prediction only
	4290	K10233	Enhanced	Environmental Information Processing;Membrane Transport;ABC transporters|Environmental Information Processing;Membrane Transport;Transporters
	2409	K00201	Enhanced	Metabolism;Energy Metabolism;Methane metabolism
	2410	K00202	Enhanced	Metabolism;Energy Metabolism;Methane metabolism
	3717	K06298	Enhanced	Unclassified;Cellular Processes and Signaling;Germination
	3450	K03855	Enhanced	Unclassified;Metabolism;Energy metabolism
	3291	K03389	Enhanced	Metabolism;Energy Metabolism;Methane metabolism
	4379	K11357	Enhanced	Metabolism;Enzyme Families;Protein kinases|Cellular Processes;Cell Growth and Death;Cell cycle - Caulobacter|Environmental Information Processing;Signal Transduction;Two-component system
	3483	K04037	Enhanced	Metabolism;Metabolism of Cofactors and Vitamins;Porphyrin and chlorophyll metabolism
	2489	K00462	Enhanced	Metabolism;Xenobiotics Biodegradation and Metabolism;Dioxin degradation|Metabolism;Xenobiotics Biodegradation and Metabolism;Chlorocyclohexane and chlorobenzene degradation
	3309	K03428	Enhanced	Metabolism;Metabolism of Cofactors and Vitamins;Porphyrin and chlorophyll metabolism
	4291	K10234	Enhanced	Environmental Information Processing;Membrane Transport;ABC transporters|Environmental Information Processing;Membrane Transport;Transporters
	4525	K13490	Enhanced	Metabolism;Enzyme Families;Protein kinases|Environmental Information Processing;Signal Transduction;Two-component system
	4549	K13622	Enhanced	Metabolism;Lipid Metabolism;Glycerophospholipid metabolism
	4637	K14448	Enhanced	Metabolism;Carbohydrate Metabolism;Glyoxylate and dicarboxylate metabolism
	3264	K03289	Enhanced	Environmental Information Processing;Membrane Transport;Transporters
	4140	K09154	Enhanced	Unclassified;Poorly Characterized;Function unknown
	2545	K00672	Enhanced	Metabolism;Energy Metabolism;Methane metabolism
	4144	K09251	Enhanced	Metabolism;Amino Acid Metabolism;Amino acid related enzymes|Metabolism;Amino Acid Metabolism;Arginine and proline metabolism
	452	K01583	Divergent	Metabolism;Amino Acid Metabolism;Arginine and proline metabolism
	4061	K08313	Enhanced	Unclassified;Metabolism;Carbohydrate metabolism
	2635	K00988	Enhanced	Metabolism;Nucleotide Metabolism;Purine metabolism
	4624	K14166	Enhanced	Unclassified;Cellular Processes and Signaling;Other transporters
	4187	K09766	Enhanced	Unclassified;Poorly Characterized;Function unknown
	4550	K13623	Enhanced	Metabolism;Lipid Metabolism;Glycerophospholipid metabolism
	3470	K04021	Enhanced	Metabolism;Xenobiotics Biodegradation and Metabolism;Xylene degradation|Metabolism;Xenobiotics Biodegradation and Metabolism;Dioxin degradation|Metabolism;Carbohydrate Metabolism;Pyruvate metabolism|Metabolism;Xenobiotics Biodegradation and Metabolism;Benzoate degradation
	2556	K00696	Enhanced	Metabolism;Carbohydrate Metabolism;Starch and sucrose metabolism
	4002	K07709	Enhanced	Metabolism;Enzyme Families;Protein kinases|Environmental Information Processing;Signal Transduction;Two-component system
	3949	K07405	Enhanced	Metabolism;Carbohydrate Metabolism;Starch and sucrose metabolism
	3373	K03618	Enhanced	Unclassified;Poorly Characterized;Function unknown
	4136	K09141	Enhanced	Unclassified;Poorly Characterized;Function unknown
	4494	K12981	Enhanced	Metabolism;Glycan Biosynthesis and Metabolism;Glycosyltransferases|Metabolism;Glycan Biosynthesis and Metabolism;Lipopolysaccharide biosynthesis proteins
	4067	K08321	Enhanced	Unclassified;Metabolism;Carbohydrate metabolism
	2443	K00314	Enhanced	Metabolism;Amino Acid Metabolism;Glycine	serine and threonine metabolism"
	3519	K04340	Enhanced	Metabolism;Biosynthesis of Other Secondary Metabolites;Streptomycin biosynthesis
	3292	K03390	Enhanced	Metabolism;Energy Metabolism;Methane metabolism
	4485	K12681	Enhanced	Environmental Information Processing;Membrane Transport;Secretion system|Human Diseases;Infectious Diseases;Pertussis
	3006	K02266	Enhanced	Organismal Systems;Circulatory System;Cardiac muscle contraction|Human Diseases;Neurodegenerative Diseases;Huntington's disease|Metabolism;Energy Metabolism;Oxidative phosphorylation|Human Diseases;Neurodegenerative Diseases;Parkinson's disease|Human Diseases;Neurodegenerative Diseases;Alzheimer's disease
	3119	K02626	Enhanced	Metabolism;Amino Acid Metabolism;Arginine and proline metabolism
	3629	K05818	Enhanced	Genetic Information Processing;Transcription;Transcription factors
	3323	K03482	Enhanced	Genetic Information Processing;Transcription;Transcription factors
	3855	K07065	Enhanced	Unclassified;Poorly Characterized;General function prediction only
	2471	K00394	Enhanced	Metabolism;Energy Metabolism;Sulfur metabolism
	2679	K01169	Enhanced	Unclassified;Genetic Information Processing;Translation proteins
	4377	K11325	Enhanced	Unclassified;Metabolism;Amino acid metabolism
	4361	K11180	Enhanced	Metabolism;Xenobiotics Biodegradation and Metabolism;Nitrotoluene degradation
	4362	K11181	Enhanced	Metabolism;Xenobiotics Biodegradation and Metabolism;Nitrotoluene degradation
	3837	K07013	Enhanced	Unclassified;Poorly Characterized;General function prediction only
	3503	K04081	Enhanced	Genetic Information Processing;Folding	Sorting and Degradation;Chaperones and folding catalysts"
	4183	K09759	Enhanced	Genetic Information Processing;Translation;Aminoacyl-tRNA biosynthesis|Metabolism;Amino Acid Metabolism;Amino acid related enzymes
	3005	K02255	Enhanced	Unclassified;Cellular Processes and Signaling;Inorganic ion transport and metabolism
	4179	K09740	Enhanced	Unclassified;Poorly Characterized;Function unknown
	3249	K03194	Enhanced	Environmental Information Processing;Membrane Transport;Secretion system|Environmental Information Processing;Membrane Transport;Bacterial secretion system
	4066	K08320	Enhanced	Unclassified;Metabolism;Nucleotide metabolism
	2976	K02100	Enhanced	Environmental Information Processing;Membrane Transport;Transporters
	4023	K07803	Enhanced	Environmental Information Processing;Signal Transduction;Two-component system
	4394	K11622	Enhanced	Environmental Information Processing;Signal Transduction;Two-component system
	3085	K02506	Enhanced	Metabolism;Enzyme Families;Peptidases
	3155	K02706	Enhanced	Metabolism;Energy Metabolism;Photosynthesis proteins|Metabolism;Energy Metabolism;Photosynthesis
	2733	K01431	Enhanced	Metabolism;Metabolism of Other Amino Acids;beta-Alanine metabolism|Metabolism;Nucleotide Metabolism;Pyrimidine metabolism|Metabolism;Metabolism of Cofactors and Vitamins;Pantothenate and CoA biosynthesis|Metabolism;Xenobiotics Biodegradation and Metabolism;Drug metabolism - other enzymes
	2626	K00972	Enhanced	Metabolism;Carbohydrate Metabolism;Amino sugar and nucleotide sugar metabolism
	4018	K07757	Enhanced	Unclassified;Metabolism;Others
	3013	K02290	Enhanced	Metabolism;Energy Metabolism;Photosynthesis proteins|Metabolism;Energy Metabolism;Photosynthesis - antenna proteins
	4618	K14064	Enhanced	Unclassified;Cellular Processes and Signaling;Signal transduction mechanisms
	4546	K13593	Enhanced	Cellular Processes;Cell Growth and Death;Cell cycle - Caulobacter
	2698	K01249	Enhanced	Unclassified;Genetic Information Processing;Replication	recombination and repair proteins"
	4296	K10535	Enhanced	Metabolism;Energy Metabolism;Nitrogen metabolism
	3068	K02465	Enhanced	Environmental Information Processing;Membrane Transport;Secretion system|Environmental Information Processing;Membrane Transport;Bacterial secretion system
	3293	K03391	Enhanced	Metabolism;Xenobiotics Biodegradation and Metabolism;Chlorocyclohexane and chlorobenzene degradation|Metabolism;Xenobiotics Biodegradation and Metabolism;Fluorobenzoate degradation
	4553	K13630	Enhanced	Unclassified;Cellular Processes and Signaling;Signal transduction mechanisms
	2570	K00777	Enhanced	Unclassified;Metabolism;Others
	4503	K13013	Enhanced	Metabolism;Glycan Biosynthesis and Metabolism;Lipopolysaccharide biosynthesis proteins
	3070	K02467	Enhanced	Unclassified;Cellular Processes and Signaling;Membrane and intracellular structural molecules
	3631	K05826	Enhanced	Metabolism;Amino Acid Metabolism;Lysine biosynthesis
	2280	K14048	Divergent	Metabolism;Xenobiotics Biodegradation and Metabolism;Atrazine degradation|Human Diseases;Infectious Diseases;Epithelial cell signaling in Helicobacter pylori infection|Metabolism;Nucleotide Metabolism;Purine metabolism|Metabolism;Amino Acid Metabolism;Arginine and proline metabolism
	2717	K01308	Enhanced	Metabolism;Enzyme Families;Peptidases
	4326	K10780	Enhanced	Metabolism;Lipid Metabolism;Fatty acid biosynthesis|Metabolism;Lipid Metabolism;Lipid biosynthesis proteins
	2779	K01569	Enhanced	Metabolism;Carbohydrate Metabolism;Glyoxylate and dicarboxylate metabolism
	2735	K01437	Enhanced	Metabolism;Amino Acid Metabolism;Histidine metabolism|Metabolism;Amino Acid Metabolism;Alanine	aspartate and glutamate metabolism"
	4395	K11685	Enhanced	Genetic Information Processing;Replication and Repair;Chromosome
	3632	K05827	Enhanced	Metabolism;Amino Acid Metabolism;Lysine biosynthesis
	1179	K04093	Divergent	Metabolism;Amino Acid Metabolism;Phenylalanine	tyrosine and tryptophan biosynthesis"
	4638	K14449	Enhanced	Metabolism;Carbohydrate Metabolism;Glyoxylate and dicarboxylate metabolism|Metabolism;Energy Metabolism;Carbon fixation pathways in prokaryotes
	4282	K10194	Enhanced	Environmental Information Processing;Membrane Transport;ABC transporters|Environmental Information Processing;Membrane Transport;Transporters
	2803	K01632	Enhanced	Metabolism;Energy Metabolism;Carbon fixation in photosynthetic organisms
	4281	K10193	Enhanced	Environmental Information Processing;Membrane Transport;ABC transporters|Environmental Information Processing;Membrane Transport;Transporters
	4283	K10195	Enhanced	Environmental Information Processing;Membrane Transport;ABC transporters|Environmental Information Processing;Membrane Transport;Transporters
	4073	K08347	Enhanced	Metabolism;Energy Metabolism;Nitrogen metabolism
	4076	K08361	Enhanced	Metabolism;Energy Metabolism;Nitrogen metabolism
	3071	K02468	Enhanced	Genetic Information Processing;Transcription;Transcription factors
	4463	K12280	Enhanced	Environmental Information Processing;Membrane Transport;Secretion system
	3934	K07309	Enhanced	Metabolism;Metabolism of Other Amino Acids;Selenocompound metabolism
	4335	K10927	Enhanced	Environmental Information Processing;Membrane Transport;Secretion system|Human Diseases;Infectious Diseases;Vibrio cholerae pathogenic cycle
	4465	K12286	Enhanced	Environmental Information Processing;Membrane Transport;Secretion system
	4313	K10559	Enhanced	Environmental Information Processing;Membrane Transport;ABC transporters|Environmental Information Processing;Membrane Transport;Transporters
	4400	K11732	Enhanced	Unclassified;Cellular Processes and Signaling;Other ion-coupled transporters
	4315	K10561	Enhanced	Environmental Information Processing;Membrane Transport;ABC transporters|Environmental Information Processing;Membrane Transport;Transporters
	4314	K10560	Enhanced	Environmental Information Processing;Membrane Transport;ABC transporters|Environmental Information Processing;Membrane Transport;Transporters
	3409	K03731	Enhanced	Unclassified;Metabolism;Carbohydrate metabolism
	4440	K12073	Enhanced	Metabolism;Metabolism of Cofactors and Vitamins;Ubiquinone and other terpenoid-quinone biosynthesis
	3149	K02698	Enhanced	Metabolism;Energy Metabolism;Photosynthesis proteins|Metabolism;Energy Metabolism;Photosynthesis
	2887	K01846	Enhanced	Metabolism;Carbohydrate Metabolism;C5-Branched dibasic acid metabolism
	4072	K08346	Enhanced	Metabolism;Energy Metabolism;Nitrogen metabolism
	3154	K02705	Enhanced	Metabolism;Energy Metabolism;Photosynthesis proteins|Metabolism;Energy Metabolism;Photosynthesis
	4378	K11329	Enhanced	Environmental Information Processing;Signal Transduction;Two-component system
	4071	K08345	Enhanced	Metabolism;Energy Metabolism;Nitrogen metabolism
	3644	K05898	Enhanced	Unclassified;Metabolism;Others
	4354	K11104	Enhanced	Unclassified;Cellular Processes and Signaling;Other ion-coupled transporters
	1954	K10200	Divergent	Environmental Information Processing;Membrane Transport;ABC transporters|Environmental Information Processing;Membrane Transport;Transporters
	4316	K10562	Enhanced	Environmental Information Processing;Membrane Transport;ABC transporters|Environmental Information Processing;Membrane Transport;Transporters
	4462	K12278	Enhanced	Environmental Information Processing;Membrane Transport;Secretion system
	4461	K12276	Enhanced	Environmental Information Processing;Membrane Transport;Secretion system
	4617	K14063	Enhanced	Genetic Information Processing;Transcription;Transcription factors
	2781	K01577	Enhanced	Metabolism;Carbohydrate Metabolism;Glyoxylate and dicarboxylate metabolism
	3481	K04034	Enhanced	Metabolism;Metabolism of Cofactors and Vitamins;Porphyrin and chlorophyll metabolism
	2336	K00011	Enhanced	Metabolism;Carbohydrate Metabolism;Fructose and mannose metabolism|Metabolism;Carbohydrate Metabolism;Pyruvate metabolism|Metabolism;Carbohydrate Metabolism;Pentose and glucuronate interconversions|Metabolism;Lipid Metabolism;Glycerolipid metabolism|Metabolism;Carbohydrate Metabolism;Galactose metabolism
	3518	K04338	Enhanced	Environmental Information Processing;Membrane Transport;Secretion system
	3596	K05578	Enhanced	Metabolism;Energy Metabolism;Oxidative phosphorylation
	4331	K10826	Enhanced	Unclassified;Metabolism;Energy metabolism
	4464	K12285	Enhanced	Environmental Information Processing;Membrane Transport;Secretion system
	2366	K00094	Enhanced	Metabolism;Carbohydrate Metabolism;Galactose metabolism
	2653	K01054	Enhanced	Metabolism;Enzyme Families;Peptidases|Metabolism;Lipid Metabolism;Glycerolipid metabolism
	3872	K07096	Enhanced	Unclassified;Poorly Characterized;General function prediction only
[truncated: 2,664 more rows]
