# Supplementary material for: Is there a link between aging and microbiome diversity in exceptional mammalian longevity?
Source: PeerJ. 2018 Jan 8;6:e4174. doi: 10.7717/peerj.4174 (PMC5764031; doi:10.7717/peerj.4174)
Supplement: Table S6 — The different mammalian clusters identified using k-means clustering (k = 4, elbow criterion) on the first two principal components of bacteria abundance are displayed. [file peerj-06-4174-s014.xlsx]

## Sheet: Sheet1
Cluster 1
Bos taurus_Rectum
Canis familiaris mean
Glossophaga commissarisi mean
Gorilla_gorilla_H_mean
Gorilla_gorilla_U_mean
Molossus rufus mean
Mus musculus_faecal
Noctilio albiventris mean
Sarcophilus harrissi
Sturnira ludovici_TK 169029
Cluster 2
Artibeus jamaicensis_2015
Artibeus jamaicensis_mean
Carollia perspicillata_2015
Carollia perspicillata_TK 169416
Homo sapiens
Pteronotus davyi_TK 169208
Cluster 3
Artibeus lituratus mean
Carollia_sowelli mean
Chiroderm villosum mean
Dermanura glauca_TK 169171
Dermanura watsoni_TK 169183
Desmodus rotundus_2015
Glossophaga soricina_2015
Leptonycteris yerbabuenae_2015
Lophostoma evotis_TK 169173
Macrotus californicus_TK 163825
Macrotus waterhousii_2015
Myotis sp_TK 169397
Phyllostomus discolor_TK 169250
Cluster 4
Centurio senex mean
Chiroderma salvini_TK 169147
Desmodus rotundus mean
Eptesicus furinalis_TK 169338
Glossophaga soricina Mean
Mormoops megalophylla_TK 169248
Myotis cf. Keaysi_TK 169111
Myotis myotis mean
Natalus mexicanus mean
Nyctinomops laticaudatus Mean
Pteronotus parnellii mean
Saccopteryx bilineata mean
Tursiops trnucatus_rectal
Uroderma bilobatum Mean
